# Supplementary material for: Taxonomic revision of the genus Copelatus of Madagascar (Coleoptera, Dytiscidae, Copelatinae): the non- erichsonii group species
Source: Zookeys. 2019 Aug 5;869:19–90. doi: 10.3897/zookeys.869.33997 (PMC6690892; doi:10.3897/zookeys.869.33997)
Supplement: XML Treatment for Exocelina subjecta [file zookeys.869.33997-treatment1.xml]

<!DOCTYPE tp:taxon-treatment
  PUBLIC "-//TaxonX//DTD Taxonomic Treatment Publishing DTD v0 20100105//EN" "tax-treatment-NSO.dtd">
<tp:taxon-treatment xmlns:tp="http://www.plazi.org/taxpub"><tp:treatment-meta><kwd-group><label>Taxon classification</label><kwd><named-content xmlns:xlink="http://www.w3.org/1999/xlink" content-type="kingdom">Animalia</named-content></kwd><kwd><named-content xmlns:xlink="http://www.w3.org/1999/xlink" content-type="order">Coleoptera</named-content></kwd><kwd><named-content xmlns:xlink="http://www.w3.org/1999/xlink" content-type="family">Dytiscidae</named-content></kwd></kwd-group><mixed-citation publication-type="journal"><person-group><name><surname>Ranarilalatiana</surname><given-names>Tolotra</given-names></name><name><surname>Raveloson Ravaomanarivo</surname><given-names>Lala Harivelo</given-names></name><name><surname>Bergsten</surname><given-names>Johannes</given-names></name></person-group><article-title>Taxonomic revision of the genus <italic><tp:taxon-name><tp:taxon-name-part taxon-name-part-type="genus" reg="Copelatus">Copelatus</tp:taxon-name-part></tp:taxon-name></italic> of Madagascar (<tp:taxon-name><tp:taxon-name-part taxon-name-part-type="order">Coleoptera</tp:taxon-name-part></tp:taxon-name>, <tp:taxon-name><tp:taxon-name-part taxon-name-part-type="family">Dytiscidae</tp:taxon-name-part></tp:taxon-name>, <tp:taxon-name><tp:taxon-name-part taxon-name-part-type="subfamily">Copelatinae</tp:taxon-name-part></tp:taxon-name>): the non- <italic>erichsonii</italic> group species</article-title><source>Zookeys</source><day>05</day><month>8</month><year>2019</year><volume>869</volume><fpage>19</fpage><lpage>90</lpage><pub-id pub-id-type="doi">10.3897/zookeys.869.33997</pub-id></mixed-citation></tp:treatment-meta><tp:nomenclature><tp:taxon-name><object-id xmlns:xlink="http://www.w3.org/1999/xlink" content-type="arpha" xlink:type="simple">0A694D306A4456EB8ADB140766C419B7</object-id>
            
            <tp:taxon-name-part taxon-name-part-type="genus" reg="Exocelina">Exocelina</tp:taxon-name-part>
            <tp:taxon-name-part taxon-name-part-type="species" reg="subjecta">subjecta</tp:taxon-name-part>
          </tp:taxon-name><tp:taxon-authority>(Sharp, 1882)</tp:taxon-authority><tp:nomenclature-citation-list><tp:nomenclature-citation><tp:taxon-name>
                <tp:taxon-name-part taxon-name-part-type="genus" reg="Copelatus">Copelatus</tp:taxon-name-part>
                <tp:taxon-name-part taxon-name-part-type="species" reg="subjectus">subjectus</tp:taxon-name-part>
              </tp:taxon-name><comment>Sharp, 1882: 568.</comment></tp:nomenclature-citation><tp:nomenclature-citation><tp:taxon-name>
                <tp:taxon-name-part taxon-name-part-type="genus" reg="Copelatus">Copelatus</tp:taxon-name-part>
                <tp:taxon-name-part taxon-name-part-type="species" reg="bilunatus">bilunatus</tp:taxon-name-part>
              </tp:taxon-name><comment>Guignot, 1955: 73; <abbrev xmlns:xlink="http://www.w3.org/1999/xlink" xlink:title="Type locality" id="ABBRID0E3ECI" xlink:type="simple">TL</abbrev>: Madagascar [mislabelled, likely New Caledonia; see <xref ref-type="bibr" rid="B6">Balke et al. (2014)</xref>]</comment></tp:nomenclature-citation></tp:nomenclature-citation-list></tp:nomenclature><tp:treatment-sec sec-type="type locality" id="SECID0EEFCI"><title>Type locality.</title><p>New Caledonia.</p></tp:treatment-sec><tp:treatment-sec sec-type="remarks" id="SECID0EJFCI"><title>Remarks.</title><p><italic><tp:taxon-name><tp:taxon-name-part taxon-name-part-type="genus" reg="Copelatus">Copelatus</tp:taxon-name-part> <tp:taxon-name-part taxon-name-part-type="species" reg="bilunatus">bilunatus</tp:taxon-name-part></tp:taxon-name></italic> Guignot, 1955 is a synonym of <italic><tp:taxon-name><tp:taxon-name-part taxon-name-part-type="genus" reg="Exocelina">Exocelina</tp:taxon-name-part> <tp:taxon-name-part taxon-name-part-type="species" reg="subjecta">subjecta</tp:taxon-name-part></tp:taxon-name></italic> (Sharp, 1882) following <xref ref-type="bibr" rid="B6">Balke et al. (2014)</xref>. <italic><tp:taxon-name><tp:taxon-name-part taxon-name-part-type="genus" reg="Copelatus">Copelatus</tp:taxon-name-part> <tp:taxon-name-part taxon-name-part-type="species" reg="bilunatus">bilunatus</tp:taxon-name-part></tp:taxon-name></italic> was described by <xref ref-type="bibr" rid="B29">Guignot (1955a)</xref> from Zimmermann’s collection based on a “♀ unique” from “Madagascar” without any further locality data. The species was assigned to <italic><tp:taxon-name><tp:taxon-name-part taxon-name-part-type="genus" reg="Copelatus">Copelatus</tp:taxon-name-part></tp:taxon-name></italic> based on the presence of complete metacoxal lines and placed in the <italic><tp:taxon-name><tp:taxon-name-part taxon-name-part-type="genus" reg="Copelatus">Copelatus</tp:taxon-name-part> <tp:taxon-name-part taxon-name-part-type="species" reg="hydroporoides">hydroporoides</tp:taxon-name-part></tp:taxon-name></italic> species group, as it lacked impressed elytral striae. <xref ref-type="bibr" rid="B6">Balke et al. (2014)</xref> concluded that the specimen is identical to <italic><tp:taxon-name><tp:taxon-name-part taxon-name-part-type="genus" reg="Exocelina">Exocelina</tp:taxon-name-part> <tp:taxon-name-part taxon-name-part-type="species" reg="subjecta">subjecta</tp:taxon-name-part></tp:taxon-name></italic> (Sharp, 1882), a common species on New Caledonia, and synoymised the two assuming the specimen was mislabelled. Apparently the holotype is a male in contrast to what is stated in the original description. <xref ref-type="bibr" rid="B6">Balke et al. (2014)</xref> document the presence of a stout spine-like setae on the anterodistal angle of protarsomere IV, which is characteristic of the <tp:taxon-name><tp:taxon-name-part taxon-name-part-type="subfamily">Copelatinae</tp:taxon-name-part></tp:taxon-name> genus <italic><tp:taxon-name><tp:taxon-name-part taxon-name-part-type="genus" reg="Exocelina">Exocelina</tp:taxon-name-part></tp:taxon-name></italic> (but also of Malagasy <italic><tp:taxon-name><tp:taxon-name-part taxon-name-part-type="genus" reg="Madaglymbus">Madaglymbus</tp:taxon-name-part></tp:taxon-name></italic>). We have not examined the type ourselves but it is clear that in any case it is not a <italic><tp:taxon-name><tp:taxon-name-part taxon-name-part-type="genus" reg="Copelatus">Copelatus</tp:taxon-name-part></tp:taxon-name></italic> species.</p></tp:treatment-sec><ref-list><ref id="B6"><mixed-citation xmlns:xlink="http://www.w3.org/1999/xlink" xlink:type="simple"><person-group><name name-style="western"><surname>Balke</surname><given-names>M</given-names></name><name name-style="western"><surname>Hájek</surname><given-names>J</given-names></name><name name-style="western"><surname>Hendrich</surname><given-names>L</given-names></name><name name-style="western"><surname>Wewalka</surname><given-names>G</given-names></name></person-group> (<year>2014</year>) <article-title><tp:taxon-name><tp:taxon-name-part taxon-name-part-type="genus">Exocelina</tp:taxon-name-part></tp:taxon-name> nehoue n. sp. from New Caledonia, with a new synonym and new collecting records for other species in the genus (<tp:taxon-name><tp:taxon-name-part taxon-name-part-type="order">Coleoptera</tp:taxon-name-part></tp:taxon-name>: <tp:taxon-name><tp:taxon-name-part taxon-name-part-type="family">Dytiscidae</tp:taxon-name-part></tp:taxon-name>) [183–192].</article-title> In: <person-group><name name-style="western"><surname>Guilbert</surname><given-names>É</given-names></name><name name-style="western"><surname>Robillardt</surname><given-names>T</given-names></name><name name-style="western"><surname>Jourdan</surname><given-names>H</given-names></name><name name-style="western"><surname>Grancolas</surname><given-names>P</given-names></name></person-group> (<role>Eds</role>) <issue-title>Zoologica Neocaledonica 8. Biodiversity Studies in New Caledonia.</issue-title><source>Mémoires du Muséum national d’Histoire naturelle</source><volume>206</volume>: <fpage>1</fpage>–<lpage>524</lpage>.</mixed-citation></ref><ref id="B29"><mixed-citation xmlns:xlink="http://www.w3.org/1999/xlink" xlink:type="simple"><person-group><name name-style="western"><surname>Guignot</surname><given-names>F</given-names></name></person-group> (<year>1955a</year>) <article-title>Dytiscides inédits de la collection Zimmermann (Col. <tp:taxon-name><tp:taxon-name-part taxon-name-part-type="family">Dytiscidae</tp:taxon-name-part></tp:taxon-name>).</article-title><source>Annales de la Société Entomologique de France</source><volume>123</volume>(<issue>1954</issue>): <fpage>67</fpage>–<lpage>73</lpage>.</mixed-citation></ref></ref-list></tp:taxon-treatment>
