# Supplementary material for: Taxonomic revision of the genus Copelatus of Madagascar (Coleoptera, Dytiscidae, Copelatinae): the non- erichsonii group species
Source: Zookeys. 2019 Aug 5;869:19–90. doi: 10.3897/zookeys.869.33997 (PMC6690892; doi:10.3897/zookeys.869.33997)
Supplement: XML Treatment for Copelatus baculiformis [file zookeys.869.33997-treatment4.xml]

<!DOCTYPE tp:taxon-treatment
  PUBLIC "-//TaxonX//DTD Taxonomic Treatment Publishing DTD v0 20100105//EN" "tax-treatment-NSO.dtd">
<tp:taxon-treatment xmlns:tp="http://www.plazi.org/taxpub"><tp:treatment-meta><kwd-group><label>Taxon classification</label><kwd><named-content xmlns:xlink="http://www.w3.org/1999/xlink" content-type="kingdom">Animalia</named-content></kwd><kwd><named-content xmlns:xlink="http://www.w3.org/1999/xlink" content-type="order">Coleoptera</named-content></kwd><kwd><named-content xmlns:xlink="http://www.w3.org/1999/xlink" content-type="family">Dytiscidae</named-content></kwd></kwd-group><mixed-citation publication-type="journal"><person-group><name><surname>Ranarilalatiana</surname><given-names>Tolotra</given-names></name><name><surname>Raveloson Ravaomanarivo</surname><given-names>Lala Harivelo</given-names></name><name><surname>Bergsten</surname><given-names>Johannes</given-names></name></person-group><article-title>Taxonomic revision of the genus <italic><tp:taxon-name><tp:taxon-name-part taxon-name-part-type="genus" reg="Copelatus">Copelatus</tp:taxon-name-part></tp:taxon-name></italic> of Madagascar (<tp:taxon-name><tp:taxon-name-part taxon-name-part-type="order">Coleoptera</tp:taxon-name-part></tp:taxon-name>, <tp:taxon-name><tp:taxon-name-part taxon-name-part-type="family">Dytiscidae</tp:taxon-name-part></tp:taxon-name>, <tp:taxon-name><tp:taxon-name-part taxon-name-part-type="subfamily">Copelatinae</tp:taxon-name-part></tp:taxon-name>): the non- <italic>erichsonii</italic> group species</article-title><source>Zookeys</source><day>05</day><month>8</month><year>2019</year><volume>869</volume><fpage>19</fpage><lpage>90</lpage><pub-id pub-id-type="doi">10.3897/zookeys.869.33997</pub-id></mixed-citation></tp:treatment-meta><tp:nomenclature><tp:taxon-name><object-id xmlns:xlink="http://www.w3.org/1999/xlink" content-type="arpha" xlink:type="simple">0DA77899943B5226BBA57EB36328B122</object-id>
              
              <tp:taxon-name-part taxon-name-part-type="genus" reg="Copelatus">Copelatus</tp:taxon-name-part>
              <tp:taxon-name-part taxon-name-part-type="species" reg="baculiformis">baculiformis</tp:taxon-name-part>
            </tp:taxon-name><tp:taxon-authority>Guignot, 1955</tp:taxon-authority><xref ref-type="fig" rid="F7">Fig. 7B</xref><tp:nomenclature-citation-list><tp:nomenclature-citation><tp:taxon-name>
                  <tp:taxon-name-part taxon-name-part-type="genus" reg="Copelatus">Copelatus</tp:taxon-name-part>
                  <tp:taxon-name-part taxon-name-part-type="species" reg="baculiformis">baculiformis</tp:taxon-name-part>
                </tp:taxon-name><comment>Guignot, 1955b: 193.</comment></tp:nomenclature-citation></tp:nomenclature-citation-list></tp:nomenclature><tp:treatment-sec sec-type="type locality" id="SECID0EBZCI"><title>Type locality.</title><p>Madagascar, Massif Ankaratra, Manjakatompo, alt. 1700–1800 m.</p></tp:treatment-sec><tp:treatment-sec sec-type="description" id="SECID0EGZCI"><title>Type information from original description.</title><p>based on a single female specimen (holotype), collected December 1951 by R. Benoist.</p></tp:treatment-sec><tp:treatment-sec sec-type="type material" id="SECID0ELZCI"><title>Type material studied.</title><p><bold>Antananarivo. Vakinankaratra: Ambatolampy</bold>: -<abbrev xmlns:xlink="http://www.w3.org/1999/xlink" xlink:title="Holotype" id="ABBRID0ETZCI" xlink:type="simple">HT</abbrev> ♀ (<named-content xmlns:xlink="http://www.w3.org/1999/xlink" content-type="dwc:institutional_code" xlink:type="simple">MNHN</named-content> “coll. Guignot”): // Data in <named-content xmlns:xlink="http://www.w3.org/1999/xlink" content-type="dwc:institutional_code" xlink:type="simple">NHRS</named-content> | JLKB | 000030226 // Madagascar: Massif An- | karatra 1700/1800 Man- | jakatompo XII-51 Benoist // Type [red label] // Guignot det., 1954 | <italic>Copelatus</italic> | <italic>baculiformis</italic> n. sp. | Type ♀ //</p></tp:treatment-sec><tp:treatment-sec sec-type="diagnosis" id="SECID0ES1CI"><title>Diagnosis.</title><p>Small size (4 mm). Elytra uniformly dark brown ferrugineous, without a basal testaceous area (Fig. <xref ref-type="fig" rid="F7">7B</xref>) which separates the species from small species of <italic><tp:taxon-name><tp:taxon-name-part taxon-name-part-type="genus" reg="Madaglymbus">Madaglymbus</tp:taxon-name-part></tp:taxon-name></italic>. The absence of deep impressed elytral striae (remnants of four elytral striae present) separates this species from all other <italic><tp:taxon-name><tp:taxon-name-part taxon-name-part-type="genus" reg="Copelatus">Copelatus</tp:taxon-name-part></tp:taxon-name></italic> of Madagascar except <italic><tp:taxon-name><tp:taxon-name-part taxon-name-part-type="genus" reg="Copelatus">Copelatus</tp:taxon-name-part> <tp:taxon-name-part taxon-name-part-type="species" reg="peridinus">peridinus</tp:taxon-name-part></tp:taxon-name></italic>, a larger species (5.7–6.6 mm).</p></tp:treatment-sec><tp:treatment-sec sec-type="description" id="SECID0EV2CI"><title>Description.</title><p>(based on holotype ♀):</p><p>Body length 4 mm. Body shape elongate oval and dark brown to blackish ferrugineous. Head uniformly dark brown ferrugineous to slightly darker posteriorly inside eyes, with thin sparse punctation. Pronotum dark brown ferrugineous, same colour medially and laterally but darker along anterior and posterior third. Disc of pronotum less densely punctuated, posterolateral corners with dense superficial strioles. The entire dorsal surface covered with a microsculpture. Elytra uniformly coloured in same dark brown to blackish ferrugineous colour as anterior and posterior parts of pronotum (Fig. <xref ref-type="fig" rid="F7">7B</xref>). Impressed striae absent but four elytral rows of impressed points present. Innermost, a presumed first row completely lacking, row 2, 3, and 4 visible from base but row 3 less distinct than 2 and 4. Row 5 very vague and only visible posteriorly. Elytra densely covered with punctures which laterally of approximately the third row of points is replaced by strioles (probably only in the female). Appendages testaceous.</p><fig id="F7" position="float" orientation="portrait"><object-id xmlns:xlink="http://www.w3.org/1999/xlink" content-type="doi" xlink:type="simple">10.3897/zookeys.869.33997.figure7</object-id><object-id xmlns:xlink="http://www.w3.org/1999/xlink" content-type="arpha" xlink:type="simple">3b483c5e-3e93-56b8-a508-361675fb0fa5</object-id><label>Figure 7.</label><caption><p>Habitus, dorsal view. <bold>A</bold> Male: <italic><tp:taxon-name><tp:taxon-name-part taxon-name-part-type="genus" reg="Copelatus">Copelatus</tp:taxon-name-part> <tp:taxon-name-part taxon-name-part-type="species" reg="peridinus">peridinus</tp:taxon-name-part></tp:taxon-name></italic><bold>B</bold> Female: <italic><tp:taxon-name><tp:taxon-name-part taxon-name-part-type="genus" reg="Copelatus">Copelatus</tp:taxon-name-part> <tp:taxon-name-part taxon-name-part-type="species" reg="baculiformis">baculiformis</tp:taxon-name-part></tp:taxon-name></italic><bold>C</bold> Female: <italic><tp:taxon-name><tp:taxon-name-part taxon-name-part-type="genus" reg="Copelatus">Copelatus</tp:taxon-name-part></tp:taxon-name></italic> sp. 2 (Andasibe) <bold>D</bold> Female: <italic><tp:taxon-name><tp:taxon-name-part taxon-name-part-type="genus" reg="Copelatus">Copelatus</tp:taxon-name-part> <tp:taxon-name-part taxon-name-part-type="species" reg="distinguendus">distinguendus</tp:taxon-name-part></tp:taxon-name></italic>.</p></caption><graphic xmlns:xlink="http://www.w3.org/1999/xlink" xlink:href="zookeys-869-019-g007.jpg" position="float" orientation="portrait" xlink:type="simple" id="oo_322932.jpg"><uri content-type="original_file" xlink:type="simple">https://binary.pensoft.net/fig/322932</uri></graphic></fig><p>Ventral side testaceous to weakly infuscated. Prosternal process carinate also onto apical process. Lateral parts of metaventrite (“metasternal wings”) rather broad. Metacoxal lines anteriorly diverging and abbreviated before metaventral margin. Metacoxa with fine and long longitudinal strioles, continuing onto abdominal ventrites, and with 6–7 transverse “wrinkles” anterolaterally.</p><p>Male: unknown.</p></tp:treatment-sec><tp:treatment-sec sec-type="distribution" id="SECID0E64CI"><title>Distribution.</title><p>Madagascar, central highlands, only known from type locality Manjakatompo, Ankaratra Massif (Fig. <xref ref-type="fig" rid="F11">11A</xref>).</p></tp:treatment-sec><tp:treatment-sec sec-type="habitat" id="SECID0EJ5CI"><title>Habitat and ecology.</title><p>Unknown, but according to original description collected at at an altitude of 1700–1800 m. See <xref ref-type="bibr" rid="B38">Hjalmarsson et al. (2013)</xref> for a description of the locality Manjakatompo and its conservation priority.</p></tp:treatment-sec><tp:treatment-sec sec-type="comments" id="SECID0ET5CI"><title>Comments.</title><p>No other specimen than the female holotype is known of this species and it is a bit of a “mystery species”. We have conducted fieldwork at the type locality Manjakatompo multiple times (2011, 2012, 2014, and 2016) but never found any specimens resembling this species. The species belongs in the <italic><tp:taxon-name><tp:taxon-name-part taxon-name-part-type="genus" reg="Copelatus"/><tp:taxon-name-part taxon-name-part-type="species" reg="hydroporoides">hydroporoides</tp:taxon-name-part></tp:taxon-name></italic> species group of <italic><tp:taxon-name><tp:taxon-name-part taxon-name-part-type="genus" reg="Copelatus">Copelatus</tp:taxon-name-part></tp:taxon-name></italic>, but two other Malagasy species placed in this group have turned out to be misidentified <italic><tp:taxon-name><tp:taxon-name-part taxon-name-part-type="genus" reg="Madaglymbus">Madaglymbus</tp:taxon-name-part></tp:taxon-name></italic> or <italic><tp:taxon-name><tp:taxon-name-part taxon-name-part-type="genus" reg="Exocelina">Exocelina</tp:taxon-name-part></tp:taxon-name></italic> (see above). <italic><tp:taxon-name><tp:taxon-name-part taxon-name-part-type="genus" reg="Copelatus">Copelatus</tp:taxon-name-part> <tp:taxon-name-part taxon-name-part-type="species" reg="baculiformis">baculiformis</tp:taxon-name-part></tp:taxon-name></italic> was described by Guignot the same year (1955) that he described <italic><tp:taxon-name><tp:taxon-name-part taxon-name-part-type="genus" reg="Copelatus">C.</tp:taxon-name-part> <tp:taxon-name-part taxon-name-part-type="species" reg="bilunatus">bilunatus</tp:taxon-name-part></tp:taxon-name></italic>, considered mislabeled (<xref ref-type="bibr" rid="B6">Balke et al. 2014</xref>) from the Zimmermann collection. It is certainly possible that also <italic><tp:taxon-name><tp:taxon-name-part taxon-name-part-type="genus" reg="Copelatus">C.</tp:taxon-name-part> <tp:taxon-name-part taxon-name-part-type="species" reg="baculiformis">baculiformis</tp:taxon-name-part></tp:taxon-name></italic> is based on a mislabeled specimen, but in contrast to <italic><tp:taxon-name><tp:taxon-name-part taxon-name-part-type="genus" reg="Copelatus">C.</tp:taxon-name-part> <tp:taxon-name-part taxon-name-part-type="species" reg="bilunatus">bilunatus</tp:taxon-name-part></tp:taxon-name></italic> the type locality data is more exact; Massif Ankaratra (mountain), Manjakatompo (locality), 1700–1800 m (altitude in meters), XII-51 (collecting month and year), and R. Benoist (collector), speaking against such a mistake. Based on general external morphology, body shape and lack of striae the species resembles <italic><tp:taxon-name><tp:taxon-name-part taxon-name-part-type="genus" reg="Copelatus">C.</tp:taxon-name-part> <tp:taxon-name-part taxon-name-part-type="species" reg="peridinus">peridinus</tp:taxon-name-part></tp:taxon-name></italic>. It is much smaller and therefore likely not conspecific, but they could be closely related, as well as with the female sequenced from Andasibe (<named-content xmlns:xlink="http://www.w3.org/1999/xlink" content-type="dwc:institutional_code" xlink:type="simple">NHRS</named-content>-JLKB000065698).</p></tp:treatment-sec><tp:treatment-sec><!--Section generated to contain objects referenced in tp:taxon-treatment.--><fig id="F11" position="float" orientation="portrait"><object-id xmlns:xlink="http://www.w3.org/1999/xlink" content-type="doi" xlink:type="simple">10.3897/zookeys.869.33997.figure11</object-id><object-id xmlns:xlink="http://www.w3.org/1999/xlink" content-type="arpha" xlink:type="simple">4f839937-52bb-5f2d-a093-e9c294f10124</object-id><label>Figure 11.</label><caption><p>Distribution maps of <italic><tp:taxon-name><tp:taxon-name-part taxon-name-part-type="genus" reg="Copelatus">Copelatus</tp:taxon-name-part></tp:taxon-name></italic> species. <bold>A</bold><italic><tp:taxon-name><tp:taxon-name-part taxon-name-part-type="genus" reg="Copelatus">C.</tp:taxon-name-part> <tp:taxon-name-part taxon-name-part-type="species" reg="marginipennis">marginipennis</tp:taxon-name-part></tp:taxon-name></italic> (circle), <italic><tp:taxon-name><tp:taxon-name-part taxon-name-part-type="genus" reg="Copelatus">C.</tp:taxon-name-part> <tp:taxon-name-part taxon-name-part-type="species" reg="baculiformis">baculiformis</tp:taxon-name-part></tp:taxon-name></italic> (square) <bold>B</bold><italic><tp:taxon-name><tp:taxon-name-part taxon-name-part-type="genus" reg="Copelatus">C.</tp:taxon-name-part> <tp:taxon-name-part taxon-name-part-type="species" reg="mahajanga">mahajanga</tp:taxon-name-part></tp:taxon-name></italic> (circle), <italic><tp:taxon-name><tp:taxon-name-part taxon-name-part-type="genus" reg="Copelatus">C.</tp:taxon-name-part></tp:taxon-name></italic> sp. 2 (square) <bold>C</bold><italic><tp:taxon-name><tp:taxon-name-part taxon-name-part-type="genus" reg="Copelatus">C.</tp:taxon-name-part> <tp:taxon-name-part taxon-name-part-type="species" reg="pulchellus">pulchellus</tp:taxon-name-part></tp:taxon-name></italic> (circle), <italic><tp:taxon-name><tp:taxon-name-part taxon-name-part-type="genus" reg="Copelatus">C.</tp:taxon-name-part> <tp:taxon-name-part taxon-name-part-type="species" reg="peridinus">peridinus</tp:taxon-name-part></tp:taxon-name></italic> (square) <bold>D</bold><italic><tp:taxon-name><tp:taxon-name-part taxon-name-part-type="genus" reg="Copelatus">C.</tp:taxon-name-part> <tp:taxon-name-part taxon-name-part-type="species" reg="distinguendus">distinguendus</tp:taxon-name-part></tp:taxon-name></italic> (circle), <italic><tp:taxon-name><tp:taxon-name-part taxon-name-part-type="genus" reg="Copelatus">C.</tp:taxon-name-part></tp:taxon-name></italic> sp. 1 (square).</p></caption><graphic xmlns:xlink="http://www.w3.org/1999/xlink" xlink:href="zookeys-869-019-g011.jpg" position="float" orientation="portrait" xlink:type="simple" id="oo_322936.jpg"><uri content-type="original_file" xlink:type="simple">https://binary.pensoft.net/fig/322936</uri></graphic></fig></tp:treatment-sec><ref-list><ref id="B38"><mixed-citation xmlns:xlink="http://www.w3.org/1999/xlink" xlink:type="simple"><person-group><name name-style="western"><surname>Hjalmarsson</surname><given-names>AE</given-names></name><name name-style="western"><surname>Bukontaite</surname><given-names>R</given-names></name><name name-style="western"><surname>Ranarilalatiana</surname><given-names>T</given-names></name><name name-style="western"><surname>Randriamihaja</surname><given-names>JH</given-names></name><name name-style="western"><surname>Bergsten</surname><given-names>J</given-names></name></person-group> (<year>2013</year>) <article-title>Taxonomic revision of Madagascan <italic><tp:taxon-name><tp:taxon-name-part taxon-name-part-type="genus">Rhantus</tp:taxon-name-part></tp:taxon-name></italic> (<tp:taxon-name><tp:taxon-name-part taxon-name-part-type="order">Coleoptera</tp:taxon-name-part></tp:taxon-name>, <tp:taxon-name><tp:taxon-name-part taxon-name-part-type="family">Dytiscidae</tp:taxon-name-part></tp:taxon-name>, <tp:taxon-name><tp:taxon-name-part taxon-name-part-type="subfamily">Colymbetinae</tp:taxon-name-part></tp:taxon-name>) with an emphasis on Manjakatompo as a conservation priority.</article-title><source>ZooKeys</source><volume>350</volume>: <fpage>21</fpage>–<lpage>45</lpage>. <ext-link xlink:type="simple" ext-link-type="doi" xlink:href="10.3897/zookeys.350.6127">https://doi.org/10.3897/zookeys.350.6127</ext-link></mixed-citation></ref><ref id="B6"><mixed-citation xmlns:xlink="http://www.w3.org/1999/xlink" xlink:type="simple"><person-group><name name-style="western"><surname>Balke</surname><given-names>M</given-names></name><name name-style="western"><surname>Hájek</surname><given-names>J</given-names></name><name name-style="western"><surname>Hendrich</surname><given-names>L</given-names></name><name name-style="western"><surname>Wewalka</surname><given-names>G</given-names></name></person-group> (<year>2014</year>) <article-title><tp:taxon-name><tp:taxon-name-part taxon-name-part-type="genus">Exocelina</tp:taxon-name-part></tp:taxon-name> nehoue n. sp. from New Caledonia, with a new synonym and new collecting records for other species in the genus (<tp:taxon-name><tp:taxon-name-part taxon-name-part-type="order">Coleoptera</tp:taxon-name-part></tp:taxon-name>: <tp:taxon-name><tp:taxon-name-part taxon-name-part-type="family">Dytiscidae</tp:taxon-name-part></tp:taxon-name>) [183–192].</article-title> In: <person-group><name name-style="western"><surname>Guilbert</surname><given-names>É</given-names></name><name name-style="western"><surname>Robillardt</surname><given-names>T</given-names></name><name name-style="western"><surname>Jourdan</surname><given-names>H</given-names></name><name name-style="western"><surname>Grancolas</surname><given-names>P</given-names></name></person-group> (<role>Eds</role>) <issue-title>Zoologica Neocaledonica 8. Biodiversity Studies in New Caledonia.</issue-title><source>Mémoires du Muséum national d’Histoire naturelle</source><volume>206</volume>: <fpage>1</fpage>–<lpage>524</lpage>.</mixed-citation></ref></ref-list></tp:taxon-treatment>
