# Supplementary material for: Taxonomic revision of the genus Copelatus of Madagascar (Coleoptera, Dytiscidae, Copelatinae): the non- erichsonii group species
Source: Zookeys. 2019 Aug 5;869:19–90. doi: 10.3897/zookeys.869.33997 (PMC6690892; doi:10.3897/zookeys.869.33997)
Supplement: XML Treatment for Copelatus peridinus [file zookeys.869.33997-treatment5.xml]

<!DOCTYPE tp:taxon-treatment
  PUBLIC "-//TaxonX//DTD Taxonomic Treatment Publishing DTD v0 20100105//EN" "tax-treatment-NSO.dtd">
<tp:taxon-treatment xmlns:tp="http://www.plazi.org/taxpub"><tp:treatment-meta><kwd-group><label>Taxon classification</label><kwd><named-content xmlns:xlink="http://www.w3.org/1999/xlink" content-type="kingdom">Animalia</named-content></kwd><kwd><named-content xmlns:xlink="http://www.w3.org/1999/xlink" content-type="order">Coleoptera</named-content></kwd><kwd><named-content xmlns:xlink="http://www.w3.org/1999/xlink" content-type="family">Dytiscidae</named-content></kwd></kwd-group><mixed-citation publication-type="journal"><person-group><name><surname>Ranarilalatiana</surname><given-names>Tolotra</given-names></name><name><surname>Raveloson Ravaomanarivo</surname><given-names>Lala Harivelo</given-names></name><name><surname>Bergsten</surname><given-names>Johannes</given-names></name></person-group><article-title>Taxonomic revision of the genus <italic><tp:taxon-name><tp:taxon-name-part taxon-name-part-type="genus" reg="Copelatus">Copelatus</tp:taxon-name-part></tp:taxon-name></italic> of Madagascar (<tp:taxon-name><tp:taxon-name-part taxon-name-part-type="order">Coleoptera</tp:taxon-name-part></tp:taxon-name>, <tp:taxon-name><tp:taxon-name-part taxon-name-part-type="family">Dytiscidae</tp:taxon-name-part></tp:taxon-name>, <tp:taxon-name><tp:taxon-name-part taxon-name-part-type="subfamily">Copelatinae</tp:taxon-name-part></tp:taxon-name>): the non- <italic>erichsonii</italic> group species</article-title><source>Zookeys</source><day>05</day><month>8</month><year>2019</year><volume>869</volume><fpage>19</fpage><lpage>90</lpage><pub-id pub-id-type="doi">10.3897/zookeys.869.33997</pub-id></mixed-citation></tp:treatment-meta><tp:nomenclature><tp:taxon-name><object-id xmlns:xlink="http://www.w3.org/1999/xlink" content-type="arpha" xlink:type="simple">25AF5D96C7285A06B37C8F9CC93796E0</object-id>
              
              <tp:taxon-name-part taxon-name-part-type="genus" reg="Copelatus">Copelatus</tp:taxon-name-part>
              <tp:taxon-name-part taxon-name-part-type="species" reg="peridinus">peridinus</tp:taxon-name-part>
            </tp:taxon-name><tp:taxon-authority>Guignot, 1955</tp:taxon-authority><xref ref-type="fig" rid="F4">Figs 4A</xref><xref ref-type="fig" rid="F7">, 7A</xref><tp:nomenclature-citation-list><tp:nomenclature-citation><tp:taxon-name>
                  <tp:taxon-name-part taxon-name-part-type="genus" reg="Copelatus">Copelatus</tp:taxon-name-part>
                  <tp:taxon-name-part taxon-name-part-type="species" reg="peridinus">peridinus</tp:taxon-name-part>
                </tp:taxon-name><comment>Guignot, 1955c: 188.</comment></tp:nomenclature-citation><tp:nomenclature-citation><tp:taxon-name>
                  <tp:taxon-name-part taxon-name-part-type="genus" reg="Copelatus">Copelatus</tp:taxon-name-part>
                  <tp:taxon-name-part taxon-name-part-type="species" reg="seydeli">seydeli</tp:taxon-name-part>
                </tp:taxon-name><comment>Guignot, 1958: 107; <abbrev xmlns:xlink="http://www.w3.org/1999/xlink" xlink:title="Type locality" id="ABBRID0E5DDI" xlink:type="simple">TL</abbrev>: Elisabethville, Zaire [DR Congo, Haut-Katanga, Lubumbashi].</comment></tp:nomenclature-citation></tp:nomenclature-citation-list></tp:nomenclature><tp:treatment-sec sec-type="type locality" id="SECID0ECEDI"><title>Type locality.</title><p>Elisabethville, Zaire [DR Congo, Haut-Katanga, Lubumbashi].</p></tp:treatment-sec><tp:treatment-sec sec-type="type material" id="SECID0EHEDI"><title>Type material studied.</title><p>-<abbrev xmlns:xlink="http://www.w3.org/1999/xlink" xlink:title="Paratype" id="ABBRID0ENEDI" xlink:type="simple">PT</abbrev> ♀ (<named-content xmlns:xlink="http://www.w3.org/1999/xlink" content-type="dwc:institutional_code" xlink:type="simple">MNHN</named-content>, “Coll. Guignot”): // Data in <named-content xmlns:xlink="http://www.w3.org/1999/xlink" content-type="dwc:institutional_code" xlink:type="simple">NHRS</named-content> | JLKB | 000030317 // Allotype [red label] // [female symbol] // Elisabethville | XI. 1951 // <italic>Copelatus</italic> | <italic>peridinus</italic> | Allotype ♀ //</p></tp:treatment-sec><tp:treatment-sec sec-type="material" id="SECID0EMFDI"><title>Additional material studied.</title><p>-1♂(<abbrev xmlns:xlink="http://www.w3.org/1999/xlink" xlink:title="(Genital Preparation) male genitalia have been examined" id="ABBRID0ESFDI" xlink:type="simple">GP</abbrev>) (<named-content xmlns:xlink="http://www.w3.org/1999/xlink" content-type="dwc:institutional_code" xlink:type="simple">MNHN</named-content>, “Coll. Guignot”): // Data in <named-content xmlns:xlink="http://www.w3.org/1999/xlink" content-type="dwc:institutional_code" xlink:type="simple">NHRS</named-content> | JLKB | 000030318 // Congo Belge Lac | Edouard: Vitshumbi | U.V. 27.XI.1953 | 3091 // <bold>Antananarivo. Analamanga: Antananarivo</bold>: -3♂(<abbrev xmlns:xlink="http://www.w3.org/1999/xlink" xlink:title="(Genital Preparation) male genitalia have been examined" id="ABBRID0ECGDI" xlink:type="simple">GP</abbrev>), 3♀ (<named-content xmlns:xlink="http://www.w3.org/1999/xlink" content-type="dwc:institutional_code" xlink:type="simple">MNHN</named-content>, “Coll. Legros Magasin”): // Data in <named-content xmlns:xlink="http://www.w3.org/1999/xlink" content-type="dwc:institutional_code" xlink:type="simple">NHRS</named-content> | JLKB | 000030319–24 // MADAGASCAR | TANANARIVE | BETONGOLO | 2 XII 1946 // Piège | lumineux // Museum Paris | 1983 | Coll. Cl. Legros // <bold>Toamasina. Alaotra Mangoro: Moramanga</bold>: -1♂(<abbrev xmlns:xlink="http://www.w3.org/1999/xlink" xlink:title="(Genital Preparation) male genitalia have been examined" id="ABBRID0ESGDI" xlink:type="simple">GP</abbrev>), 2♀ (<named-content xmlns:xlink="http://www.w3.org/1999/xlink" content-type="dwc:institutional_code" xlink:type="simple">MNHN</named-content>, “Coll. Paulian”): // Data in <named-content xmlns:xlink="http://www.w3.org/1999/xlink" content-type="dwc:institutional_code" xlink:type="simple">NHRS</named-content> | JLKB | 000030316, 30325–6 // Madagascar Est | P.K.57-Rte d’Anosibe | Moramanga | II.58 R. Vieu // -1♂(<abbrev xmlns:xlink="http://www.w3.org/1999/xlink" xlink:title="(Genital Preparation) male genitalia have been examined" id="ABBRID0EAHDI" xlink:type="simple">GP</abbrev>), 1♀ (<named-content xmlns:xlink="http://www.w3.org/1999/xlink" content-type="dwc:institutional_code" xlink:type="simple">NMPC</named-content>, “Coll. J. Hájek”): // Data in <named-content xmlns:xlink="http://www.w3.org/1999/xlink" content-type="dwc:institutional_code" xlink:type="simple">NHRS</named-content> | JLKB | 000030327, 30328 // Madagascar | Lokato, near | Andasibe Mantadia NP | M. Tryzna leg., 9–10.i.2007 // coll. Jiri HÁJEK | National Museum | Prague, Czech Republic // [“Lokato near Andasibe Mantadia NP” interpreted as the bifurcation of the road to Lakato which is near Andasibe Mantadia NP. Lakato itself is not near Andasibe Mantadia NP.] -2♂(<abbrev xmlns:xlink="http://www.w3.org/1999/xlink" xlink:title="(Genital Preparation) male genitalia have been examined" id="ABBRID0EOHDI" xlink:type="simple">GP</abbrev>), 1♀(teneral), 1♀, 1♂ (<abbrev xmlns:xlink="http://www.w3.org/1999/xlink" xlink:title="in alcohol tube" id="ABBRID0ESHDI" xlink:type="simple">Alc</abbrev>. teneral) (<named-content xmlns:xlink="http://www.w3.org/1999/xlink" content-type="dwc:institutional_code" xlink:type="simple">NHRS</named-content>): // <named-content xmlns:xlink="http://www.w3.org/1999/xlink" content-type="dwc:institutional_code" xlink:type="simple">NHRS</named-content>-JLKB | 000010887, 65737, 65703, 10888(<abbrev xmlns:xlink="http://www.w3.org/1999/xlink" xlink:title="in alcohol tube" id="ABBRID0EAIDI" xlink:type="simple">Alc</abbrev>.) // MAD: TOAM: Alaotra Mangoro: | Andasibe Mantadia NP, Analamazaotra: | 150m E of park entrance: Mad14-14 | shallow partly dried out forest pond: | 18.9355S | 48.4166E: 930m: 27.XI.2014 // Leg. J. Bergsten, R. | Bukontaite, S. Holmgren, | J.H. Randriamihaja &amp; T. Ranarilalatiana //</p></tp:treatment-sec><tp:treatment-sec sec-type="diagnosis" id="SECID0EEIDI"><title>Diagnosis.</title><p>Similar to <italic><tp:taxon-name><tp:taxon-name-part taxon-name-part-type="genus" reg="Copelatus">C.</tp:taxon-name-part> <tp:taxon-name-part taxon-name-part-type="species" reg="baculiformis">baculiformis</tp:taxon-name-part></tp:taxon-name></italic> based on shape and colouration, but <italic><tp:taxon-name><tp:taxon-name-part taxon-name-part-type="genus" reg="Copelatus">C.</tp:taxon-name-part> <tp:taxon-name-part taxon-name-part-type="species" reg="peridinus">peridinus</tp:taxon-name-part></tp:taxon-name></italic> is bigger with body length between 5.7 and 6.6 mm (Fig. <xref ref-type="fig" rid="F7">7A</xref>). Elytra lacking deeply impressed striae, but elytral rows of impressed points present out of which two rows are most distinct. Penis in lateral view curved with two points at which it curves slightly more abruptly creating two gentle angles (Fig. <xref ref-type="fig" rid="F4">4A</xref>); parameres rather broad at base and evenly curved (Fig. <xref ref-type="fig" rid="F4">4A</xref>).</p></tp:treatment-sec><tp:treatment-sec sec-type="description" id="SECID0EMJDI"><title>Description.</title><p>Body length 5.7–6.6 mm. Body shape elongate oval, from midpoint uniformly tapering towards a rather pointed apex. Head and pronotum both in the same dark brown to blackish ferrugineous colouration; elytra anteriorly in the same colour as pronotum, but posterior part brown ferrugineous with largely testaceous lateral margins (Fig. <xref ref-type="fig" rid="F7">7A</xref>). Head, pronotum and elytra with thin dense punctation, in addition pronotum and elytra with small and shallow punctures, and microsculptured. At posterolateral corners of pronotum, punctures almost a little joined and corrugated. Elytra lacking deeply impressed striae. Two continuous rows of punctures are most obvious and divide the elytra in three more or less equal intervals. A third and a fourth row of punctures also present, albeit less distinct and more fragmented. These occur between the two first distinct rows and between the second distinct row and the elytral margin. A fifth row suggested between the two outermost rows by a few spaced out punctures, almost unidentifiable in most Malagasy specimens seen but more distinct in specimens seen from mainland Africa. Appendages testaceous to rufus.</p><p>Ventral side dark ferrugineous. Prosternal process strongly carinate anteriorly and with a rather short process. Lateral parts of the metaventrite medium-broad. Metacoxal lines short, anteriorly diverging and abbreviated well before metaventral margin. Metacoxa with short fine strioles continuing onto abdominal ventrites.</p><p>Male: first three pro- and mesotarsomeres widened. Protibia modified, narrow at base and with an early abrupt bend, extended and broadened towards middle with a straight ventral side but angled dorsal side. Pro- and mesotarsal claws unmodified.</p><p>Penis in ventral view with apical part more or less straight and even, gently pointed at apex but with the very apex minutely twisted to the right (Fig. <xref ref-type="fig" rid="F4">4A</xref>). Penis in lateral view curved with two points (1/3<sup>rd</sup> and 2/3<sup>rd</sup> from base) at which it curves slightly more abruptly creating two gentle angles (Fig. <xref ref-type="fig" rid="F4">4A</xref>). Parameres rather broad at base and evenly curved and tapering towards apex (Fig. <xref ref-type="fig" rid="F4">4A</xref>).</p><p>Female: dorsal sculpture similar to male.</p></tp:treatment-sec><tp:treatment-sec sec-type="distribution" id="SECID0ELKDI"><title>Distribution.</title><p>Likely a more widespread distribution in at least central and eastern continental Africa than the current records (Lubumbashi and Kivu in DR Congo) indicate. In Madagascar, only know from the eastern central parts: Betongolo (Antananarivo), the Analamazaotra NP, and P.K.57 Route d’Anosibe [RN23] (Fig. <xref ref-type="fig" rid="F11">11C</xref>).</p></tp:treatment-sec><tp:treatment-sec sec-type="habitat" id="SECID0EVKDI"><title>Habitat and ecology.</title><p>A series of six specimens collected with light trap (“piège lumineux”) in the capital Antananarivo 1946, indicates flight capacity and anthropogenically disturbed habitats. All records from DR Congo are also from light trap catches (<xref ref-type="bibr" rid="B7">Bilardo 1982</xref>). We collected a second series of teneral specimens in a shallow forest pool with vegetation, near the entrance to the Analamazaotra NP.</p></tp:treatment-sec><tp:treatment-sec sec-type="comments" id="SECID0E6KDI"><title>Comments.</title><p>This species was described from Lubumbashi, DR Congo, and has not been recorded from Madagascar before. Earliest record found is from November 1946. It seems to be a dispersive good flier and often collected at light so its presence in Madagascar is therefore not surprising. However, it is not widespread in Madagascar as far as we know. In fact, the known distribution is restricted to the surroundings of the capital and east of the capital along the main national route towards Toamasina, which could suggest a recent incidental human-mediated introduction from mainland Africa.</p><p>Note that it may be that this is a species with intraspecific variation with regards to elytral striation, ranging from five puncture lines out of which two are more distinct, to five weakly impressed striae (see further discussion under <italic><tp:taxon-name><tp:taxon-name-part taxon-name-part-type="genus" reg="Copelatus">Copelatus</tp:taxon-name-part></tp:taxon-name></italic> sp. 2 below).</p></tp:treatment-sec><tp:treatment-sec><!--Section generated to contain objects referenced in tp:taxon-treatment.--><fig id="F4" position="float" orientation="portrait"><object-id xmlns:xlink="http://www.w3.org/1999/xlink" content-type="doi" xlink:type="simple">10.3897/zookeys.869.33997.figure4</object-id><object-id xmlns:xlink="http://www.w3.org/1999/xlink" content-type="arpha" xlink:type="simple">ef427d4a-79fe-5f9e-aaa8-d328f1b5dff9</object-id><label>Figure 4.</label><caption><p>Male genitalia. From left to right, aedeagus in right lateral, ventral, left lateral views and left paramere. <bold>A</bold><italic><tp:taxon-name><tp:taxon-name-part taxon-name-part-type="genus" reg="Copelatus">Copelatus</tp:taxon-name-part> <tp:taxon-name-part taxon-name-part-type="species" reg="peridinus">peridinus</tp:taxon-name-part></tp:taxon-name></italic><bold>B</bold><italic><tp:taxon-name><tp:taxon-name-part taxon-name-part-type="genus" reg="Copelatus">Copelatus</tp:taxon-name-part> <tp:taxon-name-part taxon-name-part-type="species" reg="distinguendus">distinguendus</tp:taxon-name-part></tp:taxon-name></italic><bold>C</bold><italic><tp:taxon-name><tp:taxon-name-part taxon-name-part-type="genus" reg="Copelatus">Copelatus</tp:taxon-name-part> <tp:taxon-name-part taxon-name-part-type="species" reg="pseudostriatus">pseudostriatus</tp:taxon-name-part></tp:taxon-name></italic> sp. nov.</p></caption><graphic xmlns:xlink="http://www.w3.org/1999/xlink" xlink:href="zookeys-869-019-g004.jpg" position="float" orientation="portrait" xlink:type="simple" id="oo_322929.jpg"><uri content-type="original_file" xlink:type="simple">https://binary.pensoft.net/fig/322929</uri></graphic></fig><fig id="F7" position="float" orientation="portrait"><object-id xmlns:xlink="http://www.w3.org/1999/xlink" content-type="doi" xlink:type="simple">10.3897/zookeys.869.33997.figure7</object-id><object-id xmlns:xlink="http://www.w3.org/1999/xlink" content-type="arpha" xlink:type="simple">3b483c5e-3e93-56b8-a508-361675fb0fa5</object-id><label>Figure 7.</label><caption><p>Habitus, dorsal view. <bold>A</bold> Male: <italic><tp:taxon-name><tp:taxon-name-part taxon-name-part-type="genus" reg="Copelatus">Copelatus</tp:taxon-name-part> <tp:taxon-name-part taxon-name-part-type="species" reg="peridinus">peridinus</tp:taxon-name-part></tp:taxon-name></italic><bold>B</bold> Female: <italic><tp:taxon-name><tp:taxon-name-part taxon-name-part-type="genus" reg="Copelatus">Copelatus</tp:taxon-name-part> <tp:taxon-name-part taxon-name-part-type="species" reg="baculiformis">baculiformis</tp:taxon-name-part></tp:taxon-name></italic><bold>C</bold> Female: <italic><tp:taxon-name><tp:taxon-name-part taxon-name-part-type="genus" reg="Copelatus">Copelatus</tp:taxon-name-part></tp:taxon-name></italic> sp. 2 (Andasibe) <bold>D</bold> Female: <italic><tp:taxon-name><tp:taxon-name-part taxon-name-part-type="genus" reg="Copelatus">Copelatus</tp:taxon-name-part> <tp:taxon-name-part taxon-name-part-type="species" reg="distinguendus">distinguendus</tp:taxon-name-part></tp:taxon-name></italic>.</p></caption><graphic xmlns:xlink="http://www.w3.org/1999/xlink" xlink:href="zookeys-869-019-g007.jpg" position="float" orientation="portrait" xlink:type="simple" id="oo_322932.jpg"><uri content-type="original_file" xlink:type="simple">https://binary.pensoft.net/fig/322932</uri></graphic></fig><fig id="F11" position="float" orientation="portrait"><object-id xmlns:xlink="http://www.w3.org/1999/xlink" content-type="doi" xlink:type="simple">10.3897/zookeys.869.33997.figure11</object-id><object-id xmlns:xlink="http://www.w3.org/1999/xlink" content-type="arpha" xlink:type="simple">4f839937-52bb-5f2d-a093-e9c294f10124</object-id><label>Figure 11.</label><caption><p>Distribution maps of <italic><tp:taxon-name><tp:taxon-name-part taxon-name-part-type="genus" reg="Copelatus">Copelatus</tp:taxon-name-part></tp:taxon-name></italic> species. <bold>A</bold><italic><tp:taxon-name><tp:taxon-name-part taxon-name-part-type="genus" reg="Copelatus">C.</tp:taxon-name-part> <tp:taxon-name-part taxon-name-part-type="species" reg="marginipennis">marginipennis</tp:taxon-name-part></tp:taxon-name></italic> (circle), <italic><tp:taxon-name><tp:taxon-name-part taxon-name-part-type="genus" reg="Copelatus">C.</tp:taxon-name-part> <tp:taxon-name-part taxon-name-part-type="species" reg="baculiformis">baculiformis</tp:taxon-name-part></tp:taxon-name></italic> (square) <bold>B</bold><italic><tp:taxon-name><tp:taxon-name-part taxon-name-part-type="genus" reg="Copelatus">C.</tp:taxon-name-part> <tp:taxon-name-part taxon-name-part-type="species" reg="mahajanga">mahajanga</tp:taxon-name-part></tp:taxon-name></italic> (circle), <italic><tp:taxon-name><tp:taxon-name-part taxon-name-part-type="genus" reg="Copelatus">C.</tp:taxon-name-part></tp:taxon-name></italic> sp. 2 (square) <bold>C</bold><italic><tp:taxon-name><tp:taxon-name-part taxon-name-part-type="genus" reg="Copelatus">C.</tp:taxon-name-part> <tp:taxon-name-part taxon-name-part-type="species" reg="pulchellus">pulchellus</tp:taxon-name-part></tp:taxon-name></italic> (circle), <italic><tp:taxon-name><tp:taxon-name-part taxon-name-part-type="genus" reg="Copelatus">C.</tp:taxon-name-part> <tp:taxon-name-part taxon-name-part-type="species" reg="peridinus">peridinus</tp:taxon-name-part></tp:taxon-name></italic> (square) <bold>D</bold><italic><tp:taxon-name><tp:taxon-name-part taxon-name-part-type="genus" reg="Copelatus">C.</tp:taxon-name-part> <tp:taxon-name-part taxon-name-part-type="species" reg="distinguendus">distinguendus</tp:taxon-name-part></tp:taxon-name></italic> (circle), <italic><tp:taxon-name><tp:taxon-name-part taxon-name-part-type="genus" reg="Copelatus">C.</tp:taxon-name-part></tp:taxon-name></italic> sp. 1 (square).</p></caption><graphic xmlns:xlink="http://www.w3.org/1999/xlink" xlink:href="zookeys-869-019-g011.jpg" position="float" orientation="portrait" xlink:type="simple" id="oo_322936.jpg"><uri content-type="original_file" xlink:type="simple">https://binary.pensoft.net/fig/322936</uri></graphic></fig></tp:treatment-sec><ref-list><ref id="B7"><mixed-citation xmlns:xlink="http://www.w3.org/1999/xlink" xlink:type="simple"><person-group><name name-style="western"><surname>Bilardo</surname><given-names>A</given-names></name></person-group> (<year>1982</year>) <article-title>Contributo alla conoscenza dei <tp:taxon-name><tp:taxon-name-part taxon-name-part-type="family">Dytiscidae</tp:taxon-name-part></tp:taxon-name> del Cameroun (<tp:taxon-name><tp:taxon-name-part taxon-name-part-type="order">Coleoptera</tp:taxon-name-part></tp:taxon-name>).</article-title><source>Atti della Società Italiana di Scienze Naturali del Museo Civico di Storia Naturale di Milano</source><volume>123</volume>: <fpage>441</fpage>–<lpage>461</lpage>.</mixed-citation></ref></ref-list></tp:taxon-treatment>
