# Supplementary material for: Taxonomic revision of the genus Copelatus of Madagascar (Coleoptera, Dytiscidae, Copelatinae): the non- erichsonii group species
Source: Zookeys. 2019 Aug 5;869:19–90. doi: 10.3897/zookeys.869.33997 (PMC6690892; doi:10.3897/zookeys.869.33997)
Supplement: XML Treatment for Copelatus befasicus [file zookeys.869.33997-treatment6.xml]

<!DOCTYPE tp:taxon-treatment
  PUBLIC "-//TaxonX//DTD Taxonomic Treatment Publishing DTD v0 20100105//EN" "tax-treatment-NSO.dtd">
<tp:taxon-treatment xmlns:tp="http://www.plazi.org/taxpub"><tp:treatment-meta><kwd-group><label>Taxon classification</label><kwd><named-content xmlns:xlink="http://www.w3.org/1999/xlink" content-type="kingdom">Animalia</named-content></kwd><kwd><named-content xmlns:xlink="http://www.w3.org/1999/xlink" content-type="order">Coleoptera</named-content></kwd><kwd><named-content xmlns:xlink="http://www.w3.org/1999/xlink" content-type="family">Dytiscidae</named-content></kwd></kwd-group><mixed-citation publication-type="journal"><person-group><name><surname>Ranarilalatiana</surname><given-names>Tolotra</given-names></name><name><surname>Raveloson Ravaomanarivo</surname><given-names>Lala Harivelo</given-names></name><name><surname>Bergsten</surname><given-names>Johannes</given-names></name></person-group><article-title>Taxonomic revision of the genus <italic><tp:taxon-name><tp:taxon-name-part taxon-name-part-type="genus" reg="Copelatus">Copelatus</tp:taxon-name-part></tp:taxon-name></italic> of Madagascar (<tp:taxon-name><tp:taxon-name-part taxon-name-part-type="order">Coleoptera</tp:taxon-name-part></tp:taxon-name>, <tp:taxon-name><tp:taxon-name-part taxon-name-part-type="family">Dytiscidae</tp:taxon-name-part></tp:taxon-name>, <tp:taxon-name><tp:taxon-name-part taxon-name-part-type="subfamily">Copelatinae</tp:taxon-name-part></tp:taxon-name>): the non- <italic>erichsonii</italic> group species</article-title><source>Zookeys</source><day>05</day><month>8</month><year>2019</year><volume>869</volume><fpage>19</fpage><lpage>90</lpage><pub-id pub-id-type="doi">10.3897/zookeys.869.33997</pub-id></mixed-citation></tp:treatment-meta><tp:nomenclature><tp:taxon-name><object-id xmlns:xlink="http://www.w3.org/1999/xlink" content-type="arpha" xlink:type="simple">246290F17F4059918CAB1EF8A036B9D5</object-id>
              
              <tp:taxon-name-part taxon-name-part-type="genus" reg="Copelatus">Copelatus</tp:taxon-name-part>
              <tp:taxon-name-part taxon-name-part-type="species" reg="befasicus">befasicus</tp:taxon-name-part>
            </tp:taxon-name><tp:taxon-authority>Guignot, 1956</tp:taxon-authority><xref ref-type="fig" rid="F10">Fig. 10D</xref><tp:nomenclature-citation-list><tp:nomenclature-citation><tp:taxon-name>
                  <tp:taxon-name-part taxon-name-part-type="genus" reg="Copelatus">Copelatus</tp:taxon-name-part>
                  <tp:taxon-name-part taxon-name-part-type="species" reg="befasicus">befasicus</tp:taxon-name-part>
                </tp:taxon-name><comment>Guignot, 1956: 79.</comment></tp:nomenclature-citation></tp:nomenclature-citation-list></tp:nomenclature><tp:treatment-sec sec-type="type locality" id="SECID0EDODI"><title>Type locality.</title><p>Madagascar, Morondava, forest south of Befasy.</p></tp:treatment-sec><tp:treatment-sec sec-type="description" id="SECID0EIODI"><title>Type information from original description.</title><p>based on an unknown number of female type specimens but holotype and paratypes are distinguished in introduction. Collected in January 1956 by R. Paulian.</p></tp:treatment-sec><tp:treatment-sec sec-type="type material" id="SECID0ENODI"><title>Type material studied.</title><p><bold>Toliara. Menabe: Morondava</bold>: -<abbrev xmlns:xlink="http://www.w3.org/1999/xlink" xlink:title="Holotype" id="ABBRID0EVODI" xlink:type="simple">HT</abbrev>♀ (<named-content xmlns:xlink="http://www.w3.org/1999/xlink" content-type="dwc:institutional_code" xlink:type="simple">MNHN</named-content>, “coll. IRSM”): // Data in <named-content xmlns:xlink="http://www.w3.org/1999/xlink" content-type="dwc:institutional_code" xlink:type="simple">NHRS</named-content> | JLKB | 000030021 // Morondava | fôret sud | de Befasy | I-56 R.P // Type [red label] // INSTITUT | SCIENTIFIQUE | MADAGASCAR // Guignot det., 1956 | <italic>Copelatus</italic> | <italic>befasicus</italic> n. sp. | Type // -2PT ♀ (<named-content xmlns:xlink="http://www.w3.org/1999/xlink" content-type="dwc:institutional_code" xlink:type="simple">MNHN</named-content>, “coll. Guignot”): // Data in <named-content xmlns:xlink="http://www.w3.org/1999/xlink" content-type="dwc:institutional_code" xlink:type="simple">NHRS</named-content> | JLKB | 000030300-1// Morondava | fôret sud | de Befasy // I-56 R.P // Paratype [red label] // [female symbol] //</p></tp:treatment-sec><tp:treatment-sec sec-type="material" id="SECID0E5PDI"><title>Additional material studied.</title><p><bold>Mahajanga. Melaky: Morafenobe</bold>: -1♀ (<named-content xmlns:xlink="http://www.w3.org/1999/xlink" content-type="dwc:institutional_code" xlink:type="simple">NHRS</named-content>): // <named-content xmlns:xlink="http://www.w3.org/1999/xlink" content-type="dwc:institutional_code" xlink:type="simple">NHRS</named-content>-JLKB | 000010860 (JB204) // Madagascar: Mahajanga: Melaky | Btw. Morafenobe–Ambohijanahary | <named-content xmlns:xlink="http://www.w3.org/1999/xlink" content-type="dwc:verbatimCoordinates" xlink:type="simple"><named-content content-type="geo-json" specific-use="{&#34;type&#34;:&#34;Point&#34;,&#34;coordinates&#34;:[45.199860,-18.190910]}" id="NCID0ETQDI" xlink:type="simple">S18.19091; E045.19986</named-content></named-content>, 290 m.a.o | 19.XII.2009 Water Net, Field# MAD09-74 | Leg: J. Bergsten, N. Jönsson, T. | Ranarilalatiana, H.J. Randriamihaja //</p></tp:treatment-sec><tp:treatment-sec sec-type="diagnosis" id="SECID0EYQDI"><title>Diagnosis.</title><p>Similar to <italic><tp:taxon-name><tp:taxon-name-part taxon-name-part-type="genus" reg="Copelatus">C.</tp:taxon-name-part> <tp:taxon-name-part taxon-name-part-type="species" reg="insuetus">insuetus</tp:taxon-name-part></tp:taxon-name></italic> and related species in habitus by being small, elongate, and subparalell, but <italic><tp:taxon-name><tp:taxon-name-part taxon-name-part-type="genus" reg="Copelatus">C.</tp:taxon-name-part> <tp:taxon-name-part taxon-name-part-type="species" reg="befasicus">befasicus</tp:taxon-name-part></tp:taxon-name></italic> is distinguished from <italic><tp:taxon-name><tp:taxon-name-part taxon-name-part-type="genus" reg="Copelatus">C.</tp:taxon-name-part> <tp:taxon-name-part taxon-name-part-type="species" reg="insuetus">insuetus</tp:taxon-name-part></tp:taxon-name></italic> and from all other Malagasy <italic><tp:taxon-name><tp:taxon-name-part taxon-name-part-type="genus" reg="Copelatus">Copelatus</tp:taxon-name-part></tp:taxon-name></italic> species by the presence of only five elytral striae, and without submarginal striae. In addition, the first stria is shortened, present only in the posterior third (Fig. <xref ref-type="fig" rid="F10">10D</xref>).</p></tp:treatment-sec><tp:treatment-sec sec-type="description" id="SECID0EKSDI"><title>Description.</title><p>Body length 4.1–4.2 mm. Body shape elongate and subparallel, dorsal surface reddish brown with a lighter elytral base. Head and pronotum uniformly rufus brown. Head, pronotum and elytra with dense punctation. Elytra and pronotum covered with dense punctures and the whole dorsal surface with a microsculpture. Lateral sides of pronotum striolate with the widest striolate area in the posterior corners. Elytra light brown with a distinct testaceous band basally (Fig. <xref ref-type="fig" rid="F10">10D</xref>). First elytral stria shortened and present only in posterior third. Second to fifth elytral stria starting more or less at base and all striae approaching the apex of elytron, but the second and fourth a little shorter. Submarginal striae absent. Appendages testaceous.</p><p>Ventral side light brown. Metacoxa and abdominal ventrites punctate and striolate. Prosternal process rather short and medially raised, triangular in cross-section. Lateral parts of metaventrite medium broad. Metacoxal lines anteriorly diverging but rather weakly so, abbreviated well before metaventral margin. Antennae, palps and legs testaceous.</p><p>Male: unknown.</p></tp:treatment-sec><tp:treatment-sec sec-type="distribution" id="SECID0EWSDI"><title>Distribution.</title><p>Known only from two localities in the western part of Madagascar, the deciduous forest south of Befasy, Morondava, and at one locality between Morafenobe and Beravina village (Fig. <xref ref-type="fig" rid="F12">12D</xref>).</p></tp:treatment-sec><tp:treatment-sec sec-type="habitat" id="SECID0EATDI"><title>Habitat and ecology.</title><p>Paulian collected the species in 1956 in the western dry deciduous forest south of Befasy, Morondava. We rediscovered the species in 2009, when we found one female specimen of <italic><tp:taxon-name><tp:taxon-name-part taxon-name-part-type="genus" reg="Copelatus">C.</tp:taxon-name-part> <tp:taxon-name-part taxon-name-part-type="species" reg="befasicus">befasicus</tp:taxon-name-part></tp:taxon-name></italic> also in the western part but a bit further north than the type locality, along the road between Morafenobe and Beravina village at an altitude of 290 m. This locality consisted of dry savannah with mixed wood and grassland ecosystem after deforestation. The habitat consisted of muddy/sandy residual pools with some dead leaves in a temporary stream after the rainy season. The dry deciduous forest ecosystem in western Madagascar has suffered immensely from deforestation and very little of this habitat remains (<xref ref-type="bibr" rid="B19">Ganzhorn et al. 2001</xref>; <xref ref-type="bibr" rid="B75">Whitehurst et al. 2009</xref>). The species is rare and likely threatened due to the disappearance of western deciduous forests in Madagascar. That all four known specimens are females may suggest an uneven sex ratio as a test of equal sex ratio is marginally non-significant (p = 0.0625) if considered randomly picked from the population.</p></tp:treatment-sec><tp:treatment-sec sec-type="comments" id="SECID0EZTDI"><title>Comments.</title><p>This is the only species in the <italic><tp:taxon-name><tp:taxon-name-part taxon-name-part-type="genus" reg="Copelatus">Copelatus</tp:taxon-name-part> <tp:taxon-name-part taxon-name-part-type="species" reg="longicornis">longicornis</tp:taxon-name-part></tp:taxon-name></italic> group from Madagascar. The <italic><tp:taxon-name><tp:taxon-name-part taxon-name-part-type="genus" reg="Copelatus"/><tp:taxon-name-part taxon-name-part-type="species" reg="longicornis">longicornis</tp:taxon-name-part></tp:taxon-name></italic> species group currently contains 38 species distributed mainly in the Neotropical and Afrotropical regions but also with few species present in Japan, New Guinea, and Fiji Islands (<xref ref-type="bibr" rid="B57">Nilsson and Hájek 2018</xref>). The group as currently defined is certainly artificial from a phylogenetic perspective and the only character they have in common is the low number of elytral striae.</p></tp:treatment-sec><tp:treatment-sec><!--Section generated to contain objects referenced in tp:taxon-treatment.--><fig id="F10" position="float" orientation="portrait"><object-id xmlns:xlink="http://www.w3.org/1999/xlink" content-type="doi" xlink:type="simple">10.3897/zookeys.869.33997.figure10</object-id><object-id xmlns:xlink="http://www.w3.org/1999/xlink" content-type="arpha" xlink:type="simple">ed8ea764-d825-5355-aa14-a0a2817dc283</object-id><label>Figure 10.</label><caption><p>Habitus, dorsal view. <bold>A</bold> Female: <italic><tp:taxon-name><tp:taxon-name-part taxon-name-part-type="genus" reg="Copelatus">Copelatus</tp:taxon-name-part> <tp:taxon-name-part taxon-name-part-type="species" reg="ankaratra">ankaratra</tp:taxon-name-part></tp:taxon-name></italic> sp. nov. <bold>B</bold> Male: <italic><tp:taxon-name><tp:taxon-name-part taxon-name-part-type="genus" reg="Copelatus">Copelatus</tp:taxon-name-part> <tp:taxon-name-part taxon-name-part-type="species" reg="pseudostriatus">pseudostriatus</tp:taxon-name-part></tp:taxon-name></italic> sp. nov. <bold>C</bold> Male: <italic><tp:taxon-name><tp:taxon-name-part taxon-name-part-type="genus" reg="Copelatus">Copelatus</tp:taxon-name-part> <tp:taxon-name-part taxon-name-part-type="species" reg="safiotra">safiotra</tp:taxon-name-part></tp:taxon-name></italic> sp. nov. <bold>D</bold> Female: <italic><tp:taxon-name><tp:taxon-name-part taxon-name-part-type="genus" reg="Copelatus">Copelatus</tp:taxon-name-part> <tp:taxon-name-part taxon-name-part-type="species" reg="befasicus">befasicus</tp:taxon-name-part></tp:taxon-name></italic>.</p></caption><graphic xmlns:xlink="http://www.w3.org/1999/xlink" xlink:href="zookeys-869-019-g010.jpg" position="float" orientation="portrait" xlink:type="simple" id="oo_322935.jpg"><uri content-type="original_file" xlink:type="simple">https://binary.pensoft.net/fig/322935</uri></graphic></fig><fig id="F12" position="float" orientation="portrait"><object-id xmlns:xlink="http://www.w3.org/1999/xlink" content-type="doi" xlink:type="simple">10.3897/zookeys.869.33997.figure12</object-id><object-id xmlns:xlink="http://www.w3.org/1999/xlink" content-type="arpha" xlink:type="simple">8ee21ddd-475a-5501-a27f-e1c8ae8a90c1</object-id><label>Figure 12.</label><caption><p>Distribution maps of <italic><tp:taxon-name><tp:taxon-name-part taxon-name-part-type="genus" reg="Copelatus">Copelatus</tp:taxon-name-part></tp:taxon-name></italic> species. <bold>A</bold><italic><tp:taxon-name><tp:taxon-name-part taxon-name-part-type="genus" reg="Copelatus">C.</tp:taxon-name-part> <tp:taxon-name-part taxon-name-part-type="species" reg="insuetus">insuetus</tp:taxon-name-part></tp:taxon-name></italic> (circle), <italic><tp:taxon-name><tp:taxon-name-part taxon-name-part-type="genus" reg="Copelatus">C.</tp:taxon-name-part> <tp:taxon-name-part taxon-name-part-type="species" reg="pseudostriatus">pseudostriatus</tp:taxon-name-part></tp:taxon-name></italic> sp. nov. (square) <bold>B</bold><italic><tp:taxon-name><tp:taxon-name-part taxon-name-part-type="genus" reg="Copelatus">C.</tp:taxon-name-part> <tp:taxon-name-part taxon-name-part-type="species" reg="kely">kely</tp:taxon-name-part></tp:taxon-name></italic> sp. nov. (circle), <italic><tp:taxon-name><tp:taxon-name-part taxon-name-part-type="genus" reg="Copelatus">C.</tp:taxon-name-part> <tp:taxon-name-part taxon-name-part-type="species" reg="vokoka">vokoka</tp:taxon-name-part></tp:taxon-name></italic> sp. nov. (square) <bold>C</bold><italic><tp:taxon-name><tp:taxon-name-part taxon-name-part-type="genus" reg="Copelatus">C.</tp:taxon-name-part> <tp:taxon-name-part taxon-name-part-type="species" reg="ankaratra">ankaratra</tp:taxon-name-part></tp:taxon-name></italic> sp. nov. (circle), <italic><tp:taxon-name><tp:taxon-name-part taxon-name-part-type="genus" reg="Copelatus">C.</tp:taxon-name-part></tp:taxon-name></italic> sp. 3 (square) <bold>D</bold><italic><tp:taxon-name><tp:taxon-name-part taxon-name-part-type="genus" reg="Copelatus">C.</tp:taxon-name-part> <tp:taxon-name-part taxon-name-part-type="species" reg="safiotra">safiotra</tp:taxon-name-part></tp:taxon-name></italic> sp. nov. (circle), <italic><tp:taxon-name><tp:taxon-name-part taxon-name-part-type="genus" reg="Copelatus">C.</tp:taxon-name-part> <tp:taxon-name-part taxon-name-part-type="species" reg="befasicus">befasicus</tp:taxon-name-part></tp:taxon-name></italic> (square).</p></caption><graphic xmlns:xlink="http://www.w3.org/1999/xlink" xlink:href="zookeys-869-019-g012.jpg" position="float" orientation="portrait" xlink:type="simple" id="oo_322937.jpg"><uri content-type="original_file" xlink:type="simple">https://binary.pensoft.net/fig/322937</uri></graphic></fig></tp:treatment-sec><ref-list><ref id="B19"><mixed-citation xmlns:xlink="http://www.w3.org/1999/xlink" xlink:type="simple"><person-group><name name-style="western"><surname>Ganzhorn</surname><given-names>JU</given-names></name><name name-style="western"><surname>Lowry</surname><given-names>PP</given-names></name><name name-style="western"><surname>Schatz</surname><given-names>GE</given-names></name><name name-style="western"><surname>Sommer</surname><given-names>A</given-names></name></person-group> (<year>2001</year>) <article-title>The biodiversity of Madagascar: one of the world’s hottest hotspots on its way out.</article-title><source>Oryx</source><volume>35</volume>: <fpage>346</fpage>–<lpage>348</lpage>. <ext-link xlink:type="simple" ext-link-type="doi" xlink:href="10.1046/j.1365-3008.2001.00201.x">https://doi.org/10.1046/j.1365-3008.2001.00201.x</ext-link></mixed-citation></ref><ref id="B75"><mixed-citation xmlns:xlink="http://www.w3.org/1999/xlink" xlink:type="simple"><person-group><name name-style="western"><surname>Whitehurst</surname><given-names>AS</given-names></name><name name-style="western"><surname>Sexton</surname><given-names>JO</given-names></name><name name-style="western"><surname>Dollar</surname><given-names>L</given-names></name></person-group> (<year>2009</year>) <article-title>Land cover change in western Madagascar’s dry deciduous forests: a comparison of forest changes in and around Kirindy Mite National Park.</article-title><source>Oryx</source><volume>43</volume>: <fpage>275</fpage>–<lpage>283</lpage>. <ext-link xlink:type="simple" ext-link-type="doi" xlink:href="10.1017/S0030605309001756">https://doi.org/10.1017/S0030605309001756</ext-link></mixed-citation></ref><ref id="B57"><mixed-citation xmlns:xlink="http://www.w3.org/1999/xlink" xlink:type="simple"><person-group><name name-style="western"><surname>Nilsson</surname><given-names>AN</given-names></name><name name-style="western"><surname>Hájek</surname><given-names>J</given-names></name></person-group> (<year>2018</year>) A world catalogue of the family <tp:taxon-name><tp:taxon-name-part taxon-name-part-type="family">Dytiscidae</tp:taxon-name-part></tp:taxon-name>, or the diving beetles (<tp:taxon-name><tp:taxon-name-part taxon-name-part-type="order">Coleoptera</tp:taxon-name-part></tp:taxon-name>, <tp:taxon-name><tp:taxon-name-part taxon-name-part-type="suborder">Adephaga</tp:taxon-name-part></tp:taxon-name>). Version 1.I.2018. <ext-link xlink:type="simple" ext-link-type="uri" xlink:href="http://www.waterbeetles.eu">http://www.waterbeetles.eu</ext-link> [accessed 10 May 2018]</mixed-citation></ref></ref-list></tp:taxon-treatment>
