# Supplementary material for: Taxonomic revision of the genus Copelatus of Madagascar (Coleoptera, Dytiscidae, Copelatinae): the non- erichsonii group species
Source: Zookeys. 2019 Aug 5;869:19–90. doi: 10.3897/zookeys.869.33997 (PMC6690892; doi:10.3897/zookeys.869.33997)
Supplement: XML Treatment for Copelatus distinguendus [file zookeys.869.33997-treatment7.xml]

<!DOCTYPE tp:taxon-treatment
  PUBLIC "-//TaxonX//DTD Taxonomic Treatment Publishing DTD v0 20100105//EN" "tax-treatment-NSO.dtd">
<tp:taxon-treatment xmlns:tp="http://www.plazi.org/taxpub"><tp:treatment-meta><kwd-group><label>Taxon classification</label><kwd><named-content xmlns:xlink="http://www.w3.org/1999/xlink" content-type="kingdom">Animalia</named-content></kwd><kwd><named-content xmlns:xlink="http://www.w3.org/1999/xlink" content-type="order">Coleoptera</named-content></kwd><kwd><named-content xmlns:xlink="http://www.w3.org/1999/xlink" content-type="family">Dytiscidae</named-content></kwd></kwd-group><mixed-citation publication-type="journal"><person-group><name><surname>Ranarilalatiana</surname><given-names>Tolotra</given-names></name><name><surname>Raveloson Ravaomanarivo</surname><given-names>Lala Harivelo</given-names></name><name><surname>Bergsten</surname><given-names>Johannes</given-names></name></person-group><article-title>Taxonomic revision of the genus <italic><tp:taxon-name><tp:taxon-name-part taxon-name-part-type="genus" reg="Copelatus">Copelatus</tp:taxon-name-part></tp:taxon-name></italic> of Madagascar (<tp:taxon-name><tp:taxon-name-part taxon-name-part-type="order">Coleoptera</tp:taxon-name-part></tp:taxon-name>, <tp:taxon-name><tp:taxon-name-part taxon-name-part-type="family">Dytiscidae</tp:taxon-name-part></tp:taxon-name>, <tp:taxon-name><tp:taxon-name-part taxon-name-part-type="subfamily">Copelatinae</tp:taxon-name-part></tp:taxon-name>): the non- <italic>erichsonii</italic> group species</article-title><source>Zookeys</source><day>05</day><month>8</month><year>2019</year><volume>869</volume><fpage>19</fpage><lpage>90</lpage><pub-id pub-id-type="doi">10.3897/zookeys.869.33997</pub-id></mixed-citation></tp:treatment-meta><tp:nomenclature><tp:taxon-name><object-id xmlns:xlink="http://www.w3.org/1999/xlink" content-type="arpha" xlink:type="simple">48693E4733015386A1417218CDEAFB7A</object-id>
              
              <tp:taxon-name-part taxon-name-part-type="genus" reg="Copelatus">Copelatus</tp:taxon-name-part>
              <tp:taxon-name-part taxon-name-part-type="species" reg="distinguendus">distinguendus</tp:taxon-name-part>
            </tp:taxon-name><tp:taxon-authority>Régimbart, 1903</tp:taxon-authority><xref ref-type="fig" rid="F4">Figs 4B</xref><xref ref-type="fig" rid="F7">, 7D</xref><tp:nomenclature-citation-list><tp:nomenclature-citation><tp:taxon-name>
                  <tp:taxon-name-part taxon-name-part-type="genus" reg="Copelatus">Copelatus</tp:taxon-name-part>
                  <tp:taxon-name-part taxon-name-part-type="species" reg="distinguendus">distinguendus</tp:taxon-name-part>
                </tp:taxon-name><comment>Régimbart, 1903: 19 [nom. nov., referring to his description of Malagasy material under the name <tp:taxon-name><tp:taxon-name-part taxon-name-part-type="genus" reg="Copelatus">Copelatus</tp:taxon-name-part> <tp:taxon-name-part taxon-name-part-type="species" reg="duodecimstriatus">duodecimstriatus</tp:taxon-name-part></tp:taxon-name> Aubé in <xref ref-type="bibr" rid="B63">Régimbart 1895</xref>: 163]</comment></tp:nomenclature-citation></tp:nomenclature-citation-list></tp:nomenclature><tp:treatment-sec sec-type="type locality" id="SECID0EE5DI"><title>Type locality.</title><p>Environs de Tananarive [surroundings of Antananarivo] and Fianarantsoa, Madagascar.</p></tp:treatment-sec><tp:treatment-sec sec-type="description" id="SECID0EJ5DI"><title>Type information from original description.</title><p>Based on an unknown number of specimens (syntypes) collected by Sikora (Antananarivo) and Perrot (Fianarantsoa).</p></tp:treatment-sec><tp:treatment-sec sec-type="type material" id="SECID0EO5DI"><title>Type material studied.</title><p>Type material in <named-content xmlns:xlink="http://www.w3.org/1999/xlink" content-type="dwc:institutional_code" xlink:type="simple">MNHN</named-content> not studied, as it was out on loan.</p></tp:treatment-sec><tp:treatment-sec sec-type="material" id="SECID0EZ5DI"><title>Additional material studied.</title><p><bold>Fianarantsoa. Matsiatra Ambony: Ambalavao, Ambohimahasoa, Lalangina</bold>: -2♀, 1♂(<abbrev xmlns:xlink="http://www.w3.org/1999/xlink" xlink:title="(Genital Preparation) male genitalia have been examined" id="ABBRID0EB6DI" xlink:type="simple">GP</abbrev>) (<named-content xmlns:xlink="http://www.w3.org/1999/xlink" content-type="dwc:institutional_code" xlink:type="simple">NHMUK</named-content>): // BMNH-792954–6 // MAD: FIAN: Andringitra | Zomandao R.: River edge: Bottle trap | P39EM08: <named-content xmlns:xlink="http://www.w3.org/1999/xlink" content-type="dwc:verbatimCoordinates" xlink:type="simple"><named-content content-type="geo-json" specific-use="{&#34;type&#34;:&#34;Point&#34;,&#34;coordinates&#34;:[46.920000,22.104300]}" id="NCID0EN6DI" xlink:type="simple">N: -22.1043: E:46.92</named-content></named-content>: 1420 m | 09/V/2006: Leg. Bergsten et al // BMNH (DNA Voucher) // -1♀ (<named-content xmlns:xlink="http://www.w3.org/1999/xlink" content-type="dwc:institutional_code" xlink:type="simple">NMW</named-content>): // Data in <named-content xmlns:xlink="http://www.w3.org/1999/xlink" content-type="dwc:institutional_code" xlink:type="simple">NHRS</named-content> | JLKB | 000010718 // Madagascar: Ambohimahasoa (Fianarantsoa) | RN7 (Km 378) | 16.04.2011: Leg. R. Gerecke (MD211) // spring area with meadow swamps Exp. E: <named-content xmlns:xlink="http://www.w3.org/1999/xlink" content-type="dwc:verbatimCoordinates" xlink:type="simple"><named-content content-type="geo-json" specific-use="{&#34;type&#34;:&#34;Point&#34;,&#34;coordinates&#34;:[47.236361,-21.261528]}" id="NCID0EAAAK" xlink:type="simple">21°15'41.5"S, 47°14'10.9"E</named-content></named-content>, 1500 m // -2♀ (<named-content xmlns:xlink="http://www.w3.org/1999/xlink" content-type="dwc:institutional_code" xlink:type="simple">NMW</named-content>): // Data in <named-content xmlns:xlink="http://www.w3.org/1999/xlink" content-type="dwc:institutional_code" xlink:type="simple">NHRS</named-content> | JLKB | 000065754–5 // Madagascar Est, 1100– | 1200m, P.N. Ranomafana // Vohiparara, 21.–24.1.1993 | J. Janák lgt // -1♂(<abbrev xmlns:xlink="http://www.w3.org/1999/xlink" xlink:title="(Genital Preparation) male genitalia have been examined" id="ABBRID0EPAAK" xlink:type="simple">GP</abbrev>), 1♀, 5 ex. (<abbrev xmlns:xlink="http://www.w3.org/1999/xlink" xlink:title="in alcohol tube" id="ABBRID0ETAAK" xlink:type="simple">Alc</abbrev>.) (<named-content xmlns:xlink="http://www.w3.org/1999/xlink" content-type="dwc:institutional_code" xlink:type="simple">NHRS</named-content>): // <named-content xmlns:xlink="http://www.w3.org/1999/xlink" content-type="dwc:institutional_code" xlink:type="simple">NHRS</named-content>-JLKB | 000010618–9, 10787(<abbrev xmlns:xlink="http://www.w3.org/1999/xlink" xlink:title="in alcohol tube" id="ABBRID0EBBAK" xlink:type="simple">Alc</abbrev>.) // Madagascar: Fianarantsoa: Matsiatra | Ambony: Ranomafana NP: | Sahamalaotra 2Km from Vohiparara: | <named-content xmlns:xlink="http://www.w3.org/1999/xlink" content-type="dwc:verbatimCoordinates" xlink:type="simple"><named-content content-type="geo-json" specific-use="{&#34;type&#34;:&#34;Point&#34;,&#34;coordinates&#34;:[47.394890,-21.238070]}" id="NCID0EIBAK" xlink:type="simple">S21.23807, E047.39489</named-content></named-content>, 1140 m.| 01:XI:2011: stamping with sieves: forest | bog in rainforest: Field# MAD11-12 // Leg. J. Bergsten, R. | Bukontaite, T. | Ranarilalatiana &amp; | H.J. Randriamihaja // -1♀(<abbrev xmlns:xlink="http://www.w3.org/1999/xlink" xlink:title="in alcohol tube" id="ABBRID0ENBAK" xlink:type="simple">Alc</abbrev>.) (<named-content xmlns:xlink="http://www.w3.org/1999/xlink" content-type="dwc:institutional_code" xlink:type="simple">NHRS</named-content>): // <named-content xmlns:xlink="http://www.w3.org/1999/xlink" content-type="dwc:institutional_code" xlink:type="simple">NHRS</named-content>-JLKB | 000010830 // MAD: FIAN: Matsiatra Ambony | Ranomafana NP: 450m along | Sahamalaotra trail, left at the first | junction: Mad14-07: forestmarsh: | <named-content xmlns:xlink="http://www.w3.org/1999/xlink" content-type="dwc:verbatimCoordinates" xlink:type="simple"><named-content content-type="geo-json" specific-use="{&#34;type&#34;:&#34;Point&#34;,&#34;coordinates&#34;:[49.394700,-21.238200]}" id="NCID0E5BAK" xlink:type="simple">21.2382S 49.3947E</named-content></named-content>: 1130 m: 02.XI.2014 // Leg. J. Bergsten, | T. Ranarilalatiana | &amp; S. Holmgren // -1♀ (<named-content xmlns:xlink="http://www.w3.org/1999/xlink" content-type="dwc:institutional_code" xlink:type="simple">NHMUK</named-content>): // BMNH-670601_MSL007 | 06.xii.2004, Ranomafana, | Madagascar: lat - 21.2359 | Lon 47.3963 Coll Balke_M; | Monaghan_M // DNA Voucher | BMNH &lt;670601&gt; | MSL007:E07 // <bold>Fianarantsoa. Amoron’i Mania: Ambositra</bold>: -3♀ (<named-content xmlns:xlink="http://www.w3.org/1999/xlink" content-type="dwc:institutional_code" xlink:type="simple">NHMUK</named-content>): // BMNH-792962–4 // Col de Tapias: Rte Tana–Fianarantsoa: Pond | P36C: N: -20.772: E:47.179: 1717 m | 06/V/2006: Leg. Bergsten et al // BMNH (DNA Voucher) // -1♀ (<named-content xmlns:xlink="http://www.w3.org/1999/xlink" content-type="dwc:institutional_code" xlink:type="simple">NHMUK</named-content>): // BMNH-792912 // Ambositra: Ankazomivady forest | 01.xii.2005 // BMNH (DNA Voucher) // -9♀ (<named-content xmlns:xlink="http://www.w3.org/1999/xlink" content-type="dwc:institutional_code" xlink:type="simple">NHMUK</named-content>), 8 ex. (<abbrev xmlns:xlink="http://www.w3.org/1999/xlink" xlink:title="in alcohol tube" id="ABBRID0EZCAK" xlink:type="simple">Alc</abbrev>.) (<named-content xmlns:xlink="http://www.w3.org/1999/xlink" content-type="dwc:institutional_code" xlink:type="simple">NHRS</named-content>): // BMNH-729890, 729893, 729896–7, 792976–80, 10793(<abbrev xmlns:xlink="http://www.w3.org/1999/xlink" xlink:title="in alcohol tube" id="ABBRID0ECDAK" xlink:type="simple">Alc</abbrev>.) // 08.xii.2004, Col de Tapias, | P30MD33: lat -20.238 | Lon 47.1 Coll Balke_M | Monaghan_M // BMNH (DNA Voucher) // <bold>Antananarivo. Vakinankaratra: Ambatolampy</bold>: -3♂(<abbrev xmlns:xlink="http://www.w3.org/1999/xlink" xlink:title="(Genital Preparation) male genitalia have been examined" id="ABBRID0EIDAK" xlink:type="simple">GP</abbrev>), 3♀, 10 ex. (<abbrev xmlns:xlink="http://www.w3.org/1999/xlink" xlink:title="in alcohol tube" id="ABBRID0EMDAK" xlink:type="simple">Alc</abbrev>.) (<named-content xmlns:xlink="http://www.w3.org/1999/xlink" content-type="dwc:institutional_code" xlink:type="simple">NHRS</named-content>, <abbrev xmlns:xlink="http://www.w3.org/1999/xlink" content-type="institution" xlink:title="Department of Entomology, Antananarivo University" id="ABBRID0EVDAK" xlink:type="simple">DEUA</abbrev> &amp; <named-content xmlns:xlink="http://www.w3.org/1999/xlink" content-type="dwc:institutional_code" xlink:type="simple">PBZT</named-content>/<abbrev xmlns:xlink="http://www.w3.org/1999/xlink" content-type="institution" xlink:title="Madagascar Biodiversity Center" id="ABBRID0E6DAK" xlink:type="simple">MBC</abbrev>): // <named-content xmlns:xlink="http://www.w3.org/1999/xlink" content-type="dwc:institutional_code" xlink:type="simple">NHRS</named-content>-JLKB | 000010620–5, 10786(<abbrev xmlns:xlink="http://www.w3.org/1999/xlink" xlink:title="in alcohol tube" id="ABBRID0EJEAK" xlink:type="simple">Alc</abbrev>.) // Madagascar: Antananarivo: | Vakinankaratra: Manjakatompo Stn. | forestière: 500m E Lac Froid by the | road: <named-content xmlns:xlink="http://www.w3.org/1999/xlink" content-type="dwc:verbatimCoordinates" xlink:type="simple"><named-content content-type="geo-json" specific-use="{&#34;type&#34;:&#34;Point&#34;,&#34;coordinates&#34;:[47.333810,-19.344850]}" id="NCID0EQEAK" xlink:type="simple">S19.34485 E047.33381</named-content></named-content>, 1620 m. | 04.XI.2011: GB Nets and sieves: pond | and inlet stream: MAD11-16 // Leg. J. Bergsten, R. | Bukontaite, T. | Ranarilalatiana &amp; | H.J. Randriamihaja // -1♂(<abbrev xmlns:xlink="http://www.w3.org/1999/xlink" xlink:title="(Genital Preparation) male genitalia have been examined" id="ABBRID0EVEAK" xlink:type="simple">GP</abbrev>) (<named-content xmlns:xlink="http://www.w3.org/1999/xlink" content-type="dwc:institutional_code" xlink:type="simple">NHRS</named-content>): // <named-content xmlns:xlink="http://www.w3.org/1999/xlink" content-type="dwc:institutional_code" xlink:type="simple">NHRS</named-content>-JLKB | 000010626 // Madagascar: Antananarivo: | Vakinankaratra: Manjakatompo Stn. | forestière: Analafandriana 500 m S | fish farm by the road: S19.36191 E | 47.31495, 1730 m, 03.XI.2011: GB | Nets: grassy pond: Field# MAD11-14 // Leg. J. Bergsten, R. | Bukontaite, T. | Ranarilalatiana &amp; | H.J. Randriamihaja // -1♂(<abbrev xmlns:xlink="http://www.w3.org/1999/xlink" xlink:title="(Genital Preparation) male genitalia have been examined" id="ABBRID0EDFAK" xlink:type="simple">GP</abbrev>) (<named-content xmlns:xlink="http://www.w3.org/1999/xlink" content-type="dwc:institutional_code" xlink:type="simple">NHRS</named-content>): // <named-content xmlns:xlink="http://www.w3.org/1999/xlink" content-type="dwc:institutional_code" xlink:type="simple">NHRS</named-content>-JLKB | 000010660 // Madagascar: Ambatolampy: Manjaka- | tompo Ankaratra Reserve: MAD16-03: | “Lac froid”: <named-content xmlns:xlink="http://www.w3.org/1999/xlink" content-type="dwc:verbatimCoordinates" xlink:type="simple"><named-content content-type="geo-json" specific-use="{&#34;type&#34;:&#34;Point&#34;,&#34;coordinates&#34;:[47.338930,-19.342920]}" id="NCID0EUFAK" xlink:type="simple">S-19.34292; E047.33893</named-content></named-content>; | 1651 m: lake with grass at margins: | 03/02/2016 Leg. T. Ranarilalatiana // -4♂(<abbrev xmlns:xlink="http://www.w3.org/1999/xlink" xlink:title="(Genital Preparation) male genitalia have been examined" id="ABBRID0EZFAK" xlink:type="simple">GP</abbrev>), 4♀, 5 ex. (<abbrev xmlns:xlink="http://www.w3.org/1999/xlink" xlink:title="in alcohol tube" id="ABBRID0E4FAK" xlink:type="simple">Alc</abbrev>.) (<named-content xmlns:xlink="http://www.w3.org/1999/xlink" content-type="dwc:institutional_code" xlink:type="simple">NHRS</named-content>, <abbrev xmlns:xlink="http://www.w3.org/1999/xlink" content-type="institution" xlink:title="Department of Entomology, Antananarivo University" id="ABBRID0EGGAK" xlink:type="simple">DEUA</abbrev> &amp; <named-content xmlns:xlink="http://www.w3.org/1999/xlink" content-type="dwc:institutional_code" xlink:type="simple">PBZT</named-content>/<abbrev xmlns:xlink="http://www.w3.org/1999/xlink" content-type="institution" xlink:title="Madagascar Biodiversity Center" id="ABBRID0EQGAK" xlink:type="simple">MBC</abbrev>): // <named-content xmlns:xlink="http://www.w3.org/1999/xlink" content-type="dwc:institutional_code" xlink:type="simple">NHRS</named-content>-JLKB | 000010662–9, 10791(<abbrev xmlns:xlink="http://www.w3.org/1999/xlink" xlink:title="in alcohol tube" id="ABBRID0E1GAK" xlink:type="simple">Alc</abbrev>.) // Madagascar: Ambatolampy: Manjaka- | tompo Ankaratra Reserve: MAD16-46: | “Lac froid”: S-19.34292; E047.33893; | 1651 m: lake with grass at margins: | 17/09/2016 Leg. T. Ranarilalatiana // -1♂(<abbrev xmlns:xlink="http://www.w3.org/1999/xlink" xlink:title="(Genital Preparation) male genitalia have been examined" id="ABBRID0E5GAK" xlink:type="simple">GP</abbrev>) (<named-content xmlns:xlink="http://www.w3.org/1999/xlink" content-type="dwc:institutional_code" xlink:type="simple">NHRS</named-content>): // <named-content xmlns:xlink="http://www.w3.org/1999/xlink" content-type="dwc:institutional_code" xlink:type="simple">NHRS</named-content>-JLKB | 000010661 // Madagascar: Ambatolampy: Manjaka- | tompo Ankaratra Reserve: MAD16-10: | Ankafotra mountain: S-19.33753; | E047.24530; 2466 m: streampools: | 07/02/2016; Leg. T. Ranarilalatiana // -4♂(<abbrev xmlns:xlink="http://www.w3.org/1999/xlink" xlink:title="(Genital Preparation) male genitalia have been examined" id="ABBRID0EMHAK" xlink:type="simple">GP</abbrev>), 2♀, 18 ex. (<abbrev xmlns:xlink="http://www.w3.org/1999/xlink" xlink:title="in alcohol tube" id="ABBRID0EQHAK" xlink:type="simple">Alc</abbrev>.) (<named-content xmlns:xlink="http://www.w3.org/1999/xlink" content-type="dwc:institutional_code" xlink:type="simple">NHRS</named-content>, <abbrev xmlns:xlink="http://www.w3.org/1999/xlink" content-type="institution" xlink:title="Department of Entomology, Antananarivo University" id="ABBRID0EZHAK" xlink:type="simple">DEUA</abbrev> &amp; <named-content xmlns:xlink="http://www.w3.org/1999/xlink" content-type="dwc:institutional_code" xlink:type="simple">PBZT</named-content>/<abbrev xmlns:xlink="http://www.w3.org/1999/xlink" content-type="institution" xlink:title="Madagascar Biodiversity Center" id="ABBRID0EDIAK" xlink:type="simple">MBC</abbrev>): // <named-content xmlns:xlink="http://www.w3.org/1999/xlink" content-type="dwc:institutional_code" xlink:type="simple">NHRS</named-content>-JLKB | 000010670–5, 10792(<abbrev xmlns:xlink="http://www.w3.org/1999/xlink" xlink:title="in alcohol tube" id="ABBRID0ENIAK" xlink:type="simple">Alc</abbrev>.) // Madagascar: Ambatolampy: Manjaka- | tompo Ankaratra Reserve: MAD16-47: | Ankafotra mountain: S-19.33753; | E047.24530; 2466 m: streampools: | 18/09/2016; Leg. T. Ranarilalatiana // -1♀ (<abbrev xmlns:xlink="http://www.w3.org/1999/xlink" xlink:title="in alcohol tube" id="ABBRID0ERIAK" xlink:type="simple">Alc</abbrev>.) (<named-content xmlns:xlink="http://www.w3.org/1999/xlink" content-type="dwc:institutional_code" xlink:type="simple">NHRS</named-content>): // <named-content xmlns:xlink="http://www.w3.org/1999/xlink" content-type="dwc:institutional_code" xlink:type="simple">NHRS</named-content>-JLKB | 000010832 // Madagascar: Antananarivo: | Vakinankaratra: Manjakatompo Stn | forestière: Analamitana: S19.363972 E | 047.299083, 1757 m. 22:I:2012: swamp | near stream: Field# MJK12-02: Leg. T. | Ranarilalatiana &amp; J.H. Randriamihaja // <bold>Antananarivo. Analamanga: Anjozorobe, Ankazobe</bold>: -1♂(<abbrev xmlns:xlink="http://www.w3.org/1999/xlink" xlink:title="(Genital Preparation) male genitalia have been examined" id="ABBRID0EBJAK" xlink:type="simple">GP</abbrev>), 1♀ (<named-content xmlns:xlink="http://www.w3.org/1999/xlink" content-type="dwc:institutional_code" xlink:type="simple">NHRS</named-content>): // <named-content xmlns:xlink="http://www.w3.org/1999/xlink" content-type="dwc:institutional_code" xlink:type="simple">NHRS</named-content>-JLKB | 000010684–5 // Madagascar: Anjozorobe: MAD16-36: | Amboasarianala: S-18.45792; E047. | 93438; 1367 m: Ambatovikinina stream: | 04/04/2016; Leg. T. Ranarilalatiana // -1♂(<abbrev xmlns:xlink="http://www.w3.org/1999/xlink" xlink:title="(Genital Preparation) male genitalia have been examined" id="ABBRID0EPJAK" xlink:type="simple">GP</abbrev>), 1♀ (<named-content xmlns:xlink="http://www.w3.org/1999/xlink" content-type="dwc:institutional_code" xlink:type="simple">NHRS</named-content>): // <named-content xmlns:xlink="http://www.w3.org/1999/xlink" content-type="dwc:institutional_code" xlink:type="simple">NHRS</named-content>-JLKB | 000010686–7 // Madagascar: Anjozorobe: MAD16-43:| Amboasarianala, Antanambe stream: | S-18.4671; E047.93807; 1271 m: Stream | with sidepools: 07/04/2016 | Leg. T. Ranarilalatiana // -2♂(<abbrev xmlns:xlink="http://www.w3.org/1999/xlink" xlink:title="(Genital Preparation) male genitalia have been examined" id="ABBRID0E4JAK" xlink:type="simple">GP</abbrev>), 2♀, 1♀(<abbrev xmlns:xlink="http://www.w3.org/1999/xlink" xlink:title="in alcohol tube" id="ABBRID0EBKAK" xlink:type="simple">Alc</abbrev>.) (<named-content xmlns:xlink="http://www.w3.org/1999/xlink" content-type="dwc:institutional_code" xlink:type="simple">NHRS</named-content>): // <named-content xmlns:xlink="http://www.w3.org/1999/xlink" content-type="dwc:institutional_code" xlink:type="simple">NHRS</named-content>-JLKB | 000010688–91, 10790(<abbrev xmlns:xlink="http://www.w3.org/1999/xlink" xlink:title="in alcohol tube" id="ABBRID0EPKAK" xlink:type="simple">Alc</abbrev>.) // Madagascar: Anjozorobe: MAD16-44 | Amboasarianala, Mangarivotra stream: | <named-content xmlns:xlink="http://www.w3.org/1999/xlink" content-type="dwc:verbatimCoordinates" xlink:type="simple"><named-content content-type="geo-json" specific-use="{&#34;type&#34;:&#34;Point&#34;,&#34;coordinates&#34;:[47.925350,-18.467600]}" id="NCID0EWKAK" xlink:type="simple">S-18.4676; E047.92535</named-content></named-content>; 1271 m: stream | with bedrock and grass at edge | 07/04/2016; Leg. T. Ranarilalatiana // -2 ex. (<abbrev xmlns:xlink="http://www.w3.org/1999/xlink" xlink:title="in alcohol tube" id="ABBRID0E2KAK" xlink:type="simple">Alc</abbrev>.) (<named-content xmlns:xlink="http://www.w3.org/1999/xlink" content-type="dwc:institutional_code" xlink:type="simple">NHRS</named-content>): // <named-content xmlns:xlink="http://www.w3.org/1999/xlink" content-type="dwc:institutional_code" xlink:type="simple">NHRS</named-content>-JLKB | 000010831 // MAD: ANTA: Analamanga: Anjoz | orobe forest reserve: Marsh next | to the stream by Saha forest, 10Km E of Anjozorobe: MAD14- | 78: forestmarsh: 18.4128S | 47.9439E; 1320 m; 23.XI.2014 // Leg. J. Bergsten, R. | Bukontaite, S. Holmgren, | J.H. Randriamihaja | &amp; T. Ranarilalatiana // -2♂(<abbrev xmlns:xlink="http://www.w3.org/1999/xlink" xlink:title="(Genital Preparation) male genitalia have been examined" id="ABBRID0EJLAK" xlink:type="simple">GP</abbrev>), 2♀, 6 ex. (<abbrev xmlns:xlink="http://www.w3.org/1999/xlink" xlink:title="in alcohol tube" id="ABBRID0ENLAK" xlink:type="simple">Alc</abbrev>.) (<named-content xmlns:xlink="http://www.w3.org/1999/xlink" content-type="dwc:institutional_code" xlink:type="simple">NHRS</named-content>, <abbrev xmlns:xlink="http://www.w3.org/1999/xlink" content-type="institution" xlink:title="Department of Entomology, Antananarivo University" id="ABBRID0EWLAK" xlink:type="simple">DEUA</abbrev> &amp; <named-content xmlns:xlink="http://www.w3.org/1999/xlink" content-type="dwc:institutional_code" xlink:type="simple">PBZT</named-content>/<abbrev xmlns:xlink="http://www.w3.org/1999/xlink" content-type="institution" xlink:title="Madagascar Biodiversity Center" id="ABBRID0EAMAK" xlink:type="simple">MBC</abbrev>): // <named-content xmlns:xlink="http://www.w3.org/1999/xlink" content-type="dwc:institutional_code" xlink:type="simple">NHRS</named-content>-JLKB | 000010676–9, 10797(<abbrev xmlns:xlink="http://www.w3.org/1999/xlink" xlink:title="in alcohol tube" id="ABBRID0EKMAK" xlink:type="simple">Alc</abbrev>.) // Madagascar: Ankazobe: MAD16-24: | Firarazana: <named-content xmlns:xlink="http://www.w3.org/1999/xlink" content-type="dwc:verbatimCoordinates" xlink:type="simple"><named-content content-type="geo-json" specific-use="{&#34;type&#34;:&#34;Point&#34;,&#34;coordinates&#34;:[47.239760,-18.131320]}" id="NCID0ERMAK" xlink:type="simple">S-18.13132; E047.23976</named-content></named-content>; | 1551 m; Lake with grass at margins: | 12/03/2016; Leg. T. Ranarilalatiana // -2♀, 11 ex. (<abbrev xmlns:xlink="http://www.w3.org/1999/xlink" xlink:title="in alcohol tube" id="ABBRID0EWMAK" xlink:type="simple">Alc</abbrev>.) (<named-content xmlns:xlink="http://www.w3.org/1999/xlink" content-type="dwc:institutional_code" xlink:type="simple">NHRS</named-content>, <abbrev xmlns:xlink="http://www.w3.org/1999/xlink" content-type="institution" xlink:title="Department of Entomology, Antananarivo University" id="ABBRID0E6MAK" xlink:type="simple">DEUA</abbrev> &amp; <named-content xmlns:xlink="http://www.w3.org/1999/xlink" content-type="dwc:institutional_code" xlink:type="simple">PBZT</named-content>/<abbrev xmlns:xlink="http://www.w3.org/1999/xlink" content-type="institution" xlink:title="Madagascar Biodiversity Center" id="ABBRID0EJNAK" xlink:type="simple">MBC</abbrev>): // <named-content xmlns:xlink="http://www.w3.org/1999/xlink" content-type="dwc:institutional_code" xlink:type="simple">NHRS</named-content>-JLKB | 000010680–1, 10789(<abbrev xmlns:xlink="http://www.w3.org/1999/xlink" xlink:title="in alcohol tube" id="ABBRID0ETNAK" xlink:type="simple">Alc</abbrev>.) // Madagascar: Ankazobe: MAD16-26: | Maharidaza, Large stream by the road to | military camp: <named-content xmlns:xlink="http://www.w3.org/1999/xlink" content-type="dwc:verbatimCoordinates" xlink:type="simple"><named-content content-type="geo-json" specific-use="{&#34;type&#34;:&#34;Point&#34;,&#34;coordinates&#34;:[47.270870,-18.221020]}" id="NCID0E1NAK" xlink:type="simple">S-18.22102; E047.27087</named-content></named-content>; | 1547 m: stream and bog with grass: | 14/03/2016; Leg. T. Ranarilalatiana // -1♂(<abbrev xmlns:xlink="http://www.w3.org/1999/xlink" xlink:title="(Genital Preparation) male genitalia have been examined" id="ABBRID0E6NAK" xlink:type="simple">GP</abbrev>), 1♀, 7 ex. (<abbrev xmlns:xlink="http://www.w3.org/1999/xlink" xlink:title="in alcohol tube" id="ABBRID0EDOAK" xlink:type="simple">Alc</abbrev>.) (<named-content xmlns:xlink="http://www.w3.org/1999/xlink" content-type="dwc:institutional_code" xlink:type="simple">NHRS</named-content>): // <named-content xmlns:xlink="http://www.w3.org/1999/xlink" content-type="dwc:institutional_code" xlink:type="simple">NHRS</named-content>-JLKB | 000010682–3, 10788(<abbrev xmlns:xlink="http://www.w3.org/1999/xlink" xlink:title="in alcohol tube" id="ABBRID0EROAK" xlink:type="simple">Alc</abbrev>.) // Madagascar: Ankazobe: MAD16-29: | Firarazana, SW of Ambohitantely | reserve: <named-content xmlns:xlink="http://www.w3.org/1999/xlink" content-type="dwc:verbatimCoordinates" xlink:type="simple"><named-content content-type="geo-json" specific-use="{&#34;type&#34;:&#34;Point&#34;,&#34;coordinates&#34;:[47.260900,-18.167170]}" id="NCID0EYOAK" xlink:type="simple">S-18.16717; E047.26090</named-content></named-content>; | 1532 m: Bog with grass: 17/03/2016; | Leg. T. Ranarilalatiana // -3 ex. (<abbrev xmlns:xlink="http://www.w3.org/1999/xlink" xlink:title="in alcohol tube" id="ABBRID0E4OAK" xlink:type="simple">Alc</abbrev>.) (<named-content xmlns:xlink="http://www.w3.org/1999/xlink" content-type="dwc:institutional_code" xlink:type="simple">NHRS</named-content>): // <named-content xmlns:xlink="http://www.w3.org/1999/xlink" content-type="dwc:institutional_code" xlink:type="simple">NHRS</named-content>-JLKB | 000010829 // MAD: ANTA: Analamanga: Mana- | nkazo river by the bridge of | RN4: Mad14-75: medium size river over bedrock: 18.158S | 47.2104E: 1450 m: 21.XI.2014 // Leg. J. Bergsten, | J.H. Randriamihaja | &amp; T. Ranarilalatiana // -14 ex. (<abbrev xmlns:xlink="http://www.w3.org/1999/xlink" xlink:title="in alcohol tube" id="ABBRID0ELPAK" xlink:type="simple">Alc</abbrev>.) (<named-content xmlns:xlink="http://www.w3.org/1999/xlink" content-type="dwc:institutional_code" xlink:type="simple">NHRS</named-content>, <abbrev xmlns:xlink="http://www.w3.org/1999/xlink" content-type="institution" xlink:title="Department of Entomology, Antananarivo University" id="ABBRID0EUPAK" xlink:type="simple">DEUA</abbrev> &amp; <named-content xmlns:xlink="http://www.w3.org/1999/xlink" content-type="dwc:institutional_code" xlink:type="simple">PBZT</named-content>/<abbrev xmlns:xlink="http://www.w3.org/1999/xlink" content-type="institution" xlink:title="Madagascar Biodiversity Center" id="ABBRID0E5PAK" xlink:type="simple">MBC</abbrev>): // <named-content xmlns:xlink="http://www.w3.org/1999/xlink" content-type="dwc:institutional_code" xlink:type="simple">NHRS</named-content>-JLKB | 000010834 // MAD: ANTA: Analamanga: Andra- | nofeno river by the bridge of | RN4, next to Andranofeno Sud | village: Mad14-74: medium size, | slow flowing river: 18.0844S | 47.1776E: 1430 m: 21.XI.2014 // Leg. J. Bergsten, | J.H. Randriamihaja | &amp; T. Ranarilalatiana // - 1♀ (<abbrev xmlns:xlink="http://www.w3.org/1999/xlink" xlink:title="in alcohol tube" id="ABBRID0EIQAK" xlink:type="simple">Alc</abbrev>.) (<named-content xmlns:xlink="http://www.w3.org/1999/xlink" content-type="dwc:institutional_code" xlink:type="simple">NHRS</named-content>): // <named-content xmlns:xlink="http://www.w3.org/1999/xlink" content-type="dwc:institutional_code" xlink:type="simple">NHRS</named-content>-JLKB | 000010835 // Madagascar: Ankazobe: TR18L10: | Stream by the bridge S of Ambohitantely | reserve: <named-content xmlns:xlink="http://www.w3.org/1999/xlink" content-type="dwc:verbatimCoordinates" xlink:type="simple"><named-content content-type="geo-json" specific-use="{&#34;type&#34;:&#34;Point&#34;,&#34;coordinates&#34;:[47.278000,-18.202300]}" id="NCID0EZQAK" xlink:type="simple">S-18.2023; E047.2780</named-content></named-content>; 1556 m: | Hygropetric rock and stagnant pools: | 11/04/2018 | Leg. T. Ranarilalatiana -1♀ (<named-content xmlns:xlink="http://www.w3.org/1999/xlink" content-type="dwc:institutional_code" xlink:type="simple">NMW</named-content>): // Data in <named-content xmlns:xlink="http://www.w3.org/1999/xlink" content-type="dwc:institutional_code" xlink:type="simple">NHRS</named-content> | JLKB | 000065756 // RM: Betsiboka Bas (PO533) | Andranofeno Sud Riv. | <named-content xmlns:xlink="http://www.w3.org/1999/xlink" content-type="dwc:verbatimCoordinates" xlink:type="simple"><named-content content-type="geo-json" specific-use="{&#34;type&#34;:&#34;Point&#34;,&#34;coordinates&#34;:[47.179444,-18.083333]}" id="NCID0ELRAK" xlink:type="simple">47°10'46"E, 18°05'00"S</named-content></named-content> | 06.11.1995 | Leg. Elouard, J.-M., Oliarinony. R. // <bold>Toamasina. Alaotra Mangoro: Ambatondrazaka, Andilamena, Moramanga</bold>: -1♀ (<named-content xmlns:xlink="http://www.w3.org/1999/xlink" content-type="dwc:institutional_code" xlink:type="simple">NMW</named-content>): // Data in <named-content xmlns:xlink="http://www.w3.org/1999/xlink" content-type="dwc:institutional_code" xlink:type="simple">NHRS</named-content> | JLKB | 000065759 // E-Madagascar (09) Ambaton- | drazaka Region, 5Km N Didy | 1100–1200 m. asl. 14–16.01.1995 | G. Dunay &amp; J. Janák coll. // -1♀ (<named-content xmlns:xlink="http://www.w3.org/1999/xlink" content-type="dwc:institutional_code" xlink:type="simple">NMW</named-content>): // Data in <named-content xmlns:xlink="http://www.w3.org/1999/xlink" content-type="dwc:institutional_code" xlink:type="simple">NHRS</named-content> | JLKB | 000065760 // E-Madagascar (10) | Ambatombe, near Andilamena | 900 m asl. 17.01.1995 | G. Dunay &amp; J. Janák coll. // -1♂ (<named-content xmlns:xlink="http://www.w3.org/1999/xlink" content-type="dwc:institutional_code" xlink:type="simple">NMW</named-content>): // Data in <named-content xmlns:xlink="http://www.w3.org/1999/xlink" content-type="dwc:institutional_code" xlink:type="simple">NHRS</named-content> | JLKB | 000065761 // E-Madagascar (11) Ampamoho | near Andilamena, 1200–1300 m. | asl. 18–20.01.1995 | G. Dunay &amp; J. Janák coll. // -1♂ (<abbrev xmlns:xlink="http://www.w3.org/1999/xlink" xlink:title="(Genital Preparation) male genitalia have been examined" id="ABBRID0EQSAK" xlink:type="simple">GP</abbrev>) (<named-content xmlns:xlink="http://www.w3.org/1999/xlink" content-type="dwc:institutional_code" xlink:type="simple">NHRS</named-content>): // <named-content xmlns:xlink="http://www.w3.org/1999/xlink" content-type="dwc:institutional_code" xlink:type="simple">NHRS</named-content>-JLKB | 000010627 // MAD: TOAM: Alaotra Mangoro | Betsabora river by RN2 near | Antsapanana village, 6 Km W | of Moramanga: MAD14-81: river | with side pools: 18.9247S | 48.1828E; 900 m; 24.XI.2014 // Leg. J. Bergsten, | J.H. Randriamihaja | &amp; T. Ranarilalatiana // -1♂(<abbrev xmlns:xlink="http://www.w3.org/1999/xlink" xlink:title="in alcohol tube" id="ABBRID0E5SAK" xlink:type="simple">Alc</abbrev>.) (<named-content xmlns:xlink="http://www.w3.org/1999/xlink" content-type="dwc:institutional_code" xlink:type="simple">NHRS</named-content>): // <named-content xmlns:xlink="http://www.w3.org/1999/xlink" content-type="dwc:institutional_code" xlink:type="simple">NHRS</named-content>-JLKB | 000010833 // Madagascar: Toamasina: Alaotra | Mangoro: Analamazaotra SR: bog | at S border of reserve: S18.95456 E | 048.44048, 910 m: 09.XI.2011: GB | Nets and sieves: bog with red mud: | Field# MAD11-27 // Leg. J. Bergsten, R. | Bukontaite, T. | Ranarilalatiana &amp; | H.J. Randriamihaja // -1♀ (<named-content xmlns:xlink="http://www.w3.org/1999/xlink" content-type="dwc:institutional_code" xlink:type="simple">NHMUK</named-content>): // BMNH-677103 // 11.xii.2004, Andasibe, | Madagascar: P27MD36 | Coll Balke_M; | Monaghan_M // (DNA Voucher) // -1♀ (<named-content xmlns:xlink="http://www.w3.org/1999/xlink" content-type="dwc:institutional_code" xlink:type="simple">NMW</named-content>): // Data in <named-content xmlns:xlink="http://www.w3.org/1999/xlink" content-type="dwc:institutional_code" xlink:type="simple">NHRS</named-content> | JLKB | 000065757 // MADAGASCAR (Md-4) | Andasibe, NP Perinet | 1150 m, Pfütze auf waldwiese | und in Kleinen Bach | 7.12.2000, Leg. W. Dolin // -1♀ (<named-content xmlns:xlink="http://www.w3.org/1999/xlink" content-type="dwc:institutional_code" xlink:type="simple">NMW</named-content>): // Data in <named-content xmlns:xlink="http://www.w3.org/1999/xlink" content-type="dwc:institutional_code" xlink:type="simple">NHRS</named-content> | JLKB | 000065758 // E-Madagascar (07) | Andranokobaka, N Moramanga | 800 m. Asl, 13.01.1995 | G. Dunay &amp; J. Janák coll. // <bold>Antsiranana. Sava: Andapa</bold>: -1♂ (<abbrev xmlns:xlink="http://www.w3.org/1999/xlink" xlink:title="(Genital Preparation) male genitalia have been examined" id="ABBRID0EHUAK" xlink:type="simple">GP</abbrev>), 1♂ (<abbrev xmlns:xlink="http://www.w3.org/1999/xlink" xlink:title="in alcohol tube" id="ABBRID0ELUAK" xlink:type="simple">Alc</abbrev>.) (<named-content xmlns:xlink="http://www.w3.org/1999/xlink" content-type="dwc:institutional_code" xlink:type="simple">NHRS</named-content>): // <named-content xmlns:xlink="http://www.w3.org/1999/xlink" content-type="dwc:institutional_code" xlink:type="simple">NHRS</named-content>-JLKB | 000010827, 10828 (<abbrev xmlns:xlink="http://www.w3.org/1999/xlink" xlink:title="in alcohol tube" id="ABBRID0EZUAK" xlink:type="simple">Alc</abbrev>.) // MAD: ANTS: Sava: Anjanaharibe | Sud NP: river Marolakana at the | crossing place: Mad14-64: larger | river with rocks; 14.7623S | 49.4834E: 920 m: 15.XI.2014 // Leg. J. Bergsten, R. | Bukontaite, S. Holmgren, | J.H. Randriamihaja | &amp; T. Ranarilalatiana //</p></tp:treatment-sec><tp:treatment-sec sec-type="diagnosis" id="SECID0E4UAK"><title>Diagnosis.</title><p>Body shape elongate oval, convex, and attenuate posteriorly, with uniform black colouration (Fig. <xref ref-type="fig" rid="F7">7D</xref>). The pattern of abbreviation of the elytral striae separates this species from all other Malagasy <italic><tp:taxon-name><tp:taxon-name-part taxon-name-part-type="genus" reg="Copelatus">Copelatus</tp:taxon-name-part></tp:taxon-name></italic> species. Striae 1, 3, and 5 present only in posterior one third (1) or two thirds (3, 5); striae 2, 4, and 6 fragmented anteriorly and, except for stria 4, never reach the base as clearly impressed striae. Penis profile in lateral view is characteristic, resembling a “pumpjack” (Fig. <xref ref-type="fig" rid="F4">4B</xref>).</p></tp:treatment-sec><tp:treatment-sec sec-type="description" id="SECID0ESVAK"><title>Description.</title><p>Body length: 5.3–6.3 mm. Body shape elongate oval, convex, and attenuate posteriorly. Head, pronotum, and elytra all the same colour, ferrugineous black and finely punctate.</p><p>Lateral margin of pronotum rusty ferrugineous, with short sparse strioles. Pronotum with puncture rows and microsculpture. Elytra narrowly testaceous to ferrugineous posterolaterally. Six elytral striae present and one submarginal stria (Fig. <xref ref-type="fig" rid="F7">7D</xref>). Striae 2, 4, and 6 longer than striae 1, 3, and 5, at least as continued fragments; first stria shortest, present only in posterior fourth to posterior third. Second and third striae present as clearly impressed striae in posterior half or a little longer, but second stria continues, albeit fragmentary and less impressed, more distinctly all the way to base. Fourth stria the most complete, more or less present to base but less deeply impressed or fragmentary in anterior third. Fifth stria abbreviated a little less than third stria, present in approximately posterior two thirds, and like stria 3 has small isolated point remnants of stria more anteriorly. Sixth stria longer than fifth and with more distinct remnants of striae present anteriorly. Elytra covered with punctures in apical part.</p><p>Ventral side ferrugineous dark brown. Metacoxa and abdominal sternite II, III, IV, striolate. Prosternal process raised medially but rounded, not carinate. Lateral parts of metaventrite broad. Metacoxal lines short and strongly diverging anteriorly. Antenna, palps, pro- and mesothoracic legs brown to yellowish, but metathoracic legs dark brown.</p><p>Male: protibia slightly widened at apex, somewhat curved and angulate basally. Penis in lateral view curved with two points where curvature is more abrupt, constricted before apex at a narrow “neck” and expanding to apical part (Fig. <xref ref-type="fig" rid="F4">4B</xref>). As a whole in lateral view, the penis bears resemblance to the silhouette of a “pumpjack”. Penis apex in ventral view left-turned. Parameres broad at base, curved and tapering towards apex, apical part with numerous setae on ventral margin (Fig. <xref ref-type="fig" rid="F4">4B</xref>).</p><p>Female: dorsal sculpture similar to male.</p></tp:treatment-sec><tp:treatment-sec sec-type="distribution" id="SECID0EJWAK"><title>Distribution.</title><p>Occurs on Madagascar and Mauritius (<xref ref-type="bibr" rid="B21">Gomy 2016</xref>). <xref ref-type="bibr" rid="B27">Guignot (1948)</xref> tentatively refer a single female specimen from Lulua in DR Congo to <italic><tp:taxon-name><tp:taxon-name-part taxon-name-part-type="genus" reg="Copelatus">C.</tp:taxon-name-part> <tp:taxon-name-part taxon-name-part-type="species" reg="distinguendus">distinguendus</tp:taxon-name-part></tp:taxon-name></italic> but this was very likely a different species. In Madagascar, it has been recorded from the provinces of Antananarivo, Fianarantsoa Toamasina, and Antsiranana; more specifically from Anjozorobe Angavo reserve, around Ankazobe, Manankazo, Andranofeno Sud, around Ambohitantely reserve, Manjakatompo Ankaratra reserve; also from the eastern central area around Moramanga, Analamazaotra NP; in the southeast from Ambositra in col de Tapia, Ankazomivady forest, Ranomafana NP, Andringitra NP; and from the northeast in Anjanaharibe Sud reserve (Fig. <xref ref-type="fig" rid="F11">11D</xref>).</p></tp:treatment-sec><tp:treatment-sec sec-type="habitat" id="SECID0EGXAK"><title>Habitat and ecology.</title><p>This species has been collected in various localities, mostly from open, partly deforested areas at mid- to high altitudes or open forest marshes. It occurs at altitudes above 900 m and is often associated with grass vegetation along lake shores and in marshes, found by stamping, and at vegetation-rich margins of rivers.</p></tp:treatment-sec><tp:treatment-sec sec-type="comments" id="SECID0ELXAK"><title>Comments.</title><p><xref ref-type="bibr" rid="B63">Régimbart (1895)</xref> described this species under the name <italic><tp:taxon-name><tp:taxon-name-part taxon-name-part-type="genus" reg="Copelatus">Copelatus</tp:taxon-name-part> <tp:taxon-name-part taxon-name-part-type="species" reg="duodecimstriatus">duodecimstriatus</tp:taxon-name-part></tp:taxon-name></italic> Aubé but realised later (1903) that what he had described from Madagascar was not conspecific with Aubé’s <italic><tp:taxon-name><tp:taxon-name-part taxon-name-part-type="genus" reg="Copelatus">C.</tp:taxon-name-part> <tp:taxon-name-part taxon-name-part-type="species" reg="duodecimstriatus">duodecimstriatus</tp:taxon-name-part></tp:taxon-name></italic> from the Mascarene islands and he gave it the new name <italic><tp:taxon-name><tp:taxon-name-part taxon-name-part-type="genus" reg="Copelatus">C.</tp:taxon-name-part> <tp:taxon-name-part taxon-name-part-type="species" reg="distinguendus">distinguendus</tp:taxon-name-part></tp:taxon-name></italic>, referring to his description from 1895. <italic><tp:taxon-name><tp:taxon-name-part taxon-name-part-type="genus" reg="Copelatus">Copelatus</tp:taxon-name-part> <tp:taxon-name-part taxon-name-part-type="species" reg="duodecimstriatus">duodecimstriatus</tp:taxon-name-part></tp:taxon-name></italic> lacks submarginal striae, has a distinctly different penis shape, and is endemic to Mauritius (<xref ref-type="bibr" rid="B73">Vinson 1967</xref>; <xref ref-type="bibr" rid="B36">Guignot 1961</xref>; <xref ref-type="bibr" rid="B21">Gomy 2016</xref>). The closest relatives of <italic><tp:taxon-name><tp:taxon-name-part taxon-name-part-type="genus" reg="Copelatus">Copelatus</tp:taxon-name-part> <tp:taxon-name-part taxon-name-part-type="species" reg="distinguendus">distinguendus</tp:taxon-name-part></tp:taxon-name></italic> are likely a group of species on continental Africa with similar genitalia (e.g., <italic><tp:taxon-name><tp:taxon-name-part taxon-name-part-type="genus" reg="Copelatus">C.</tp:taxon-name-part> <tp:taxon-name-part taxon-name-part-type="species" reg="ateles">ateles</tp:taxon-name-part></tp:taxon-name></italic> Guignot, 1955, <italic><tp:taxon-name><tp:taxon-name-part taxon-name-part-type="genus" reg="Copelatus">C.</tp:taxon-name-part> <tp:taxon-name-part taxon-name-part-type="species" reg="sylvaticus">sylvaticus</tp:taxon-name-part></tp:taxon-name></italic> Guignot, 1952, <italic><tp:taxon-name><tp:taxon-name-part taxon-name-part-type="genus" reg="Copelatus">C.</tp:taxon-name-part> <tp:taxon-name-part taxon-name-part-type="species" reg="andreinii">andreinii</tp:taxon-name-part></tp:taxon-name></italic> Régimbart, 1905, and additional species described by <xref ref-type="bibr" rid="B9">Bilardo and Rocchi 2013</xref>). These have a variable number of elytral striae from five discal to ten discal plus one submarginal, but similar “pumpjack”-shaped genitalia (<xref ref-type="bibr" rid="B9">Bilardo and Rocchi 2013</xref>). <italic><tp:taxon-name><tp:taxon-name-part taxon-name-part-type="genus" reg="Copelatus">Copelatus</tp:taxon-name-part> <tp:taxon-name-part taxon-name-part-type="species" reg="distinguendus">distinguendus</tp:taxon-name-part></tp:taxon-name></italic> differs from these especially by the lack of a lateral tooth on the male penis in ventral view.</p></tp:treatment-sec><tp:treatment-sec><!--Section generated to contain objects referenced in tp:taxon-treatment.--><fig id="F4" position="float" orientation="portrait"><object-id xmlns:xlink="http://www.w3.org/1999/xlink" content-type="doi" xlink:type="simple">10.3897/zookeys.869.33997.figure4</object-id><object-id xmlns:xlink="http://www.w3.org/1999/xlink" content-type="arpha" xlink:type="simple">ef427d4a-79fe-5f9e-aaa8-d328f1b5dff9</object-id><label>Figure 4.</label><caption><p>Male genitalia. From left to right, aedeagus in right lateral, ventral, left lateral views and left paramere. <bold>A</bold><italic><tp:taxon-name><tp:taxon-name-part taxon-name-part-type="genus" reg="Copelatus">Copelatus</tp:taxon-name-part> <tp:taxon-name-part taxon-name-part-type="species" reg="peridinus">peridinus</tp:taxon-name-part></tp:taxon-name></italic><bold>B</bold><italic><tp:taxon-name><tp:taxon-name-part taxon-name-part-type="genus" reg="Copelatus">Copelatus</tp:taxon-name-part> <tp:taxon-name-part taxon-name-part-type="species" reg="distinguendus">distinguendus</tp:taxon-name-part></tp:taxon-name></italic><bold>C</bold><italic><tp:taxon-name><tp:taxon-name-part taxon-name-part-type="genus" reg="Copelatus">Copelatus</tp:taxon-name-part> <tp:taxon-name-part taxon-name-part-type="species" reg="pseudostriatus">pseudostriatus</tp:taxon-name-part></tp:taxon-name></italic> sp. nov.</p></caption><graphic xmlns:xlink="http://www.w3.org/1999/xlink" xlink:href="zookeys-869-019-g004.jpg" position="float" orientation="portrait" xlink:type="simple" id="oo_322929.jpg"><uri content-type="original_file" xlink:type="simple">https://binary.pensoft.net/fig/322929</uri></graphic></fig><fig id="F7" position="float" orientation="portrait"><object-id xmlns:xlink="http://www.w3.org/1999/xlink" content-type="doi" xlink:type="simple">10.3897/zookeys.869.33997.figure7</object-id><object-id xmlns:xlink="http://www.w3.org/1999/xlink" content-type="arpha" xlink:type="simple">3b483c5e-3e93-56b8-a508-361675fb0fa5</object-id><label>Figure 7.</label><caption><p>Habitus, dorsal view. <bold>A</bold> Male: <italic><tp:taxon-name><tp:taxon-name-part taxon-name-part-type="genus" reg="Copelatus">Copelatus</tp:taxon-name-part> <tp:taxon-name-part taxon-name-part-type="species" reg="peridinus">peridinus</tp:taxon-name-part></tp:taxon-name></italic><bold>B</bold> Female: <italic><tp:taxon-name><tp:taxon-name-part taxon-name-part-type="genus" reg="Copelatus">Copelatus</tp:taxon-name-part> <tp:taxon-name-part taxon-name-part-type="species" reg="baculiformis">baculiformis</tp:taxon-name-part></tp:taxon-name></italic><bold>C</bold> Female: <italic><tp:taxon-name><tp:taxon-name-part taxon-name-part-type="genus" reg="Copelatus">Copelatus</tp:taxon-name-part></tp:taxon-name></italic> sp. 2 (Andasibe) <bold>D</bold> Female: <italic><tp:taxon-name><tp:taxon-name-part taxon-name-part-type="genus" reg="Copelatus">Copelatus</tp:taxon-name-part> <tp:taxon-name-part taxon-name-part-type="species" reg="distinguendus">distinguendus</tp:taxon-name-part></tp:taxon-name></italic>.</p></caption><graphic xmlns:xlink="http://www.w3.org/1999/xlink" xlink:href="zookeys-869-019-g007.jpg" position="float" orientation="portrait" xlink:type="simple" id="oo_322932.jpg"><uri content-type="original_file" xlink:type="simple">https://binary.pensoft.net/fig/322932</uri></graphic></fig><fig id="F11" position="float" orientation="portrait"><object-id xmlns:xlink="http://www.w3.org/1999/xlink" content-type="doi" xlink:type="simple">10.3897/zookeys.869.33997.figure11</object-id><object-id xmlns:xlink="http://www.w3.org/1999/xlink" content-type="arpha" xlink:type="simple">4f839937-52bb-5f2d-a093-e9c294f10124</object-id><label>Figure 11.</label><caption><p>Distribution maps of <italic><tp:taxon-name><tp:taxon-name-part taxon-name-part-type="genus" reg="Copelatus">Copelatus</tp:taxon-name-part></tp:taxon-name></italic> species. <bold>A</bold><italic><tp:taxon-name><tp:taxon-name-part taxon-name-part-type="genus" reg="Copelatus">C.</tp:taxon-name-part> <tp:taxon-name-part taxon-name-part-type="species" reg="marginipennis">marginipennis</tp:taxon-name-part></tp:taxon-name></italic> (circle), <italic><tp:taxon-name><tp:taxon-name-part taxon-name-part-type="genus" reg="Copelatus">C.</tp:taxon-name-part> <tp:taxon-name-part taxon-name-part-type="species" reg="baculiformis">baculiformis</tp:taxon-name-part></tp:taxon-name></italic> (square) <bold>B</bold><italic><tp:taxon-name><tp:taxon-name-part taxon-name-part-type="genus" reg="Copelatus">C.</tp:taxon-name-part> <tp:taxon-name-part taxon-name-part-type="species" reg="mahajanga">mahajanga</tp:taxon-name-part></tp:taxon-name></italic> (circle), <italic><tp:taxon-name><tp:taxon-name-part taxon-name-part-type="genus" reg="Copelatus">C.</tp:taxon-name-part></tp:taxon-name></italic> sp. 2 (square) <bold>C</bold><italic><tp:taxon-name><tp:taxon-name-part taxon-name-part-type="genus" reg="Copelatus">C.</tp:taxon-name-part> <tp:taxon-name-part taxon-name-part-type="species" reg="pulchellus">pulchellus</tp:taxon-name-part></tp:taxon-name></italic> (circle), <italic><tp:taxon-name><tp:taxon-name-part taxon-name-part-type="genus" reg="Copelatus">C.</tp:taxon-name-part> <tp:taxon-name-part taxon-name-part-type="species" reg="peridinus">peridinus</tp:taxon-name-part></tp:taxon-name></italic> (square) <bold>D</bold><italic><tp:taxon-name><tp:taxon-name-part taxon-name-part-type="genus" reg="Copelatus">C.</tp:taxon-name-part> <tp:taxon-name-part taxon-name-part-type="species" reg="distinguendus">distinguendus</tp:taxon-name-part></tp:taxon-name></italic> (circle), <italic><tp:taxon-name><tp:taxon-name-part taxon-name-part-type="genus" reg="Copelatus">C.</tp:taxon-name-part></tp:taxon-name></italic> sp. 1 (square).</p></caption><graphic xmlns:xlink="http://www.w3.org/1999/xlink" xlink:href="zookeys-869-019-g011.jpg" position="float" orientation="portrait" xlink:type="simple" id="oo_322936.jpg"><uri content-type="original_file" xlink:type="simple">https://binary.pensoft.net/fig/322936</uri></graphic></fig></tp:treatment-sec><ref-list><ref id="B63"><mixed-citation xmlns:xlink="http://www.w3.org/1999/xlink" xlink:type="simple"><person-group><name name-style="western"><surname>Régimbart</surname><given-names>M</given-names></name></person-group> (<year>1895</year>) <article-title>Révision des <tp:taxon-name><tp:taxon-name-part taxon-name-part-type="family">Dytiscidae</tp:taxon-name-part></tp:taxon-name> et <tp:taxon-name><tp:taxon-name-part taxon-name-part-type="family">Gyrinidae</tp:taxon-name-part></tp:taxon-name> d’Afrique, Madagascar et îles voisines.</article-title><source>Mémoires de la Société Entomologique de Belgique</source><volume>4</volume>: <fpage>1</fpage>–<lpage>244</lpage>.</mixed-citation></ref><ref id="B21"><mixed-citation xmlns:xlink="http://www.w3.org/1999/xlink" xlink:type="simple"><person-group><name name-style="western"><surname>Gomy</surname><given-names>Y</given-names></name></person-group> (<year>2016</year>) <article-title>Nouvelle liste chronologique des Coléoptères de l’archipel des Mascareignes.</article-title> In: <person-group><name name-style="western"><surname>Gomy</surname></name><name name-style="western"><surname>Lemagnen</surname></name><name name-style="western"><surname>Poussereau</surname><given-names/></name></person-group> (<role>Eds</role>) <issue-title>Les Coléoptères de l’île de La Réunion.</issue-title><source>ORPHIE</source>, <fpage>633</fpage>–<lpage>712</lpage>.</mixed-citation></ref><ref id="B27"><mixed-citation xmlns:xlink="http://www.w3.org/1999/xlink" xlink:type="simple"><person-group><name name-style="western"><surname>Guignot</surname><given-names>F</given-names></name></person-group> (<year>1948</year>) <article-title>Vingt-sixième note sur les hydrocanthares. Dytiscides et Gyrinides nouveaux ou peu connus du Congo belge.</article-title><source>Bulletin de Musée Royal d’Histoire Naturelle de Belgique</source><volume>24</volume>: <fpage>1</fpage>–<lpage>14</lpage>.</mixed-citation></ref><ref id="B73"><mixed-citation xmlns:xlink="http://www.w3.org/1999/xlink" xlink:type="simple"><person-group><name name-style="western"><surname>Vinson</surname><given-names>J</given-names></name></person-group> (<year>1967</year>) <article-title>Liste chorologique des Coléoptères des Mascareignes.</article-title><source>The Mauritius Institute Bulletin</source><volume>4</volume>: <fpage>299</fpage>–<lpage>372</lpage>.</mixed-citation></ref><ref id="B36"><mixed-citation xmlns:xlink="http://www.w3.org/1999/xlink" xlink:type="simple"><person-group><name name-style="western"><surname>Guignot</surname><given-names>F</given-names></name></person-group> (<year>1961</year>) Revision des hydrocanthares d’Afrique (<tp:taxon-name><tp:taxon-name-part taxon-name-part-type="order">Coleoptera</tp:taxon-name-part></tp:taxon-name><tp:taxon-name><tp:taxon-name-part taxon-name-part-type="superfamily">Dytiscoidea</tp:taxon-name-part></tp:taxon-name>). 3. Annales du Musée Royal du Congo Belge, Série 8vo (Sciences Zoologiques) 90: 659–995.</mixed-citation></ref><ref id="B9"><mixed-citation xmlns:xlink="http://www.w3.org/1999/xlink" xlink:type="simple"><person-group><name name-style="western"><surname>Bilardo</surname><given-names>A</given-names></name><name name-style="western"><surname>Rocchi</surname><given-names>S</given-names></name></person-group> (<year>2013</year>) <article-title><tp:taxon-name><tp:taxon-name-part taxon-name-part-type="family">Haliplidae</tp:taxon-name-part></tp:taxon-name>, <tp:taxon-name><tp:taxon-name-part taxon-name-part-type="family">Noteridae</tp:taxon-name-part></tp:taxon-name>, <tp:taxon-name><tp:taxon-name-part taxon-name-part-type="family">Dytiscidae</tp:taxon-name-part></tp:taxon-name> (<tp:taxon-name><tp:taxon-name-part taxon-name-part-type="order">Coleoptera</tp:taxon-name-part></tp:taxon-name>) du Gabon (9ème partie). Parc National des Plateaux Batéké (missions 2010 et 2012).</article-title><source>Atti della Società Italiana di Scienze Naturali e del Museo Civico di Storia Naturale di Milano</source><volume>154</volume>(<issue>2</issue>): <fpage>131</fpage>–<lpage>155</lpage>. <ext-link xlink:type="simple" ext-link-type="doi" xlink:href="10.4081/nhs.2013.131">https://doi.org/10.4081/nhs.2013.131</ext-link></mixed-citation></ref></ref-list></tp:taxon-treatment>
