# Supplementary material for: Taxonomic revision of the genus Copelatus of Madagascar (Coleoptera, Dytiscidae, Copelatinae): the non- erichsonii group species
Source: Zookeys. 2019 Aug 5;869:19–90. doi: 10.3897/zookeys.869.33997 (PMC6690892; doi:10.3897/zookeys.869.33997)
Supplement: XML Treatment for Copelatus pulchellus [file zookeys.869.33997-treatment8.xml]

<!DOCTYPE tp:taxon-treatment
  PUBLIC "-//TaxonX//DTD Taxonomic Treatment Publishing DTD v0 20100105//EN" "tax-treatment-NSO.dtd">
<tp:taxon-treatment xmlns:tp="http://www.plazi.org/taxpub"><tp:treatment-meta><kwd-group><label>Taxon classification</label><kwd><named-content xmlns:xlink="http://www.w3.org/1999/xlink" content-type="kingdom">Animalia</named-content></kwd><kwd><named-content xmlns:xlink="http://www.w3.org/1999/xlink" content-type="order">Coleoptera</named-content></kwd><kwd><named-content xmlns:xlink="http://www.w3.org/1999/xlink" content-type="family">Dytiscidae</named-content></kwd></kwd-group><mixed-citation publication-type="journal"><person-group><name><surname>Ranarilalatiana</surname><given-names>Tolotra</given-names></name><name><surname>Raveloson Ravaomanarivo</surname><given-names>Lala Harivelo</given-names></name><name><surname>Bergsten</surname><given-names>Johannes</given-names></name></person-group><article-title>Taxonomic revision of the genus <italic><tp:taxon-name><tp:taxon-name-part taxon-name-part-type="genus" reg="Copelatus">Copelatus</tp:taxon-name-part></tp:taxon-name></italic> of Madagascar (<tp:taxon-name><tp:taxon-name-part taxon-name-part-type="order">Coleoptera</tp:taxon-name-part></tp:taxon-name>, <tp:taxon-name><tp:taxon-name-part taxon-name-part-type="family">Dytiscidae</tp:taxon-name-part></tp:taxon-name>, <tp:taxon-name><tp:taxon-name-part taxon-name-part-type="subfamily">Copelatinae</tp:taxon-name-part></tp:taxon-name>): the non- <italic>erichsonii</italic> group species</article-title><source>Zookeys</source><day>05</day><month>8</month><year>2019</year><volume>869</volume><fpage>19</fpage><lpage>90</lpage><pub-id pub-id-type="doi">10.3897/zookeys.869.33997</pub-id></mixed-citation></tp:treatment-meta><tp:nomenclature><tp:taxon-name><object-id xmlns:xlink="http://www.w3.org/1999/xlink" content-type="arpha" xlink:type="simple">0149666EE3E15D2FA4E180FD888742E5</object-id>
              
              <tp:taxon-name-part taxon-name-part-type="genus" reg="Copelatus">Copelatus</tp:taxon-name-part>
              <tp:taxon-name-part taxon-name-part-type="species" reg="pulchellus">pulchellus</tp:taxon-name-part>
            </tp:taxon-name><tp:taxon-authority>(Klug, 1834)</tp:taxon-authority><xref ref-type="fig" rid="F5">Figs 5C</xref><xref ref-type="fig" rid="F8">, 8D</xref><tp:nomenclature-citation-list><tp:nomenclature-citation><tp:taxon-name>
                  <tp:taxon-name-part taxon-name-part-type="genus" reg="Agabus">Agabus</tp:taxon-name-part>
                  <tp:taxon-name-part taxon-name-part-type="species" reg="pulchellus">pulchellus</tp:taxon-name-part>
                </tp:taxon-name><comment><xref ref-type="bibr" rid="B42">Klug 1834</xref>: t. XXXIII: 7</comment></tp:nomenclature-citation><tp:nomenclature-citation><tp:taxon-name>
                  <tp:taxon-name-part taxon-name-part-type="genus" reg="Copelatus">Copelatus</tp:taxon-name-part>
                  <tp:taxon-name-part taxon-name-part-type="species" reg="africanus">africanus</tp:taxon-name-part>
                </tp:taxon-name><comment>Sharp, 1882: 583; <abbrev xmlns:xlink="http://www.w3.org/1999/xlink" xlink:title="Type locality" id="ABBRID0EW4AK" xlink:type="simple">TL</abbrev>: Botswana, Lake Ngami;</comment></tp:nomenclature-citation><tp:nomenclature-citation><tp:taxon-name>
                  <tp:taxon-name-part taxon-name-part-type="genus" reg="Copelatus"/>
                  <tp:taxon-name-part taxon-name-part-type="species" reg="basalis"/>
                </tp:taxon-name><comment>? <tp:taxon-name><tp:taxon-name-part taxon-name-part-type="genus" reg="Copelatus">Copelatus</tp:taxon-name-part> <tp:taxon-name-part taxon-name-part-type="species" reg="basalis">basalis</tp:taxon-name-part></tp:taxon-name> Boheman, 1848: 244; <abbrev xmlns:xlink="http://www.w3.org/1999/xlink" xlink:title="Type locality" id="ABBRID0EH5AK" xlink:type="simple">TL</abbrev>: South Africa (Caffraria interiore); </comment></tp:nomenclature-citation><tp:nomenclature-citation><tp:taxon-name>
                  <tp:taxon-name-part taxon-name-part-type="genus" reg="Copelatus">Copelatus</tp:taxon-name-part>
                  <tp:taxon-name-part taxon-name-part-type="species" reg="discoideus">discoideus</tp:taxon-name-part>
                </tp:taxon-name><comment>Sharp, 1882: 582; <abbrev xmlns:xlink="http://www.w3.org/1999/xlink" xlink:title="Type locality" id="ABBRID0EY5AK" xlink:type="simple">TL</abbrev>: Mesopotamia;</comment></tp:nomenclature-citation><tp:nomenclature-citation><tp:taxon-name>
                  <tp:taxon-name-part taxon-name-part-type="genus" reg="Copelatus">Copelatus</tp:taxon-name-part>
                  <tp:taxon-name-part taxon-name-part-type="species" reg="obtusus">obtusus</tp:taxon-name-part>
                </tp:taxon-name><comment>Boheman, 1848: 242; <abbrev xmlns:xlink="http://www.w3.org/1999/xlink" xlink:title="Type locality" id="ABBRID0EJ6AK" xlink:type="simple">TL</abbrev>: South Africa (Caffraria orientali);</comment></tp:nomenclature-citation><tp:nomenclature-citation><tp:taxon-name>
                  <tp:taxon-name-part taxon-name-part-type="genus" reg="Copelatus">Copelatus</tp:taxon-name-part>
                  <tp:taxon-name-part taxon-name-part-type="species" reg="strigulosus">strigulosus</tp:taxon-name-part>
                </tp:taxon-name><comment>Sharp, 1882: 582; <abbrev xmlns:xlink="http://www.w3.org/1999/xlink" xlink:title="Type locality" id="ABBRID0E16AK" xlink:type="simple">TL</abbrev>: Mesopotamia;</comment></tp:nomenclature-citation><tp:nomenclature-citation><tp:taxon-name>
                  <tp:taxon-name-part taxon-name-part-type="genus" reg="Copelatus">Copelatus</tp:taxon-name-part>
                  <tp:taxon-name-part taxon-name-part-type="species" reg="mimetes">mimetes</tp:taxon-name-part>
                </tp:taxon-name><comment>Guignot, 1957: 73; <abbrev xmlns:xlink="http://www.w3.org/1999/xlink" xlink:title="Type locality" id="ABBRID0ELABK" xlink:type="simple">TL</abbrev>: Madagascar, Sakaraha, Lambomakandro; syn. nov.</comment></tp:nomenclature-citation></tp:nomenclature-citation-list></tp:nomenclature><tp:treatment-sec sec-type="type locality" id="SECID0EPABK"><title>Type locality.</title><p>Egypt, Sinai.</p></tp:treatment-sec><tp:treatment-sec sec-type="type material" id="SECID0EUABK"><title>Type material studied.</title><p>-<abbrev xmlns:xlink="http://www.w3.org/1999/xlink" xlink:title="Holotype" id="ABBRID0E1ABK" xlink:type="simple">HT</abbrev>♂ (<abbrev xmlns:xlink="http://www.w3.org/1999/xlink" xlink:title="(Genital Preparation) male genitalia have been examined" id="ABBRID0E5ABK" xlink:type="simple">GP</abbrev>) (<italic>Copelatus mimetes</italic>) (<named-content xmlns:xlink="http://www.w3.org/1999/xlink" content-type="dwc:institutional_code" xlink:type="simple">MNHN</named-content>, “coll. Guignot”): // Data in <named-content xmlns:xlink="http://www.w3.org/1999/xlink" content-type="dwc:institutional_code" xlink:type="simple">NHRS</named-content> | JLKB | 000030032 // Sakaraha | Lambomakandro | III-56 A.R. // Type [red label] // F. Guignot Det., 1956 | <italic>Copelatus</italic> | <italic>mimetes</italic> n. sp.| Type ♂ // INSTITUT SCIENTIFIQUE MADAGASCAR // -<abbrev xmlns:xlink="http://www.w3.org/1999/xlink" xlink:title="Lectotype" id="ABBRID0EICBK" xlink:type="simple">LT</abbrev>♀ (lectotype here designated) (<italic>Copelatus obtusus</italic>) (<named-content xmlns:xlink="http://www.w3.org/1999/xlink" content-type="dwc:institutional_code" xlink:type="simple">NHRS</named-content>): // Caffra | ria. // J. Wahlb // Type. // HoloTypus [red label, “Typus” printed, “Holo” handwritten with small letters in front, possibly by J. Balfour-Browne who studied the type] // obtusus Boh. // <italic>Cop. pulchellus</italic> var: | <italic>obtusus</italic> Boh. | J. Balfour-Browne det. // 5657 | E91 // <named-content xmlns:xlink="http://www.w3.org/1999/xlink" content-type="dwc:institutional_code" xlink:type="simple">NHRS</named-content>-JLKB | 000065335 // Lectotype | <italic>Copelatus obtusus</italic> | Boheman, 1842 | Des. Ranarilalatiana | &amp; Bergsten, 2019// -? <abbrev xmlns:xlink="http://www.w3.org/1999/xlink" xlink:title="Syntype" id="ABBRID0EKEBK" xlink:type="simple">ST</abbrev>♂ (<italic>Copelatus basalis</italic>) (<named-content xmlns:xlink="http://www.w3.org/1999/xlink" content-type="dwc:institutional_code" xlink:type="simple">NHRS</named-content>): // Caffra | ria. // J Wahlb // Type. // Typus [red label, printed] // 158 | 61 // Copelatus | basalis Bhn. // <italic>Copelatus</italic> | <italic>pulchellus</italic> | Klug. | Det. 19.iv.1961 | J. Omer-Cooper. // 5597 | E91 // <named-content xmlns:xlink="http://www.w3.org/1999/xlink" content-type="dwc:institutional_code" xlink:type="simple">NHRS</named-content>-JLKB | 000065337 // -? <abbrev xmlns:xlink="http://www.w3.org/1999/xlink" xlink:title="Syntype" id="ABBRID0EDGBK" xlink:type="simple">ST</abbrev>♀ (<italic>Copelatus basalis</italic>) (<named-content xmlns:xlink="http://www.w3.org/1999/xlink" content-type="dwc:institutional_code" xlink:type="simple">NHRS</named-content>): // Caffra | ria. // J. Wahlb // Paratypus [red label, printed] // 160 | 61 // 5596 | E91 // <named-content xmlns:xlink="http://www.w3.org/1999/xlink" content-type="dwc:institutional_code" xlink:type="simple">NHRS</named-content>-JLKB | 000065338 // -? <abbrev xmlns:xlink="http://www.w3.org/1999/xlink" xlink:title="Syntype" id="ABBRID0E3GBK" xlink:type="simple">ST</abbrev>♀ (<italic>Copelatus basalis</italic>) (<named-content xmlns:xlink="http://www.w3.org/1999/xlink" content-type="dwc:institutional_code" xlink:type="simple">NHRS</named-content>): // Caffra | ria. // J. Wahlb // Paratypus [red label, printed] // 159 | 61 // 5595 | E91 // <named-content xmlns:xlink="http://www.w3.org/1999/xlink" content-type="dwc:institutional_code" xlink:type="simple">NHRS</named-content>-JLKB | 000065339 //</p></tp:treatment-sec><tp:treatment-sec sec-type="material" id="SECID0EVHBK"><title>Additional material studied.</title><p><bold>Antsiranana. Diana: Antsiranana</bold>: -1♂(<abbrev xmlns:xlink="http://www.w3.org/1999/xlink" xlink:title="(Genital Preparation) male genitalia have been examined" id="ABBRID0E4HBK" xlink:type="simple">GP</abbrev>) (<named-content xmlns:xlink="http://www.w3.org/1999/xlink" content-type="dwc:institutional_code" xlink:type="simple">MNHN</named-content>): // Data in <named-content xmlns:xlink="http://www.w3.org/1999/xlink" content-type="dwc:institutional_code" xlink:type="simple">NHRS</named-content> | JLKB | 000030259 // Madagascar | Diego-Suarez | Ch. Alluaud 1893 // <bold>Mahajanga. Boeny: Mitsinjo</bold>: -1♀ (<named-content xmlns:xlink="http://www.w3.org/1999/xlink" content-type="dwc:institutional_code" xlink:type="simple">NHRS</named-content>): // <named-content xmlns:xlink="http://www.w3.org/1999/xlink" content-type="dwc:institutional_code" xlink:type="simple">NHRS</named-content>-JLKB | 000065733 // Madagascar: Mahajanga: Boeny: | Mahavavy Kinkony RS: S 16.13337 | E 045.95778, 19 m.a.o. 04.XII.2009 | Water Net, Field# MAD09-25 | leg. J. Bergsten, N. Jönsson, | T. Ranarilalatiana, H.J. Randriamihaja // <bold>Mahajanga. Melaky: Antsalova</bold>: -1♂(<abbrev xmlns:xlink="http://www.w3.org/1999/xlink" xlink:title="(Genital Preparation) male genitalia have been examined" id="ABBRID0EZIBK" xlink:type="simple">GP</abbrev>) (<named-content xmlns:xlink="http://www.w3.org/1999/xlink" content-type="dwc:institutional_code" xlink:type="simple">NHRS</named-content>): // <named-content xmlns:xlink="http://www.w3.org/1999/xlink" content-type="dwc:institutional_code" xlink:type="simple">NHRS</named-content>-JLKB | 000010695 // Madagascar: Mahajanga: Melaky: | Tsingy de Bemaraha NP: S19.03572 | E044.77507, 66 m.a.o. 15.XII.2009 | Water Net, Field# MAD09-58 | Leg. J. Bergsten, N. Jönsson, T. | Ranarilalatiana, H.J. Randriamihaja //</p></tp:treatment-sec><tp:treatment-sec sec-type="diagnosis" id="SECID0EHJBK"><title>Diagnosis.</title><p>Similar to <italic><tp:taxon-name><tp:taxon-name-part taxon-name-part-type="genus" reg="Copelatus">C.</tp:taxon-name-part> <tp:taxon-name-part taxon-name-part-type="species" reg="marginipennis">marginipennis</tp:taxon-name-part></tp:taxon-name></italic> (Laporte, 1835) and <italic><tp:taxon-name><tp:taxon-name-part taxon-name-part-type="genus" reg="Copelatus">C.</tp:taxon-name-part> <tp:taxon-name-part taxon-name-part-type="species" reg="mahajanga">mahajanga</tp:taxon-name-part></tp:taxon-name></italic> in overall habitus, but body shape more like the elongated shape of <italic><tp:taxon-name><tp:taxon-name-part taxon-name-part-type="genus" reg="Copelatus">C.</tp:taxon-name-part> <tp:taxon-name-part taxon-name-part-type="species" reg="mahajanga">mahajanga</tp:taxon-name-part></tp:taxon-name></italic>. <italic><tp:taxon-name><tp:taxon-name-part taxon-name-part-type="genus" reg="Copelatus">Copelatus</tp:taxon-name-part> <tp:taxon-name-part taxon-name-part-type="species" reg="pulchellus">pulchellus</tp:taxon-name-part></tp:taxon-name></italic> on Madagascar is ferrugineous black in overall colouration with or without a rather narrow or vague testaceous band basally on elytra (Fig. <xref ref-type="fig" rid="F8">8D</xref>). Instead testaceous regions on elytra are limited to posterolateral and apical parts. The first elytral stria almost full length. Penis in lateral view rather abruptly curved past middle so that basal and apical parts are approximately at right angles (Fig. <xref ref-type="fig" rid="F5">5C</xref>). Penis overall simpler compared to that of <italic><tp:taxon-name><tp:taxon-name-part taxon-name-part-type="genus" reg="Copelatus">C.</tp:taxon-name-part> <tp:taxon-name-part taxon-name-part-type="species" reg="marginipennis">marginipennis</tp:taxon-name-part></tp:taxon-name></italic> and <italic><tp:taxon-name><tp:taxon-name-part taxon-name-part-type="genus" reg="Copelatus">C.</tp:taxon-name-part> <tp:taxon-name-part taxon-name-part-type="species" reg="mahajanga">mahajanga</tp:taxon-name-part></tp:taxon-name></italic> and apex slightly twisted.</p></tp:treatment-sec><tp:treatment-sec sec-type="description" id="SECID0EXLBK"><title>Description.</title><p>(based on Malagasy specimens):</p><p>Body length 5.5–6.1 mm. Body shape oblong oval, rather convex and attenuate posteriorly, dark brown to blackish ferrugineous. Head infuscated brown ferrugineous, somewhat lighter posteriorly, covered with dense microreticulation and sparser punctation.</p><p>Pronotum dark brown to ferrugineous black with testaceous anterolateral corners. Disc covered with fine microsculpture forming regular cells and regularily spread small punctures of about same size as cells. Punctuation becomes coarser in posterolateral corners with a weak tendency to corrugate.</p><p>Elytra predominantely dark brown to ferrugineous black on disc and along striae with or without a rather narrow and vague basal testaceous band (Fig. <xref ref-type="fig" rid="F8">8D</xref>). Outer intervals and apical region testaceous to varying degrees, often a testaceous interval 4 stands out. Elytral surface covered with same type of microsculpture and punctures as on pronotum. Six clearly impressed elytral striae present on disc and one submarginal stria: second to sixth stria starting at base, first stria somewhat abbreviated anteriorly (by approximately 1/8<sup>th</sup> the length of elytra); submarginal stria starting at approx. middle.</p><p>Ventral side ferrugineous dark brown, with testaceous spots laterally on abdominal ventrites. Metacoxa and ventrites with strioles. Prosternal process more elongate lanceolate and with blunter apex compared with <italic><tp:taxon-name><tp:taxon-name-part taxon-name-part-type="genus" reg="Copelatus">C.</tp:taxon-name-part> <tp:taxon-name-part taxon-name-part-type="species" reg="marginipennis">marginipennis</tp:taxon-name-part></tp:taxon-name></italic> and <italic><tp:taxon-name><tp:taxon-name-part taxon-name-part-type="genus" reg="Copelatus">C.</tp:taxon-name-part> <tp:taxon-name-part taxon-name-part-type="species" reg="mahajanga">mahajanga</tp:taxon-name-part></tp:taxon-name></italic>. Lateral parts of metaventrite medium broad. Metacoxal lines short and rather strongly diverging anteriorly. Antennae, palps, pro- and mesolegs testaceous, metalegs somewhat darker testaceous.</p><p>Female: elytral striolation limited to the medial parts of the outer three elytral intervals in the single female studied from Madagascar. From other parts of the distribution a female form is known that has the entire elytra striolated (<xref ref-type="bibr" rid="B68">Sharp 1882</xref>; <xref ref-type="bibr" rid="B37">Hájek and Reiter 2014</xref>).</p><p>Male: protibia bisinuate and angled at base, distally expanded. Penis thin, strongly angled at middle in lateral view, and apex somewhat twisted to the left in ventral view (Fig. <xref ref-type="fig" rid="F5">5C</xref>). Parameres more narrowly triangular apically compared to those in <italic><tp:taxon-name><tp:taxon-name-part taxon-name-part-type="genus" reg="Copelatus">C.</tp:taxon-name-part> <tp:taxon-name-part taxon-name-part-type="species" reg="marginipennis">marginipennis</tp:taxon-name-part></tp:taxon-name></italic> and <italic><tp:taxon-name><tp:taxon-name-part taxon-name-part-type="genus" reg="Copelatus">C.</tp:taxon-name-part> <tp:taxon-name-part taxon-name-part-type="species" reg="mahajanga">mahajanga</tp:taxon-name-part></tp:taxon-name></italic>.</p><fig id="F8" position="float" orientation="portrait"><object-id xmlns:xlink="http://www.w3.org/1999/xlink" content-type="doi" xlink:type="simple">10.3897/zookeys.869.33997.figure8</object-id><object-id xmlns:xlink="http://www.w3.org/1999/xlink" content-type="arpha" xlink:type="simple">22b7bbd2-c37f-5751-92d2-1be7e28215c4</object-id><label>Figure 8.</label><caption><p>Habitus, dorsal view. <bold>A</bold> Male: <italic><tp:taxon-name><tp:taxon-name-part taxon-name-part-type="genus" reg="Copelatus">Copelatus</tp:taxon-name-part> <tp:taxon-name-part taxon-name-part-type="species" reg="marginipennis">marginipennis</tp:taxon-name-part></tp:taxon-name></italic><bold>B</bold> Female: <italic><tp:taxon-name><tp:taxon-name-part taxon-name-part-type="genus" reg="Copelatus">Copelatus</tp:taxon-name-part> <tp:taxon-name-part taxon-name-part-type="species" reg="mahajanga">mahajanga</tp:taxon-name-part></tp:taxon-name></italic><bold>C</bold> Female: <italic><tp:taxon-name><tp:taxon-name-part taxon-name-part-type="genus" reg="Copelatus">Copelatus</tp:taxon-name-part></tp:taxon-name></italic> sp. 1 (Bemaraha) <bold>D</bold> Male: <italic><tp:taxon-name><tp:taxon-name-part taxon-name-part-type="genus" reg="Copelatus">Copelatus</tp:taxon-name-part> <tp:taxon-name-part taxon-name-part-type="species" reg="pulchellus">pulchellus</tp:taxon-name-part></tp:taxon-name></italic>.</p></caption><graphic xmlns:xlink="http://www.w3.org/1999/xlink" xlink:href="zookeys-869-019-g008.jpg" position="float" orientation="portrait" xlink:type="simple" id="oo_322933.jpg"><uri content-type="original_file" xlink:type="simple">https://binary.pensoft.net/fig/322933</uri></graphic></fig></tp:treatment-sec><tp:treatment-sec sec-type="distribution" id="SECID0EBQBK"><title>Distribution.</title><p>As the species <italic><tp:taxon-name><tp:taxon-name-part taxon-name-part-type="genus" reg="Copelatus">C.</tp:taxon-name-part> <tp:taxon-name-part taxon-name-part-type="species" reg="pulchellus">pulchellus</tp:taxon-name-part></tp:taxon-name></italic> is currently interpreted, this is a very widely distributed Afrotropical and Middle Eastern species. <xref ref-type="bibr" rid="B4">Balfour-Browne (1950)</xref> recorded the species from Senegal in the west, Tanzania in the east, South Africa in the south, and Mesopotamia (Iraq and adjacent regions) in the Middle East. <xref ref-type="bibr" rid="B37">Hájek and Reiter (2014)</xref> recorded the species from Yemen and stated that the likely distribution in the Middle East included the entire Arabian Peninsula. <xref ref-type="bibr" rid="B36">Guignot (1961)</xref> also gives India and Ceylon (= Sri Lanka) but this was likely based on the misidentification of closely related oriental species (see <xref ref-type="bibr" rid="B20">Ghosh and Nilsson 2012</xref>; <xref ref-type="bibr" rid="B70">Sheth et al. 2018</xref>). <italic><tp:taxon-name><tp:taxon-name-part taxon-name-part-type="genus" reg="Copelatus">Copelatus</tp:taxon-name-part> <tp:taxon-name-part taxon-name-part-type="species" reg="pulchellus">pulchellus</tp:taxon-name-part></tp:taxon-name></italic> was not previously recorded from Madagascar following the revision by <xref ref-type="bibr" rid="B4">Balfour-Browne (1950)</xref> but as we synonymise <italic><tp:taxon-name><tp:taxon-name-part taxon-name-part-type="genus" reg="Copelatus">C.</tp:taxon-name-part> <tp:taxon-name-part taxon-name-part-type="species" reg="mimetes">mimetes</tp:taxon-name-part></tp:taxon-name></italic> with <italic><tp:taxon-name><tp:taxon-name-part taxon-name-part-type="genus" reg="Copelatus">C.</tp:taxon-name-part> <tp:taxon-name-part taxon-name-part-type="species" reg="pulchellus">pulchellus</tp:taxon-name-part></tp:taxon-name></italic>, Madagascar now forms part of the distribution. From Madagascar we have seen specimens from Antsiranana, Mahavavy Kinkony Reserve, Tsingy de Bemaraha National Park (Bekopaka), and from Lambomakandro, Sakaraha (Fig. <xref ref-type="fig" rid="F11">11C</xref>). It can likely show up anywhere in lowland Madagascar, but especially in the western lowlands.</p></tp:treatment-sec><tp:treatment-sec sec-type="habitat" id="SECID0EPSBK"><title>Habitat and ecology.</title><p>On Madagascar we have collected the species associated with a small forest stream with sidepools in a karstic limestone area (“tsingy”) and in a muddy stagnant pool in a dried-out river bed. Both localities are in dry deciduous forests of lowland western Madagascar.</p></tp:treatment-sec><tp:treatment-sec sec-type="comments" id="SECID0EUSBK"><title>Comment.</title><p><italic><tp:taxon-name><tp:taxon-name-part taxon-name-part-type="genus" reg="Copelatus">Copelatus</tp:taxon-name-part> <tp:taxon-name-part taxon-name-part-type="species" reg="pulchellus">pulchellus</tp:taxon-name-part></tp:taxon-name></italic> forms part of a diverse species group with many externally very similar species. <xref ref-type="bibr" rid="B4">Balfour-Browne (1950)</xref> admitted that his previous treatment of the species (<xref ref-type="bibr" rid="B3">Balfour-Browne 1939</xref>) was entirely wrong as he had then not studied the male genitalia. When he did so in 1950 it resulted in the description of several new species previously lumped under <italic><tp:taxon-name><tp:taxon-name-part taxon-name-part-type="genus" reg="Copelatus">C.</tp:taxon-name-part> <tp:taxon-name-part taxon-name-part-type="species" reg="pulchellus">pulchellus</tp:taxon-name-part></tp:taxon-name></italic>.</p><p><italic><tp:taxon-name><tp:taxon-name-part taxon-name-part-type="genus" reg="Copelatus">Copelatus</tp:taxon-name-part> <tp:taxon-name-part taxon-name-part-type="species" reg="pulchellus">pulchellus</tp:taxon-name-part></tp:taxon-name></italic> is now interpreted as a widespread Afrotropical and Middle Eastern species with the male penis similar to that illustrated in Figure <xref ref-type="fig" rid="F5">5C</xref>. Dorsal colouration is interpreted as very variable, even consisting of several distinct colour forms such as the darker forms described as <italic><tp:taxon-name><tp:taxon-name-part taxon-name-part-type="genus" reg="Copelatus">C.</tp:taxon-name-part> <tp:taxon-name-part taxon-name-part-type="species" reg="obtusus">obtusus</tp:taxon-name-part></tp:taxon-name></italic> Boheman and later as <italic><tp:taxon-name><tp:taxon-name-part taxon-name-part-type="genus" reg="Copelatus">C.</tp:taxon-name-part> <tp:taxon-name-part taxon-name-part-type="species" reg="africanus">africanus</tp:taxon-name-part></tp:taxon-name></italic> Sharp (compare figure 24 with photographs in <xref ref-type="bibr" rid="B60">Perissinotto et al. (2016</xref>: fig. 24) and <xref ref-type="bibr" rid="B37">Hájek and Reiter (2014</xref>: fig. 30)). Females are also interpreted as variable in the striolation pattern on the elytra. Sharp described a female form from Mesopotamia that was entirely striolated over the elytra under the name <italic><tp:taxon-name><tp:taxon-name-part taxon-name-part-type="genus" reg="Copelatus">C.</tp:taxon-name-part> <tp:taxon-name-part taxon-name-part-type="species" reg="strigulosus">strigulosus</tp:taxon-name-part></tp:taxon-name></italic>, which is interpreted today as intraspecific variation of <italic><tp:taxon-name><tp:taxon-name-part taxon-name-part-type="genus" reg="Copelatus">C.</tp:taxon-name-part> <tp:taxon-name-part taxon-name-part-type="species" reg="pulchellus">pulchellus</tp:taxon-name-part></tp:taxon-name></italic> (see photograph in <xref ref-type="bibr" rid="B37">Hájek and Reiter (2014</xref>: fig. 30)). We have seen three males and one female from Madagascar. All males are of the darker colour form, lacking a basal transverse testaceous band on elytra, similar to Boheman’s <italic><tp:taxon-name><tp:taxon-name-part taxon-name-part-type="genus" reg="Copelatus">C.</tp:taxon-name-part> <tp:taxon-name-part taxon-name-part-type="species" reg="obtusus">obtusus</tp:taxon-name-part></tp:taxon-name></italic>. The female has a weak basal testaceous band but is otherwise also most similar to the dark colour form. Striolation is limited to the middle of the outer three intervals. We have no doubt that the three non-type specimens examined are conspecific with <italic><tp:taxon-name><tp:taxon-name-part taxon-name-part-type="genus" reg="Copelatus">C.</tp:taxon-name-part> <tp:taxon-name-part taxon-name-part-type="species" reg="mimetes">mimetes</tp:taxon-name-part></tp:taxon-name></italic> Guignot. But after our comparison of the male genitalia of the type with <italic><tp:taxon-name><tp:taxon-name-part taxon-name-part-type="genus" reg="Copelatus">C.</tp:taxon-name-part> <tp:taxon-name-part taxon-name-part-type="species" reg="pulchellus">pulchellus</tp:taxon-name-part></tp:taxon-name></italic> specimens from mainland Africa, we concluded that <italic><tp:taxon-name><tp:taxon-name-part taxon-name-part-type="genus" reg="Copelatus">C.</tp:taxon-name-part> <tp:taxon-name-part taxon-name-part-type="species" reg="mimetes">mimetes</tp:taxon-name-part></tp:taxon-name></italic> cannot be upheld as a separate species given how <italic><tp:taxon-name><tp:taxon-name-part taxon-name-part-type="genus" reg="Copelatus">C.</tp:taxon-name-part> <tp:taxon-name-part taxon-name-part-type="species" reg="pulchellus">pulchellus</tp:taxon-name-part></tp:taxon-name></italic> is interpreted. We noted very minor differences in the penis apex which are not greater than differences between east, south, and west African specimens of <italic><tp:taxon-name><tp:taxon-name-part taxon-name-part-type="genus" reg="Copelatus">C.</tp:taxon-name-part> <tp:taxon-name-part taxon-name-part-type="species" reg="pulchellus">pulchellus</tp:taxon-name-part></tp:taxon-name></italic>. The penis figured by <xref ref-type="bibr" rid="B33">Guignot (1957</xref>: fig. 2, reproduced by <xref ref-type="bibr" rid="B56">Nilsson et al. 1997</xref>: fig. 8) is very inaccurate, depicting a shape quite different from <italic><tp:taxon-name><tp:taxon-name-part taxon-name-part-type="genus" reg="Copelatus">C.</tp:taxon-name-part> <tp:taxon-name-part taxon-name-part-type="species" reg="pulchellus">pulchellus</tp:taxon-name-part></tp:taxon-name></italic> but that does not correspond with the holotype. <italic><tp:taxon-name><tp:taxon-name-part taxon-name-part-type="genus" reg="Copelatus">Copelatus</tp:taxon-name-part> <tp:taxon-name-part taxon-name-part-type="species" reg="pulchellus">pulchellus</tp:taxon-name-part></tp:taxon-name></italic> may still be a species complex for future studies to solve but currently it is a widespread and variable species distributed over Africa, Madagascar, and the Middle East.</p><p><italic><tp:taxon-name><tp:taxon-name-part taxon-name-part-type="genus" reg="Copelatus">Copelatus</tp:taxon-name-part> <tp:taxon-name-part taxon-name-part-type="species" reg="basalis">basalis</tp:taxon-name-part></tp:taxon-name></italic> Boheman, 1848 was synonymised with <italic><tp:taxon-name><tp:taxon-name-part taxon-name-part-type="genus" reg="Copelatus">C.</tp:taxon-name-part> <tp:taxon-name-part taxon-name-part-type="species" reg="pulchellus">pulchellus</tp:taxon-name-part></tp:taxon-name></italic> by Omer-Cooper (1965). We have studied the same type material as Omer-Cooper and agree with this conclusion. However, we are not convinced that the material housed at <named-content xmlns:xlink="http://www.w3.org/1999/xlink" content-type="dwc:institutional_code" xlink:type="simple">NHRS</named-content> as these types are the correctly identified types of the name <italic><tp:taxon-name><tp:taxon-name-part taxon-name-part-type="genus" reg="Copelatus">C.</tp:taxon-name-part> <tp:taxon-name-part taxon-name-part-type="species" reg="basalis">basalis</tp:taxon-name-part></tp:taxon-name></italic>. <xref ref-type="bibr" rid="B11">Boheman (1848)</xref> describes in Latin four species from Johan August Wahlbergs collectings in Caffraria (South Africa) of which three are new, numbered 259 – <italic><tp:taxon-name><tp:taxon-name-part taxon-name-part-type="genus" reg="Copelatus">Copelatus</tp:taxon-name-part> <tp:taxon-name-part taxon-name-part-type="species" reg="pulchellus">pulchellus</tp:taxon-name-part></tp:taxon-name></italic> Klug; 260 – <italic><tp:taxon-name><tp:taxon-name-part taxon-name-part-type="genus" reg="Copelatus">Copelatus</tp:taxon-name-part> <tp:taxon-name-part taxon-name-part-type="species" reg="obtusus">obtusus</tp:taxon-name-part></tp:taxon-name></italic>; 261 – <italic><tp:taxon-name><tp:taxon-name-part taxon-name-part-type="genus" reg="Copelatus">Copelatus</tp:taxon-name-part> <tp:taxon-name-part taxon-name-part-type="species" reg="striatellus">striatellus</tp:taxon-name-part></tp:taxon-name></italic>; and 262 – <italic><tp:taxon-name><tp:taxon-name-part taxon-name-part-type="genus" reg="Copelatus">Copelatus</tp:taxon-name-part> <tp:taxon-name-part taxon-name-part-type="species" reg="basalis">basalis</tp:taxon-name-part></tp:taxon-name></italic>. For <italic><tp:taxon-name><tp:taxon-name-part taxon-name-part-type="genus" reg="Copelatus">C.</tp:taxon-name-part> <tp:taxon-name-part taxon-name-part-type="species" reg="pulchellus">pulchellus</tp:taxon-name-part></tp:taxon-name></italic> the disc of elytra is described as having six striae. For the longer description of <italic><tp:taxon-name><tp:taxon-name-part taxon-name-part-type="genus" reg="Copelatus">C.</tp:taxon-name-part> <tp:taxon-name-part taxon-name-part-type="species" reg="obtusus">obtusus</tp:taxon-name-part></tp:taxon-name></italic> this is further elaborated to detail that there are six discal stria but entire elytra has seven striae “septem-striata” (six discal and one submarginal). This pattern and number of striae is consistent with the <italic><tp:taxon-name><tp:taxon-name-part taxon-name-part-type="genus" reg="Copelatus">Copelatus</tp:taxon-name-part> <tp:taxon-name-part taxon-name-part-type="species" reg="pulchellus">pulchellus</tp:taxon-name-part></tp:taxon-name></italic> species group. The following species is correctly identified as <italic><tp:taxon-name><tp:taxon-name-part taxon-name-part-type="genus" reg="Copelatus">C.</tp:taxon-name-part> <tp:taxon-name-part taxon-name-part-type="species" reg="striatellus">striatellus</tp:taxon-name-part></tp:taxon-name></italic> with nine discal striae, and is clearly stated as such: “disco striis 9 tenuibus”, of which the innermost is much abbreviated. This description matches very well with the types preserved at <named-content xmlns:xlink="http://www.w3.org/1999/xlink" content-type="dwc:institutional_code" xlink:type="simple">NHRS</named-content>. Finally, <italic><tp:taxon-name><tp:taxon-name-part taxon-name-part-type="genus" reg="Copelatus">C.</tp:taxon-name-part> <tp:taxon-name-part taxon-name-part-type="species" reg="basalis">basalis</tp:taxon-name-part></tp:taxon-name></italic> is described as the last <italic><tp:taxon-name><tp:taxon-name-part taxon-name-part-type="genus" reg="Copelatus">Copelatus</tp:taxon-name-part></tp:taxon-name></italic> species in Boheman’s work and elytra is described as “12-striata”. The supposed types at <named-content xmlns:xlink="http://www.w3.org/1999/xlink" content-type="dwc:institutional_code" xlink:type="simple">NHRS</named-content> for both <italic><tp:taxon-name><tp:taxon-name-part taxon-name-part-type="genus" reg="Copelatus">C.</tp:taxon-name-part> <tp:taxon-name-part taxon-name-part-type="species" reg="obtusus">obtusus</tp:taxon-name-part></tp:taxon-name></italic> and <italic><tp:taxon-name><tp:taxon-name-part taxon-name-part-type="genus" reg="Copelatus">C.</tp:taxon-name-part> <tp:taxon-name-part taxon-name-part-type="species" reg="basalis">basalis</tp:taxon-name-part></tp:taxon-name></italic> have six discal and one submarginal striae. The type for <italic><tp:taxon-name><tp:taxon-name-part taxon-name-part-type="genus" reg="Copelatus">C.</tp:taxon-name-part> <tp:taxon-name-part taxon-name-part-type="species" reg="obtusus">obtusus</tp:taxon-name-part></tp:taxon-name></italic> matches the original description of “septem-striata” but the three types of <italic><tp:taxon-name><tp:taxon-name-part taxon-name-part-type="genus" reg="Copelatus">C.</tp:taxon-name-part> <tp:taxon-name-part taxon-name-part-type="species" reg="basalis">basalis</tp:taxon-name-part></tp:taxon-name></italic> with the same number of striae does not match the original description of “12-striata”. It would be very inconsistent of Boheman to describe the total number of striae on one elytron in one case “elytra…septem-striata”, and in the other only the discal striae but summing up the number from both elytral halves “elytra…12-striata”. It would also be very illogical to place <italic><tp:taxon-name><tp:taxon-name-part taxon-name-part-type="genus" reg="Copelatus">C.</tp:taxon-name-part> <tp:taxon-name-part taxon-name-part-type="species" reg="basalis">basalis</tp:taxon-name-part></tp:taxon-name></italic> after the 9-striated <italic><tp:taxon-name><tp:taxon-name-part taxon-name-part-type="genus" reg="Copelatus">C.</tp:taxon-name-part> <tp:taxon-name-part taxon-name-part-type="species" reg="striatellus">striatellus</tp:taxon-name-part></tp:taxon-name></italic> if it has the same number of striae as <italic><tp:taxon-name><tp:taxon-name-part taxon-name-part-type="genus" reg="Copelatus">C.</tp:taxon-name-part> <tp:taxon-name-part taxon-name-part-type="species" reg="pulchellus">pulchellus</tp:taxon-name-part></tp:taxon-name></italic> and <italic><tp:taxon-name><tp:taxon-name-part taxon-name-part-type="genus" reg="Copelatus">C.</tp:taxon-name-part> <tp:taxon-name-part taxon-name-part-type="species" reg="obtusus">obtusus</tp:taxon-name-part></tp:taxon-name></italic>, which come first. Similarily, <xref ref-type="bibr" rid="B36">Guignot (1961)</xref> was confused about Boheman’s <italic><tp:taxon-name><tp:taxon-name-part taxon-name-part-type="genus" reg="Copelatus">C.</tp:taxon-name-part> <tp:taxon-name-part taxon-name-part-type="species" reg="basalis">basalis</tp:taxon-name-part></tp:taxon-name></italic> and listed the name both under the 12-striated <italic><tp:taxon-name><tp:taxon-name-part taxon-name-part-type="genus" reg="Copelatus">C.</tp:taxon-name-part> <tp:taxon-name-part taxon-name-part-type="species" reg="mocquerysi">mocquerysi</tp:taxon-name-part></tp:taxon-name></italic> Régimbart with a question mark, and under <italic><tp:taxon-name><tp:taxon-name-part taxon-name-part-type="genus" reg="Copelatus">C.</tp:taxon-name-part> <tp:taxon-name-part taxon-name-part-type="species" reg="pulchellus">pulchellus</tp:taxon-name-part></tp:taxon-name></italic>. We consider the status of <italic><tp:taxon-name><tp:taxon-name-part taxon-name-part-type="genus" reg="Copelatus">C.</tp:taxon-name-part> <tp:taxon-name-part taxon-name-part-type="species" reg="basalis">basalis</tp:taxon-name-part></tp:taxon-name></italic> Boheman as uncertain but we have not found any alternative potential type material at <named-content xmlns:xlink="http://www.w3.org/1999/xlink" content-type="dwc:institutional_code" xlink:type="simple">NHRS</named-content>. We designate the single undoubted syntype of <italic><tp:taxon-name><tp:taxon-name-part taxon-name-part-type="genus" reg="Copelatus">C.</tp:taxon-name-part> <tp:taxon-name-part taxon-name-part-type="species" reg="obtusus">obtusus</tp:taxon-name-part></tp:taxon-name></italic> Boheman, 1848 in the <named-content xmlns:xlink="http://www.w3.org/1999/xlink" content-type="dwc:institutional_code" xlink:type="simple">NHRS</named-content> collection as lectotype to preserve the stability of the name.</p></tp:treatment-sec><tp:treatment-sec><!--Section generated to contain objects referenced in tp:taxon-treatment.--><fig id="F5" position="float" orientation="portrait"><object-id xmlns:xlink="http://www.w3.org/1999/xlink" content-type="doi" xlink:type="simple">10.3897/zookeys.869.33997.figure5</object-id><object-id xmlns:xlink="http://www.w3.org/1999/xlink" content-type="arpha" xlink:type="simple">d34762c2-74bb-52de-9339-71f8ad52ea94</object-id><label>Figure 5.</label><caption><p>Male genitalia. From left to right, aedeagus in right lateral, ventral, left lateral views and left paramere. <bold>A</bold><italic><tp:taxon-name><tp:taxon-name-part taxon-name-part-type="genus" reg="Copelatus">Copelatus</tp:taxon-name-part> <tp:taxon-name-part taxon-name-part-type="species" reg="marginipennis">marginipennis</tp:taxon-name-part></tp:taxon-name></italic><bold>B</bold><italic><tp:taxon-name><tp:taxon-name-part taxon-name-part-type="genus" reg="Copelatus">Copelatus</tp:taxon-name-part> <tp:taxon-name-part taxon-name-part-type="species" reg="mahajanga">mahajanga</tp:taxon-name-part></tp:taxon-name></italic><bold>C</bold><italic><tp:taxon-name><tp:taxon-name-part taxon-name-part-type="genus" reg="Copelatus">Copelatus</tp:taxon-name-part> <tp:taxon-name-part taxon-name-part-type="species" reg="pulchellus">pulchellus</tp:taxon-name-part></tp:taxon-name></italic>.</p></caption><graphic xmlns:xlink="http://www.w3.org/1999/xlink" xlink:href="zookeys-869-019-g005.jpg" position="float" orientation="portrait" xlink:type="simple" id="oo_322930.jpg"><uri content-type="original_file" xlink:type="simple">https://binary.pensoft.net/fig/322930</uri></graphic></fig><fig id="F11" position="float" orientation="portrait"><object-id xmlns:xlink="http://www.w3.org/1999/xlink" content-type="doi" xlink:type="simple">10.3897/zookeys.869.33997.figure11</object-id><object-id xmlns:xlink="http://www.w3.org/1999/xlink" content-type="arpha" xlink:type="simple">4f839937-52bb-5f2d-a093-e9c294f10124</object-id><label>Figure 11.</label><caption><p>Distribution maps of <italic><tp:taxon-name><tp:taxon-name-part taxon-name-part-type="genus" reg="Copelatus">Copelatus</tp:taxon-name-part></tp:taxon-name></italic> species. <bold>A</bold><italic><tp:taxon-name><tp:taxon-name-part taxon-name-part-type="genus" reg="Copelatus">C.</tp:taxon-name-part> <tp:taxon-name-part taxon-name-part-type="species" reg="marginipennis">marginipennis</tp:taxon-name-part></tp:taxon-name></italic> (circle), <italic><tp:taxon-name><tp:taxon-name-part taxon-name-part-type="genus" reg="Copelatus">C.</tp:taxon-name-part> <tp:taxon-name-part taxon-name-part-type="species" reg="baculiformis">baculiformis</tp:taxon-name-part></tp:taxon-name></italic> (square) <bold>B</bold><italic><tp:taxon-name><tp:taxon-name-part taxon-name-part-type="genus" reg="Copelatus">C.</tp:taxon-name-part> <tp:taxon-name-part taxon-name-part-type="species" reg="mahajanga">mahajanga</tp:taxon-name-part></tp:taxon-name></italic> (circle), <italic><tp:taxon-name><tp:taxon-name-part taxon-name-part-type="genus" reg="Copelatus">C.</tp:taxon-name-part></tp:taxon-name></italic> sp. 2 (square) <bold>C</bold><italic><tp:taxon-name><tp:taxon-name-part taxon-name-part-type="genus" reg="Copelatus">C.</tp:taxon-name-part> <tp:taxon-name-part taxon-name-part-type="species" reg="pulchellus">pulchellus</tp:taxon-name-part></tp:taxon-name></italic> (circle), <italic><tp:taxon-name><tp:taxon-name-part taxon-name-part-type="genus" reg="Copelatus">C.</tp:taxon-name-part> <tp:taxon-name-part taxon-name-part-type="species" reg="peridinus">peridinus</tp:taxon-name-part></tp:taxon-name></italic> (square) <bold>D</bold><italic><tp:taxon-name><tp:taxon-name-part taxon-name-part-type="genus" reg="Copelatus">C.</tp:taxon-name-part> <tp:taxon-name-part taxon-name-part-type="species" reg="distinguendus">distinguendus</tp:taxon-name-part></tp:taxon-name></italic> (circle), <italic><tp:taxon-name><tp:taxon-name-part taxon-name-part-type="genus" reg="Copelatus">C.</tp:taxon-name-part></tp:taxon-name></italic> sp. 1 (square).</p></caption><graphic xmlns:xlink="http://www.w3.org/1999/xlink" xlink:href="zookeys-869-019-g011.jpg" position="float" orientation="portrait" xlink:type="simple" id="oo_322936.jpg"><uri content-type="original_file" xlink:type="simple">https://binary.pensoft.net/fig/322936</uri></graphic></fig></tp:treatment-sec><ref-list><ref id="B42"><mixed-citation xmlns:xlink="http://www.w3.org/1999/xlink" xlink:type="simple"><person-group><name name-style="western"><surname>Klug</surname><given-names>JCF</given-names></name></person-group> (<year>1834</year>) <source>Symbolae physicae, seu icones et descriptiones Insectorum, quae ex itinere per Africam borealem et Asiam occidentalem Friderici Guilelmi Hemprich et Christiani Godofredi Ehrenberg studio novae aut illustratae redierunt. -<tp:taxon-name><tp:taxon-name-part taxon-name-part-type="class">Insecta</tp:taxon-name-part></tp:taxon-name>. Decas quarta.</source><publisher-name>Officina Academica</publisher-name>, <publisher-loc>Berolini</publisher-loc>, <size units="page">41 pp</size>. [unpaginated + pls XXXI–XL]</mixed-citation></ref><ref id="B68"><mixed-citation xmlns:xlink="http://www.w3.org/1999/xlink" xlink:type="simple"><person-group><name name-style="western"><surname>Sharp</surname><given-names>D</given-names></name></person-group> (<year>1882</year>) On aquatic carnivorous <tp:taxon-name><tp:taxon-name-part taxon-name-part-type="order">Coleoptera</tp:taxon-name-part></tp:taxon-name> or <tp:taxon-name><tp:taxon-name-part taxon-name-part-type="family">Dytiscidae</tp:taxon-name-part></tp:taxon-name>. Scientific Transactions of the Royal Dublin Society (2) 2: 179–1003. [+ pls 7–18]</mixed-citation></ref><ref id="B37"><mixed-citation xmlns:xlink="http://www.w3.org/1999/xlink" xlink:type="simple"><person-group><name name-style="western"><surname>Hájek</surname><given-names>J</given-names></name><name name-style="western"><surname>Reiter</surname><given-names>A</given-names></name></person-group> (<year>2014</year>) Adephagous water beetles (<tp:taxon-name><tp:taxon-name-part taxon-name-part-type="order">Coleoptera</tp:taxon-name-part></tp:taxon-name>: <tp:taxon-name><tp:taxon-name-part taxon-name-part-type="family">Gyrinidae</tp:taxon-name-part></tp:taxon-name>, <tp:taxon-name><tp:taxon-name-part taxon-name-part-type="family">Haliplidae</tp:taxon-name-part></tp:taxon-name>, <tp:taxon-name><tp:taxon-name-part taxon-name-part-type="family">Noteridae</tp:taxon-name-part></tp:taxon-name>, <tp:taxon-name><tp:taxon-name-part taxon-name-part-type="family">Dytiscidae</tp:taxon-name-part></tp:taxon-name>) of Yemen and Dhofar region (Oman) with description of a new <italic><tp:taxon-name><tp:taxon-name-part taxon-name-part-type="genus">Hyphydrus</tp:taxon-name-part></tp:taxon-name></italic> from Socotra Island. Acta Entomologica Musei Nationalis Pragae 54(Supplementum): 63–99.</mixed-citation></ref><ref id="B4"><mixed-citation xmlns:xlink="http://www.w3.org/1999/xlink" xlink:type="simple"><person-group><name name-style="western"><surname>Balfour-Browne</surname><given-names>J</given-names></name></person-group> (<year>1950</year>) <article-title>On the aquatic <tp:taxon-name><tp:taxon-name-part taxon-name-part-type="order">Coleoptera</tp:taxon-name-part></tp:taxon-name> of Northern Rhodesia (<tp:taxon-name><tp:taxon-name-part taxon-name-part-type="family">Dytiscidae</tp:taxon-name-part></tp:taxon-name>, <tp:taxon-name><tp:taxon-name-part taxon-name-part-type="family">Gyrinidae</tp:taxon-name-part></tp:taxon-name> and Palpicornia).</article-title><source>Occasional Papers of the National Museum of Southern Rhodesia</source><volume>2</volume>(<issue>16</issue>): <fpage>359</fpage>–<lpage>399</lpage>.</mixed-citation></ref><ref id="B36"><mixed-citation xmlns:xlink="http://www.w3.org/1999/xlink" xlink:type="simple"><person-group><name name-style="western"><surname>Guignot</surname><given-names>F</given-names></name></person-group> (<year>1961</year>) Revision des hydrocanthares d’Afrique (<tp:taxon-name><tp:taxon-name-part taxon-name-part-type="order">Coleoptera</tp:taxon-name-part></tp:taxon-name><tp:taxon-name><tp:taxon-name-part taxon-name-part-type="superfamily">Dytiscoidea</tp:taxon-name-part></tp:taxon-name>). 3. Annales du Musée Royal du Congo Belge, Série 8vo (Sciences Zoologiques) 90: 659–995.</mixed-citation></ref><ref id="B20"><mixed-citation xmlns:xlink="http://www.w3.org/1999/xlink" xlink:type="simple"><person-group><name name-style="western"><surname>Ghosh</surname><given-names>SK</given-names></name><name name-style="western"><surname>Nilsson</surname><given-names>AN</given-names></name></person-group> (<year>2012</year>) <article-title>Catalogue of the diving beetles of India and adjacent countries (<tp:taxon-name><tp:taxon-name-part taxon-name-part-type="order">Coleoptera</tp:taxon-name-part></tp:taxon-name>: <tp:taxon-name><tp:taxon-name-part taxon-name-part-type="family">Dytiscidae</tp:taxon-name-part></tp:taxon-name>).</article-title><source>Skörvnöpparn Supplement</source><volume>3</volume>: <fpage>1</fpage>–<lpage>77</lpage>. <ext-link xlink:type="simple" ext-link-type="uri" xlink:href="http://www.norrent.se/images/stories/upload/SN_Supplement_03_hq.pdf">http://www.norrent.se/images/stories/upload/SN_Supplement_03_hq.pdf</ext-link></mixed-citation></ref><ref id="B70"><mixed-citation xmlns:xlink="http://www.w3.org/1999/xlink" xlink:type="simple"><person-group><name name-style="western"><surname>Sheth</surname><given-names>SD</given-names></name><name name-style="western"><surname>Ghate</surname><given-names>HV</given-names></name><name name-style="western"><surname>Hájek</surname><given-names>J</given-names></name></person-group> (<year>2018</year>) <article-title><tp:taxon-name><tp:taxon-name-part taxon-name-part-type="genus">Copelatus</tp:taxon-name-part></tp:taxon-name> Erichson, 1832 from Maharashtra, India, with description of three new species and notes on other taxa of the genus (<tp:taxon-name><tp:taxon-name-part taxon-name-part-type="order">Coleoptera</tp:taxon-name-part></tp:taxon-name>: <tp:taxon-name><tp:taxon-name-part taxon-name-part-type="family">Dytiscidae</tp:taxon-name-part></tp:taxon-name>: <tp:taxon-name><tp:taxon-name-part taxon-name-part-type="subfamily">Copelatinae</tp:taxon-name-part></tp:taxon-name>).</article-title><source>Zootaxa</source><volume>4459</volume>(<issue>2</issue>): <fpage>235</fpage>–<lpage>260</lpage>. <ext-link xlink:type="simple" ext-link-type="doi" xlink:href="10.11646/zootaxa.4459.2.2">https://doi.org/10.11646/zootaxa.4459.2.2</ext-link></mixed-citation></ref><ref id="B3"><mixed-citation xmlns:xlink="http://www.w3.org/1999/xlink" xlink:type="simple"><person-group><name name-style="western"><surname>Balfour-Browne</surname><given-names>J</given-names></name></person-group> (<year>1939</year>) <article-title>On <tp:taxon-name><tp:taxon-name-part taxon-name-part-type="genus">Copelatus</tp:taxon-name-part></tp:taxon-name> Er. and Leiopterus Steph. (Col. <tp:taxon-name><tp:taxon-name-part taxon-name-part-type="family">Dytiscidae</tp:taxon-name-part></tp:taxon-name>) with description of new species.</article-title><source>The Transactions of the Royal Entomological Society of London</source><volume>88</volume>(<issue>2</issue>): <fpage>57</fpage>–<lpage>88</lpage>. <ext-link xlink:type="simple" ext-link-type="doi" xlink:href="10.1111/j.1365-2311.1939.tb00250.x">https://doi.org/10.1111/j.1365-2311.1939.tb00250.x</ext-link></mixed-citation></ref><ref id="B60"><mixed-citation xmlns:xlink="http://www.w3.org/1999/xlink" xlink:type="simple"><person-group><name name-style="western"><surname>Perissinotto</surname><given-names>R</given-names></name><name name-style="western"><surname>Bird</surname><given-names>MS</given-names></name><name name-style="western"><surname>Bilton</surname><given-names>DT</given-names></name></person-group> (<year>2016</year>) <article-title>Predaceous water beetles (<tp:taxon-name><tp:taxon-name-part taxon-name-part-type="order">Coleoptera</tp:taxon-name-part></tp:taxon-name>, <tp:taxon-name><tp:taxon-name-part taxon-name-part-type="clade">Hydradephaga</tp:taxon-name-part></tp:taxon-name>) of the Lake St Lucia system, South Africa: biodiversity, community ecology and conservation implications.</article-title><source>ZooKeys</source><volume>595</volume>: <fpage>85</fpage>–<lpage>135</lpage>. <ext-link xlink:type="simple" ext-link-type="doi" xlink:href="10.3897/zookeys.595.8614">https://doi.org/10.3897/zookeys.595.8614</ext-link></mixed-citation></ref><ref id="B33"><mixed-citation xmlns:xlink="http://www.w3.org/1999/xlink" xlink:type="simple"><person-group><name name-style="western"><surname>Guignot</surname><given-names>F</given-names></name></person-group> (<year>1957</year>) <article-title>Un haliplide et deux dytiscides nouveaux de Madagascar.</article-title><source>Le Naturaliste Malgache</source><volume>9</volume>: <fpage>71</fpage>–<lpage>74</lpage>.</mixed-citation></ref><ref id="B56"><mixed-citation xmlns:xlink="http://www.w3.org/1999/xlink" xlink:type="simple"><person-group><name name-style="western"><surname>Nilsson</surname><given-names>AN</given-names></name><name name-style="western"><surname>Bilardo</surname><given-names>A</given-names></name><name name-style="western"><surname>Rocchi</surname><given-names>S</given-names></name></person-group> (<year>1997</year>) <article-title>A check list of <tp:taxon-name><tp:taxon-name-part taxon-name-part-type="genus">Copelatus</tp:taxon-name-part></tp:taxon-name> Erichson 1832 species (<tp:taxon-name><tp:taxon-name-part taxon-name-part-type="order">Coleoptera</tp:taxon-name-part></tp:taxon-name><tp:taxon-name><tp:taxon-name-part taxon-name-part-type="family">Dytiscidae</tp:taxon-name-part></tp:taxon-name>) from Afrotropical and Madagascan regions with a review of published penis drawings.</article-title><source>Tropical Zoology</source><volume>10</volume>: <fpage>11</fpage>–<lpage>48</lpage>. <ext-link xlink:type="simple" ext-link-type="doi" xlink:href="10.1080/03946975.1997.10539325">https://doi.org/10.1080/03946975.1997.10539325</ext-link></mixed-citation></ref><ref id="B11"><mixed-citation xmlns:xlink="http://www.w3.org/1999/xlink" xlink:type="simple"><person-group><name name-style="western"><surname>Boheman</surname><given-names>CH</given-names></name></person-group> (<year>1848</year>) <tp:taxon-name><tp:taxon-name-part taxon-name-part-type="class">Insecta</tp:taxon-name-part></tp:taxon-name> Caffraria annis 1838–1845 a J.A. Wahlberg collecta. 1(1). <tp:taxon-name><tp:taxon-name-part taxon-name-part-type="order">Coleoptera</tp:taxon-name-part></tp:taxon-name> (Carabici, Hydrocanthari, Gyrinii et Staphylinii). Norstedtiana, Holmiae, viii + 297 pp. <ext-link xlink:type="simple" ext-link-type="doi" xlink:href="10.5962/bhl.title.9375">https://doi.org/10.5962/bhl.title.9375</ext-link></mixed-citation></ref></ref-list></tp:taxon-treatment>
