# Supplementary material for: Taxonomic revision of the genus Copelatus of Madagascar (Coleoptera, Dytiscidae, Copelatinae): the non- erichsonii group species
Source: Zookeys. 2019 Aug 5;869:19–90. doi: 10.3897/zookeys.869.33997 (PMC6690892; doi:10.3897/zookeys.869.33997)
Supplement: XML Treatment for Copelatus marginipennis [file zookeys.869.33997-treatment9.xml]

<!DOCTYPE tp:taxon-treatment
  PUBLIC "-//TaxonX//DTD Taxonomic Treatment Publishing DTD v0 20100105//EN" "tax-treatment-NSO.dtd">
<tp:taxon-treatment xmlns:tp="http://www.plazi.org/taxpub"><tp:treatment-meta><kwd-group><label>Taxon classification</label><kwd><named-content xmlns:xlink="http://www.w3.org/1999/xlink" content-type="kingdom">Animalia</named-content></kwd><kwd><named-content xmlns:xlink="http://www.w3.org/1999/xlink" content-type="order">Coleoptera</named-content></kwd><kwd><named-content xmlns:xlink="http://www.w3.org/1999/xlink" content-type="family">Dytiscidae</named-content></kwd></kwd-group><mixed-citation publication-type="journal"><person-group><name><surname>Ranarilalatiana</surname><given-names>Tolotra</given-names></name><name><surname>Raveloson Ravaomanarivo</surname><given-names>Lala Harivelo</given-names></name><name><surname>Bergsten</surname><given-names>Johannes</given-names></name></person-group><article-title>Taxonomic revision of the genus <italic><tp:taxon-name><tp:taxon-name-part taxon-name-part-type="genus" reg="Copelatus">Copelatus</tp:taxon-name-part></tp:taxon-name></italic> of Madagascar (<tp:taxon-name><tp:taxon-name-part taxon-name-part-type="order">Coleoptera</tp:taxon-name-part></tp:taxon-name>, <tp:taxon-name><tp:taxon-name-part taxon-name-part-type="family">Dytiscidae</tp:taxon-name-part></tp:taxon-name>, <tp:taxon-name><tp:taxon-name-part taxon-name-part-type="subfamily">Copelatinae</tp:taxon-name-part></tp:taxon-name>): the non- <italic>erichsonii</italic> group species</article-title><source>Zookeys</source><day>05</day><month>8</month><year>2019</year><volume>869</volume><fpage>19</fpage><lpage>90</lpage><pub-id pub-id-type="doi">10.3897/zookeys.869.33997</pub-id></mixed-citation></tp:treatment-meta><tp:nomenclature><tp:taxon-name><object-id xmlns:xlink="http://www.w3.org/1999/xlink" content-type="arpha" xlink:type="simple">C9FE8EA486D557DFA5B1A38A9F232743</object-id>
              
              <tp:taxon-name-part taxon-name-part-type="genus" reg="Copelatus">Copelatus</tp:taxon-name-part>
              <tp:taxon-name-part taxon-name-part-type="species" reg="marginipennis">marginipennis</tp:taxon-name-part>
            </tp:taxon-name><tp:taxon-authority>(Laporte, 1835)</tp:taxon-authority><xref ref-type="fig" rid="F5">Figs 5A</xref><xref ref-type="fig" rid="F8">, 8A</xref><tp:nomenclature-citation-list><tp:nomenclature-citation><tp:taxon-name>
                  <tp:taxon-name-part taxon-name-part-type="genus" reg="Colymbetes">Colymbetes</tp:taxon-name-part>
                  <tp:taxon-name-part taxon-name-part-type="species" reg="marginipennis">marginipennis</tp:taxon-name-part>
                </tp:taxon-name><comment>Laporte, 1835: 102.</comment></tp:nomenclature-citation><tp:nomenclature-citation><tp:taxon-name>
                  <tp:taxon-name-part taxon-name-part-type="genus" reg="Copelatus">Copelatus</tp:taxon-name-part>
                  <tp:taxon-name-part taxon-name-part-type="species" reg="aldabricus">aldabricus</tp:taxon-name-part>
                </tp:taxon-name><comment>J. Balfour-Browne, 1950: 368 syn. nov.; <abbrev xmlns:xlink="http://www.w3.org/1999/xlink" xlink:title="Type locality" id="ABBRID0EIFCK" xlink:type="simple">TL</abbrev>: Seychelles, Aldabra Islands.</comment></tp:nomenclature-citation><tp:nomenclature-citation><tp:taxon-name>
                  <tp:taxon-name-part taxon-name-part-type="genus" reg="Copelatus">Copelatus</tp:taxon-name-part>
                  <tp:taxon-name-part taxon-name-part-type="species" reg="aldabricus">aldabricus</tp:taxon-name-part>
                  <tp:taxon-name-part taxon-name-part-type="infraspecific-rank">var.</tp:taxon-name-part>
                  <tp:taxon-name-part taxon-name-part-type="variety" reg="simplex">simplex</tp:taxon-name-part>
                </tp:taxon-name><comment><xref ref-type="bibr" rid="B28">Guignot 1952</xref>: 28 syn. nov.; <abbrev xmlns:xlink="http://www.w3.org/1999/xlink" xlink:title="Type locality" id="ABBRID0EDGCK" xlink:type="simple">TL</abbrev>: Madagascar.</comment></tp:nomenclature-citation></tp:nomenclature-citation-list></tp:nomenclature><tp:treatment-sec sec-type="type locality" id="SECID0EHGCK"><title>Type locality.</title><p>Senegal [possibly mislabelled].</p></tp:treatment-sec><tp:treatment-sec sec-type="description" id="SECID0EMGCK"><title>Type information from original description.</title><p>housed in Buquet collection and originating from Senegal; of <italic><tp:taxon-name><tp:taxon-name-part taxon-name-part-type="genus" reg="Copelatus"/><tp:taxon-name-part taxon-name-part-type="species" reg="aldabricus">aldabricus</tp:taxon-name-part></tp:taxon-name></italic>: based on male (holotype), J.C. Fryer collection, collected 1908-9 from Aldabra; of <italic><tp:taxon-name><tp:taxon-name-part taxon-name-part-type="genus" reg="Copelatus"/><tp:taxon-name-part taxon-name-part-type="species" reg="simplex">simplex</tp:taxon-name-part></tp:taxon-name></italic>: based on male and female syntypes from Madagascar without further locality data.</p></tp:treatment-sec><tp:treatment-sec sec-type="type material" id="SECID0EMHCK"><title>Type material studied.</title><p>-<abbrev xmlns:xlink="http://www.w3.org/1999/xlink" xlink:title="Lectotype" id="ABBRID0ESHCK" xlink:type="simple">LT</abbrev>♂ (lectotype here designated) (<italic>Colymbetes marginipennis</italic>) (<named-content xmlns:xlink="http://www.w3.org/1999/xlink" content-type="dwc:institutional_code" xlink:type="simple">MNHN</named-content>): // Data in <named-content xmlns:xlink="http://www.w3.org/1999/xlink" content-type="dwc:institutional_code" xlink:type="simple">NHRS</named-content> | JLKB | 000065416 // <italic>Copelatus marginipennis</italic> Buquet | pulchellus var. Aubé | h. in Senegal D. Buquet // D. Sharp | Monogr. // <abbrev xmlns:xlink="http://www.w3.org/1999/xlink" xlink:title="exemplars (number of individuals)" id="ABBRID0E6ICK" xlink:type="simple">Ex</abbrev>-Musaeo Déjean // <italic>pulchellus</italic> // Lectotype | <italic>Colymbetes marginipennis</italic> | Laporte, 1835 | Des. Ranarilalatiana | &amp; Bergsten, 2019// -<abbrev xmlns:xlink="http://www.w3.org/1999/xlink" xlink:title="Holotype" id="ABBRID0EYJCK" xlink:type="simple">HT</abbrev>♂ (<italic>Copelatus aldabricus</italic>) (<named-content xmlns:xlink="http://www.w3.org/1999/xlink" content-type="dwc:institutional_code" xlink:type="simple">NHMUK</named-content>): // Aldabra, 08-9. J.C.F. Fryer // Perey Sladen Trust | expedition. | 1913-170. // Type [red round label] // <italic>Copelatus</italic> | <italic>aldabricus</italic> Type | J. Balfour-Browne det. //</p></tp:treatment-sec><tp:treatment-sec sec-type="material" id="SECID0EDLCK"><title>Additional material studied.</title><p><bold>Toamasina. Alaotra Mangoro: Andilamena, Moramanga</bold>: -1♀ (<named-content xmlns:xlink="http://www.w3.org/1999/xlink" content-type="dwc:institutional_code" xlink:type="simple">NMW</named-content>): // Data in <named-content xmlns:xlink="http://www.w3.org/1999/xlink" content-type="dwc:institutional_code" xlink:type="simple">NHRS</named-content> | JLKB | 000010726 // Madagascar 17.01.1995 | Ambatombe | nr. Andilamena 900 m | leg. Dunay &amp; Janák (10) // -1♀ (<named-content xmlns:xlink="http://www.w3.org/1999/xlink" content-type="dwc:institutional_code" xlink:type="simple">NHMUK</named-content>): // BMNH-797894 // MAD: AMPA: Moramanga: Andasibe | Andasibe NP: Big Pond | P61BI15: N: -18.937: E:48.416: 940 m | 06/I/2007: Leg. Isambert et al. // DNA Voucher | BMNH &lt;797894&gt; | MSL294:B10 // -2♂ (<abbrev xmlns:xlink="http://www.w3.org/1999/xlink" xlink:title="(Genital Preparation) male genitalia have been examined" id="ABBRID0E1LCK" xlink:type="simple">GP</abbrev>), 15 ex. (<abbrev xmlns:xlink="http://www.w3.org/1999/xlink" xlink:title="in alcohol tube" id="ABBRID0E5LCK" xlink:type="simple">Alc</abbrev>.) (<named-content xmlns:xlink="http://www.w3.org/1999/xlink" content-type="dwc:institutional_code" xlink:type="simple">NHRS</named-content>, <abbrev xmlns:xlink="http://www.w3.org/1999/xlink" content-type="institution" xlink:title="Department of Entomology, Antananarivo University" id="ABBRID0EHMCK" xlink:type="simple">DEUA</abbrev> &amp; <named-content xmlns:xlink="http://www.w3.org/1999/xlink" content-type="dwc:institutional_code" xlink:type="simple">PBZT</named-content>/<abbrev xmlns:xlink="http://www.w3.org/1999/xlink" content-type="institution" xlink:title="Madagascar Biodiversity Center" id="ABBRID0ERMCK" xlink:type="simple">MBC</abbrev>): // <named-content xmlns:xlink="http://www.w3.org/1999/xlink" content-type="dwc:institutional_code" xlink:type="simple">NHRS</named-content>-JLKB | 000010587–8, 10799(<abbrev xmlns:xlink="http://www.w3.org/1999/xlink" xlink:title="in alcohol tube" id="ABBRID0E2MCK" xlink:type="simple">Alc</abbrev>.) // Madagascar: Tamatave: Alaotra Mangoro: | Analamazaotra RS; Bas fond, non-permanent | pond near trail to “lac rouge”MAD15-1| 943 m, <named-content xmlns:xlink="http://www.w3.org/1999/xlink" content-type="dwc:verbatimCoordinates" xlink:type="simple"><named-content content-type="geo-json" specific-use="{&#34;type&#34;:&#34;Point&#34;,&#34;coordinates&#34;:[48.417750,-18.940750]}" id="NCID0ECNCK" xlink:type="simple">18°56'26.7"S, 048°25'03.9"E</named-content></named-content>, 16.III.2015 | Among vegetation and dead leaves in the pond, | Leg. T. Ranarilalatiana &amp; H.J. Randriamihaja // -2♂ (<abbrev xmlns:xlink="http://www.w3.org/1999/xlink" xlink:title="(Genital Preparation) male genitalia have been examined" id="ABBRID0EHNCK" xlink:type="simple">GP</abbrev>), 2♀ (<abbrev xmlns:xlink="http://www.w3.org/1999/xlink" xlink:title="in alcohol tube" id="ABBRID0ELNCK" xlink:type="simple">Alc</abbrev>.) (<named-content xmlns:xlink="http://www.w3.org/1999/xlink" content-type="dwc:institutional_code" xlink:type="simple">NHRS</named-content>): // <named-content xmlns:xlink="http://www.w3.org/1999/xlink" content-type="dwc:institutional_code" xlink:type="simple">NHRS</named-content>-JLKB | 000010604–5, 10800(<abbrev xmlns:xlink="http://www.w3.org/1999/xlink" xlink:title="in alcohol tube" id="ABBRID0EZNCK" xlink:type="simple">Alc</abbrev>.) // Madagascar: Tamatave: Alaotra Mangoro: Mantadia NP. | Non-permanent pond at PK18,50 m; E of Park road | 973 m, <named-content xmlns:xlink="http://www.w3.org/1999/xlink" content-type="dwc:verbatimCoordinates" xlink:type="simple"><named-content content-type="geo-json" specific-use="{&#34;type&#34;:&#34;Point&#34;,&#34;coordinates&#34;:[48.436222,-18.769417]}" id="NCID0EAOCK" xlink:type="simple">18°46'09.9"S, 048°26'10.4"E</named-content></named-content>, 17.III.2015 | Under dead leaves &amp; vegetation at the edge of the pond, | Leg.T. Ranarilalatiana, H.J. Randriamihaja; MAD15-5 // -1♂ (<abbrev xmlns:xlink="http://www.w3.org/1999/xlink" xlink:title="(Genital Preparation) male genitalia have been examined" id="ABBRID0EFOCK" xlink:type="simple">GP</abbrev>) (<named-content xmlns:xlink="http://www.w3.org/1999/xlink" content-type="dwc:institutional_code" xlink:type="simple">NHRS</named-content>): // <named-content xmlns:xlink="http://www.w3.org/1999/xlink" content-type="dwc:institutional_code" xlink:type="simple">NHRS</named-content>-JLKB | 000010815 // Madagascar: Toamasina: Alaotra | Mangoro: RN2, Mangoro river | 10Km W of Moramanga: S18.92438 | E048.18273, 940 m. 06.XI.2011 | GB Nets and sieves: river and | pools: Field# MAD11-21 // Leg. J. Bergsten, R. | Bukontaite, T. | Ranarilalatiana &amp; | J.H. Randriamihaja // -1♀ (<abbrev xmlns:xlink="http://www.w3.org/1999/xlink" xlink:title="in alcohol tube" id="ABBRID0ETOCK" xlink:type="simple">Alc</abbrev>.) (<named-content xmlns:xlink="http://www.w3.org/1999/xlink" content-type="dwc:institutional_code" xlink:type="simple">NHRS</named-content>): // <named-content xmlns:xlink="http://www.w3.org/1999/xlink" content-type="dwc:institutional_code" xlink:type="simple">NHRS</named-content>-JLKB | 000010822 // Madagascar: Toamasina: Alaotra | Mangoro: Analamazaotra SR: | close to park entrance: S18.9355 E | 048.41656, 970 m: 08.XI.2011: GB | Nets and sieves: dried up forest | pond: Field# MAD11-25 // Leg. J. Bergsten, R. | Bukontaite, T. | Ranarilalatiana &amp; | H.J. Randriamihaja // -6 ex. (<abbrev xmlns:xlink="http://www.w3.org/1999/xlink" xlink:title="in alcohol tube" id="ABBRID0EBPCK" xlink:type="simple">Alc</abbrev>.) (<named-content xmlns:xlink="http://www.w3.org/1999/xlink" content-type="dwc:institutional_code" xlink:type="simple">NHRS</named-content>): // <named-content xmlns:xlink="http://www.w3.org/1999/xlink" content-type="dwc:institutional_code" xlink:type="simple">NHRS</named-content>-JLKB | 000010823 // Madagascar: Toamasina: Alaotra | Mangoro: by RN2 S border of | Analamazaotra reserve 1Km E | Antsampanana: <named-content xmlns:xlink="http://www.w3.org/1999/xlink" content-type="dwc:verbatimCoordinates" xlink:type="simple"><named-content content-type="geo-json" specific-use="{&#34;type&#34;:&#34;Point&#34;,&#34;coordinates&#34;:[48.423310,-18.949870]}" id="NCID0ESPCK" xlink:type="simple">S18.94987 E048.42331</named-content></named-content>| 980m: 09.XI.2011: GB Nets &amp; sieves | ditch next to road: Field# MAD11-29 // Leg. J. Bergsten, R. | Bukontaite, T. | Ranarilalatiana &amp; | J.H. Randriamihaja // <bold>Toamasina. Analanjirofo: Maroantsetra</bold>: -3♂ (<abbrev xmlns:xlink="http://www.w3.org/1999/xlink" xlink:title="(Genital Preparation) male genitalia have been examined" id="ABBRID0EZPCK" xlink:type="simple">GP</abbrev>), 2♀ (<named-content xmlns:xlink="http://www.w3.org/1999/xlink" content-type="dwc:institutional_code" xlink:type="simple">NHMUK</named-content>): // BMNH-797906–10 // MAD: TOAM: Maroantsetra: Masoala | Masoala NP: Pool | P58BI14: N: -15.758: E: 49.993: 10 m| 17/XI/2006: Leg. Isambert et al. // BMNH (DNA Voucher) // -1♂ (<abbrev xmlns:xlink="http://www.w3.org/1999/xlink" xlink:title="(Genital Preparation) male genitalia have been examined" id="ABBRID0ECQCK" xlink:type="simple">GP</abbrev>) (<named-content xmlns:xlink="http://www.w3.org/1999/xlink" content-type="dwc:institutional_code" xlink:type="simple">NHRS</named-content>): // <named-content xmlns:xlink="http://www.w3.org/1999/xlink" content-type="dwc:institutional_code" xlink:type="simple">NHRS</named-content>-JLKB | 000010794 // MAD: TOAM: Maroantsetra: Masoala | Masoala NP: Pool | P58BI14: N: -15.758: E: 49.993: 10 m| 17/XI/2006: Leg. Isambert et al. // -1♂ (<named-content xmlns:xlink="http://www.w3.org/1999/xlink" content-type="dwc:institutional_code" xlink:type="simple">NMW</named-content>): // Data in <named-content xmlns:xlink="http://www.w3.org/1999/xlink" content-type="dwc:institutional_code" xlink:type="simple">NHRS</named-content> | JLKB | 000010728 // E-Madagascar: Fenerive | Foret de Tampolo | 28.12.1998 | leg. J. Moravec // -1♀(<abbrev xmlns:xlink="http://www.w3.org/1999/xlink" xlink:title="in alcohol tube" id="ABBRID0E1QCK" xlink:type="simple">Alc</abbrev>.) (<named-content xmlns:xlink="http://www.w3.org/1999/xlink" content-type="dwc:institutional_code" xlink:type="simple">NHRS</named-content>): // <named-content xmlns:xlink="http://www.w3.org/1999/xlink" content-type="dwc:institutional_code" xlink:type="simple">NHRS</named-content>-JLKB | 000011122 // Madagascar: Toamasina: Analajinrofo: | Masoala NP: degraded lowalt. forest: | MAD18-47: small waterpools on path | ~0.5km NW of Marofototra village, | 15.7606S, 49.9926E, 15 m, 17.II.2018 | Leg. T. Ranarilalatiana // <bold>Toliara. Menabe: Morondava</bold>: -3♂ (<abbrev xmlns:xlink="http://www.w3.org/1999/xlink" xlink:title="(Genital Preparation) male genitalia have been examined" id="ABBRID0EKRCK" xlink:type="simple">GP</abbrev>) 2♀ (<abbrev xmlns:xlink="http://www.w3.org/1999/xlink" xlink:title="in alcohol tube" id="ABBRID0EORCK" xlink:type="simple">Alc</abbrev>.) (<named-content xmlns:xlink="http://www.w3.org/1999/xlink" content-type="dwc:institutional_code" xlink:type="simple">NHRS</named-content>): // <named-content xmlns:xlink="http://www.w3.org/1999/xlink" content-type="dwc:institutional_code" xlink:type="simple">NHRS</named-content>-JLKB | 000010580, 10730 (JB197), 10751, 10802(<abbrev xmlns:xlink="http://www.w3.org/1999/xlink" xlink:title="in alcohol tube" id="ABBRID0E3RCK" xlink:type="simple">Alc</abbrev>.) //Madagascar: Toliara: Menabe: | Kirindy RS: S20.07430 | E044.66307, 52 m.a.o. 12.XII.2009 | Water Net, Field# MAD09-46 | Leg: J. Bergsten, N. Jönsson, T. | Ranarilalatiana, H.J. Randriamihaja // <bold>Mahajanga. Boeny: Ambato-Boeny, Mitsinjo</bold>: -1♂ (<named-content xmlns:xlink="http://www.w3.org/1999/xlink" content-type="dwc:institutional_code" xlink:type="simple">NHRS</named-content>): // <named-content xmlns:xlink="http://www.w3.org/1999/xlink" content-type="dwc:institutional_code" xlink:type="simple">NHRS</named-content>-JLKB | 000010734 (JB201) // Madagascar: Mahajanga: Boeny: | Ankarafantsika NP. S16.30350 | E046.81068, 87 m.a.o. 29.XI.2009 | Water Net, Field# MAD09-03 | Leg. J. Bergsten, N. Jönsson, | T. Ranarilalatiana, H.J. Randriamihaja // -6♂ (<abbrev xmlns:xlink="http://www.w3.org/1999/xlink" xlink:title="(Genital Preparation) male genitalia have been examined" id="ABBRID0EMSCK" xlink:type="simple">GP</abbrev>), 3♀, 11 ex. (<abbrev xmlns:xlink="http://www.w3.org/1999/xlink" xlink:title="in alcohol tube" id="ABBRID0EQSCK" xlink:type="simple">Alc</abbrev>.) (<named-content xmlns:xlink="http://www.w3.org/1999/xlink" content-type="dwc:institutional_code" xlink:type="simple">NHRS</named-content>, <abbrev xmlns:xlink="http://www.w3.org/1999/xlink" content-type="institution" xlink:title="Department of Entomology, Antananarivo University" id="ABBRID0EZSCK" xlink:type="simple">DEUA</abbrev> &amp; <named-content xmlns:xlink="http://www.w3.org/1999/xlink" content-type="dwc:institutional_code" xlink:type="simple">PBZT</named-content>/<abbrev xmlns:xlink="http://www.w3.org/1999/xlink" content-type="institution" xlink:title="Madagascar Biodiversity Center" id="ABBRID0EDTCK" xlink:type="simple">MBC</abbrev>): // <named-content xmlns:xlink="http://www.w3.org/1999/xlink" content-type="dwc:institutional_code" xlink:type="simple">NHRS</named-content>-JLKB | 000010567–71, 10729 (JB196), 10732 (JB199), 10742–3, 10798(<abbrev xmlns:xlink="http://www.w3.org/1999/xlink" xlink:title="in alcohol tube" id="ABBRID0ENTCK" xlink:type="simple">Alc</abbrev>.) // Madagascar: Mahajanga: Boeny: | Ankarafantsika NP. S16.30341 | E046.81073, 74 m.a.o. 29.XI.2009 | 22W Black Light, Field# MAD09-07 | Leg. J. Bergsten, N. Jönsson, | T. Ranarilalatiana, H.J. Randriamihaja // -1♂ (<named-content xmlns:xlink="http://www.w3.org/1999/xlink" content-type="dwc:institutional_code" xlink:type="simple">NHRS</named-content>): // <named-content xmlns:xlink="http://www.w3.org/1999/xlink" content-type="dwc:institutional_code" xlink:type="simple">NHRS</named-content>-JLKB | 000010731 (JB198) // Madagascar: Mahajanga: Boeny | Ankarafantsika NP, S16.30270 | E046.80996; 75 m.a.o. 30.XI.2009 | 22W Black light, Field# MAD09-13 | Leg. J. Bergsten, N. Jönsson, | T. Ranarilalatiana, H.J. Randriamihaja // -1♀ (<named-content xmlns:xlink="http://www.w3.org/1999/xlink" content-type="dwc:institutional_code" xlink:type="simple">NHRS</named-content>): // <named-content xmlns:xlink="http://www.w3.org/1999/xlink" content-type="dwc:institutional_code" xlink:type="simple">NHRS</named-content>-JLKB | 000010737 (JB191) // Madagascar: Mahajanga: Boeny: | Ankarafantsika NP. S16.31418 | E046.81731, 30.XI.2009 | Hand picking, Field# MAD09-14 | Leg. J. Bergsten, N. Jönsson, | T. Ranarilalatiana, H.J. Randriamihaja // -3♀, 1♂(<abbrev xmlns:xlink="http://www.w3.org/1999/xlink" xlink:title="(Genital Preparation) male genitalia have been examined" id="ABBRID0EFUCK" xlink:type="simple">GP</abbrev>), 11 ex. (<abbrev xmlns:xlink="http://www.w3.org/1999/xlink" xlink:title="in alcohol tube" id="ABBRID0EJUCK" xlink:type="simple">Alc</abbrev>.) (<named-content xmlns:xlink="http://www.w3.org/1999/xlink" content-type="dwc:institutional_code" xlink:type="simple">NHRS</named-content>, <abbrev xmlns:xlink="http://www.w3.org/1999/xlink" content-type="institution" xlink:title="Department of Entomology, Antananarivo University" id="ABBRID0ESUCK" xlink:type="simple">DEUA</abbrev> &amp; <named-content xmlns:xlink="http://www.w3.org/1999/xlink" content-type="dwc:institutional_code" xlink:type="simple">PBZT</named-content>/<abbrev xmlns:xlink="http://www.w3.org/1999/xlink" content-type="institution" xlink:title="Madagascar Biodiversity Center" id="ABBRID0E3UCK" xlink:type="simple">MBC</abbrev>): // <named-content xmlns:xlink="http://www.w3.org/1999/xlink" content-type="dwc:institutional_code" xlink:type="simple">NHRS</named-content>-JLKB | 000065749 (JB809), 10738 (JB192), 10744–5, 10806(<abbrev xmlns:xlink="http://www.w3.org/1999/xlink" xlink:title="in alcohol tube" id="ABBRID0EGVCK" xlink:type="simple">Alc</abbrev>.) // Madagascar: Mahajanga: Boeny: | Mahavavy Kinkony RS. S16.14653 | E045.94926, 9 m.a.o. 04.XII.2009 | Water net, Field# MAD09-24 | Leg. J. Bergsten, N. Jönsson, T. | Ranarilalatiana, H.J. Randriamihaja // -2♂ (<abbrev xmlns:xlink="http://www.w3.org/1999/xlink" xlink:title="(Genital Preparation) male genitalia have been examined" id="ABBRID0EKVCK" xlink:type="simple">GP</abbrev>), 2♀, 18 ex. (<abbrev xmlns:xlink="http://www.w3.org/1999/xlink" xlink:title="in alcohol tube" id="ABBRID0EOVCK" xlink:type="simple">Alc</abbrev>.) (<named-content xmlns:xlink="http://www.w3.org/1999/xlink" content-type="dwc:institutional_code" xlink:type="simple">NHRS</named-content>, <abbrev xmlns:xlink="http://www.w3.org/1999/xlink" content-type="institution" xlink:title="Department of Entomology, Antananarivo University" id="ABBRID0EXVCK" xlink:type="simple">DEUA</abbrev> &amp; <named-content xmlns:xlink="http://www.w3.org/1999/xlink" content-type="dwc:institutional_code" xlink:type="simple">PBZT</named-content>/<abbrev xmlns:xlink="http://www.w3.org/1999/xlink" content-type="institution" xlink:title="Madagascar Biodiversity Center" id="ABBRID0EBWCK" xlink:type="simple">MBC</abbrev>): // <named-content xmlns:xlink="http://www.w3.org/1999/xlink" content-type="dwc:institutional_code" xlink:type="simple">NHRS</named-content>-JLKB | 000010578–9, 10739 (JB193), 10746, 10807(<abbrev xmlns:xlink="http://www.w3.org/1999/xlink" xlink:title="in alcohol tube" id="ABBRID0ELWCK" xlink:type="simple">Alc</abbrev>.) // Madagascar: Mahajanga: Boeny: | Mahavavy Kinkony RS. S16.13337 | E045.95778, 19 m.a.o. 04.XII.2009 | Water net, Field# MAD09-25 | Leg. J. Bergsten, N. Jönsson | T. Ranarilalatiana, H.J. Randriamihaja // -5♂ (<abbrev xmlns:xlink="http://www.w3.org/1999/xlink" xlink:title="(Genital Preparation) male genitalia have been examined" id="ABBRID0EPWCK" xlink:type="simple">GP</abbrev>), 4♀, 79 ex. (<abbrev xmlns:xlink="http://www.w3.org/1999/xlink" xlink:title="in alcohol tube" id="ABBRID0ETWCK" xlink:type="simple">Alc</abbrev>.) (<named-content xmlns:xlink="http://www.w3.org/1999/xlink" content-type="dwc:institutional_code" xlink:type="simple">NHRS</named-content>, <abbrev xmlns:xlink="http://www.w3.org/1999/xlink" content-type="institution" xlink:title="Department of Entomology, Antananarivo University" id="ABBRID0E3WCK" xlink:type="simple">DEUA</abbrev> &amp; <named-content xmlns:xlink="http://www.w3.org/1999/xlink" content-type="dwc:institutional_code" xlink:type="simple">PBZT</named-content>/<abbrev xmlns:xlink="http://www.w3.org/1999/xlink" content-type="institution" xlink:title="Madagascar Biodiversity Center" id="ABBRID0EGXCK" xlink:type="simple">MBC</abbrev>): // <named-content xmlns:xlink="http://www.w3.org/1999/xlink" content-type="dwc:institutional_code" xlink:type="simple">NHRS</named-content>-JLKB | 000010572–7, 10740 (JB194), 10747–8, 10808 (<abbrev xmlns:xlink="http://www.w3.org/1999/xlink" xlink:title="in alcohol tube" id="ABBRID0EQXCK" xlink:type="simple">Alc</abbrev>.) // Madagascar: Mahajanga: Boeny: | Mahavavy Kinkony RS. S16.05776 | E045.80585, 22 m.a.o. 05.XII.2009 | Water net, Field# MAD09-28 | Leg. J. Bergsten, N. Jönsson, | T. Ranarilalatiana, H.J. Randriamihaja // -1♂, 1♀, 4 ex. (<abbrev xmlns:xlink="http://www.w3.org/1999/xlink" xlink:title="in alcohol tube" id="ABBRID0EUXCK" xlink:type="simple">Alc</abbrev>.) (<named-content xmlns:xlink="http://www.w3.org/1999/xlink" content-type="dwc:institutional_code" xlink:type="simple">NHRS</named-content>): // <named-content xmlns:xlink="http://www.w3.org/1999/xlink" content-type="dwc:institutional_code" xlink:type="simple">NHRS</named-content>-JLKB | 000010735 (JB202), 10749, 10809(<abbrev xmlns:xlink="http://www.w3.org/1999/xlink" xlink:title="in alcohol tube" id="ABBRID0ECYCK" xlink:type="simple">Alc</abbrev>.) // Madagascar: Mahajanga: Boeny: | Mahavavy Kinkony RS. S16.06651 | E045.77672, 24 m.a.o. 05.XII.2009 | Water net, Field# MAD09-29 | Leg. J. Bergsten, N. Jönsson, T. | Ranarilalatiana, H.J. Randriamihaja // -1♀ (<named-content xmlns:xlink="http://www.w3.org/1999/xlink" content-type="dwc:institutional_code" xlink:type="simple">NHRS</named-content>): // <named-content xmlns:xlink="http://www.w3.org/1999/xlink" content-type="dwc:institutional_code" xlink:type="simple">NHRS</named-content>-JLKB | 000010741(JB189) // Madagascar: Mahajanga: Boeny | Mahavavy Kinkony RS, 16.05648S | 045.76371E; 55 m.a.o. 05.XII.2009 | Water net, Field# MAD09-30 | Leg: J. Bergsten, N. Jonsson, T. | Ranarilalatiana, H.J. Randriamihaja // -1♂, 6ex. (<abbrev xmlns:xlink="http://www.w3.org/1999/xlink" xlink:title="in alcohol tube" id="ABBRID0EQYCK" xlink:type="simple">Alc</abbrev>.) (<named-content xmlns:xlink="http://www.w3.org/1999/xlink" content-type="dwc:institutional_code" xlink:type="simple">NHRS</named-content>): // <named-content xmlns:xlink="http://www.w3.org/1999/xlink" content-type="dwc:institutional_code" xlink:type="simple">NHRS</named-content>-JLKB | 000010750, 10810(<abbrev xmlns:xlink="http://www.w3.org/1999/xlink" xlink:title="in alcohol tube" id="ABBRID0E5YCK" xlink:type="simple">Alc</abbrev>.) // Madagascar: Mahajanga: Boeny: | Mahavavy Kinkony RS. S16.01334 | E046.00376, 24 m.a.o. 06.XII.2009 | Water net, Field# MAD09-33 | Leg. J. Bergsten, N. Jönsson, | T. Ranarilalatiana, H.J. Randriamihaja // <bold>Mahajanga. Melaky: Antsalova</bold>: -2♂ (<abbrev xmlns:xlink="http://www.w3.org/1999/xlink" xlink:title="(Genital Preparation) male genitalia have been examined" id="ABBRID0EEZCK" xlink:type="simple">GP</abbrev>) (<named-content xmlns:xlink="http://www.w3.org/1999/xlink" content-type="dwc:institutional_code" xlink:type="simple">CAS</named-content>): // <ext-link xmlns:xlink="http://www.w3.org/1999/xlink" xlink:type="simple" ext-link-type="uri" xlink:href="http://data.antweb.org/specimen/CASENT8135015">CASENT-8135015</ext-link>–6 // Madagascar: Mahajanga | Prov. Parc National Tsingy | de Bemaraha, 2.5 Km 62° ENE | Bekopaka, Ankidrodroa river | elev 100 m: 11–15 Nov 2001 // <named-content xmlns:xlink="http://www.w3.org/1999/xlink" content-type="dwc:verbatimCoordinates" xlink:type="simple"><named-content content-type="geo-json" specific-use="{&#34;type&#34;:&#34;Point&#34;,&#34;coordinates&#34;:[44.814722,-19.132222]}" id="NCID0EQZCK" xlink:type="simple">19°7'56"S, 44°48'53"E</named-content></named-content> | Coll: Fisher, Griswold et al. | California Acad. of Sciences | sifted litter - tropical dry forest | on Tsingy, code: BLF4340 // -1♂ (<abbrev xmlns:xlink="http://www.w3.org/1999/xlink" xlink:title="(Genital Preparation) male genitalia have been examined" id="ABBRID0EVZCK" xlink:type="simple">GP</abbrev>) (<named-content xmlns:xlink="http://www.w3.org/1999/xlink" content-type="dwc:institutional_code" xlink:type="simple">CAS</named-content>): // <ext-link xmlns:xlink="http://www.w3.org/1999/xlink" xlink:type="simple" ext-link-type="uri" xlink:href="http://data.antweb.org/specimen/CASENT8131891">CASENT-8131891</ext-link> // Madagascar: Mahajanga | Prov. Parc National Tsingy | de Bemaraha, 2.5 Km 62° ENE | Bekopaka, Ankidrodroa river | elev 100 m: 11–15 Nov 2001 // <named-content xmlns:xlink="http://www.w3.org/1999/xlink" content-type="dwc:verbatimCoordinates" xlink:type="simple"><named-content content-type="geo-json" specific-use="{&#34;type&#34;:&#34;Point&#34;,&#34;coordinates&#34;:[44.814722,-19.132222]}" id="NCID0EB1CK" xlink:type="simple">19°7'56"S, 44°48'53"E</named-content></named-content> | Coll: Fisher, Griswold et al. | California Acad. of Sciences | at light- tropical dry forest | on Tsingy, code: BLF4343 // -1♂ (<abbrev xmlns:xlink="http://www.w3.org/1999/xlink" xlink:title="(Genital Preparation) male genitalia have been examined" id="ABBRID0EG1CK" xlink:type="simple">GP</abbrev>) (<named-content xmlns:xlink="http://www.w3.org/1999/xlink" content-type="dwc:institutional_code" xlink:type="simple">CAS</named-content>): // <ext-link xmlns:xlink="http://www.w3.org/1999/xlink" xlink:type="simple" ext-link-type="uri" xlink:href="http://data.antweb.org/specimen/CASENT8135006">CASENT-8135006</ext-link> // Madagascar Mahajanga | Prov. Foret de Tsimembo | 11.0Km 346° NNW Soatana | elev 50 m: 21–25 Nov 2001 | <named-content xmlns:xlink="http://www.w3.org/1999/xlink" content-type="dwc:verbatimCoordinates" xlink:type="simple"><named-content content-type="geo-json" specific-use="{&#34;type&#34;:&#34;Point&#34;,&#34;coordinates&#34;:[44.443611,-18.995278]}" id="NCID0ES1CK" xlink:type="simple">18°59'43"S, 44°26'37"E</named-content></named-content> // Coll: Fisher, Griswold et al. | California Acad. of Sciences | sifted litter (leaf mold, rotten wood) | in tropical dry forest | coll. Code: BLF4508 // -1♂ (<abbrev xmlns:xlink="http://www.w3.org/1999/xlink" xlink:title="(Genital Preparation) male genitalia have been examined" id="ABBRID0EX1CK" xlink:type="simple">GP</abbrev>), 2♀, 3 ex. (<abbrev xmlns:xlink="http://www.w3.org/1999/xlink" xlink:title="in alcohol tube" id="ABBRID0E21CK" xlink:type="simple">Alc</abbrev>.), 2♂(<abbrev xmlns:xlink="http://www.w3.org/1999/xlink" xlink:title="in alcohol tube" id="ABBRID0E61CK" xlink:type="simple">Alc</abbrev>.) (<named-content xmlns:xlink="http://www.w3.org/1999/xlink" content-type="dwc:institutional_code" xlink:type="simple">NHRS</named-content>): // <named-content xmlns:xlink="http://www.w3.org/1999/xlink" content-type="dwc:institutional_code" xlink:type="simple">NHRS</named-content>-JLKB | 000010581–2, 10752, 10803(<abbrev xmlns:xlink="http://www.w3.org/1999/xlink" xlink:title="in alcohol tube" id="ABBRID0EN2CK" xlink:type="simple">Alc</abbrev>.), 10821(<abbrev xmlns:xlink="http://www.w3.org/1999/xlink" xlink:title="in alcohol tube" id="ABBRID0ER2CK" xlink:type="simple">Alc</abbrev>.)// Madagascar: Mahajanga: Melaky: | Tsingy de Bemaraha NP: S19.03572 | E044.77507, 66 m.a.o. 15.XII.2009 | Water Net, Field# MAD09-58 | Leg: J. Bergsten, N. Jönsson, T. | Ranarilalatiana, H.J. Randriamihaja // -3♂ <abbrev xmlns:xlink="http://www.w3.org/1999/xlink" xlink:title="(Genital Preparation) male genitalia have been examined" id="ABBRID0EV2CK" xlink:type="simple">GP</abbrev>, 1♀, 5 ex. (<abbrev xmlns:xlink="http://www.w3.org/1999/xlink" xlink:title="in alcohol tube" id="ABBRID0EZ2CK" xlink:type="simple">Alc</abbrev>.) (<named-content xmlns:xlink="http://www.w3.org/1999/xlink" content-type="dwc:institutional_code" xlink:type="simple">NHRS</named-content>): // <named-content xmlns:xlink="http://www.w3.org/1999/xlink" content-type="dwc:institutional_code" xlink:type="simple">NHRS</named-content>-JLKB | 000010583–4, 10736 (JB203), 10754, 10805(<abbrev xmlns:xlink="http://www.w3.org/1999/xlink" xlink:title="in alcohol tube" id="ABBRID0EH3CK" xlink:type="simple">Alc</abbrev>.) // Madagascar: Mahajanga: Melaky: | Tsingy de Bemaraha NP: S18.75643 | E044.71398, 119 m.a.o. 17.XII.2009 | Water Net, Field# MAD09-65 | Leg: J. Bergsten, N. Jönsson, T. | Ranarilalatiana, H.J. Randriamihaja // -1♀, 1♂ (<abbrev xmlns:xlink="http://www.w3.org/1999/xlink" xlink:title="(Genital Preparation) male genitalia have been examined" id="ABBRID0EL3CK" xlink:type="simple">GP</abbrev>), 2♀ (<abbrev xmlns:xlink="http://www.w3.org/1999/xlink" xlink:title="in alcohol tube" id="ABBRID0EP3CK" xlink:type="simple">Alc</abbrev>.) (<named-content xmlns:xlink="http://www.w3.org/1999/xlink" content-type="dwc:institutional_code" xlink:type="simple">NHRS</named-content>): // <named-content xmlns:xlink="http://www.w3.org/1999/xlink" content-type="dwc:institutional_code" xlink:type="simple">NHRS</named-content>-JLKB | 000010733 (JB200), 10753, 10804(<abbrev xmlns:xlink="http://www.w3.org/1999/xlink" xlink:title="in alcohol tube" id="ABBRID0E43CK" xlink:type="simple">Alc</abbrev>.) // Madagascar: Mahajanga: Melaky: | Tsingy de Bemaraha NP: 19.03419S | 044.77499E, 41 m.a.o. 15.XII.2009 | Water Net, Field# MAD09-59 | Leg: J. Bergsten, N. Jönsson, T. | Ranarilalatiana, H.J. Randriamihaja // <bold>Antsiranana. Diana: Ambanja, Ambilobe, Antsiranana II</bold>: -1♂ (<abbrev xmlns:xlink="http://www.w3.org/1999/xlink" xlink:title="(Genital Preparation) male genitalia have been examined" id="ABBRID0ED4CK" xlink:type="simple">GP</abbrev>) (<named-content xmlns:xlink="http://www.w3.org/1999/xlink" content-type="dwc:institutional_code" xlink:type="simple">NHRS</named-content>): // <named-content xmlns:xlink="http://www.w3.org/1999/xlink" content-type="dwc:institutional_code" xlink:type="simple">NHRS</named-content>-JLKB | 000010585 // Madagascar: Antsiranana: Diana: | Ambilomagodra: Stream under the | bridge of the road RN6 in | Ambilomagodra village, S13.00780 | E49.13313, 139 m, 30.XI.2012, GB nets: | dried up stream with some pools in | the village: Field# MAD12-33 // Leg. J. Bergsten, R. | Bukontaite, T | Ranarilalatiana &amp; | J.H. Randriamihaja // -1♂ (<abbrev xmlns:xlink="http://www.w3.org/1999/xlink" xlink:title="(Genital Preparation) male genitalia have been examined" id="ABBRID0ER4CK" xlink:type="simple">GP</abbrev>), 2♀ (<abbrev xmlns:xlink="http://www.w3.org/1999/xlink" xlink:title="in alcohol tube" id="ABBRID0EV4CK" xlink:type="simple">Alc</abbrev>.) (<named-content xmlns:xlink="http://www.w3.org/1999/xlink" content-type="dwc:institutional_code" xlink:type="simple">NHRS</named-content>): // <named-content xmlns:xlink="http://www.w3.org/1999/xlink" content-type="dwc:institutional_code" xlink:type="simple">NHRS</named-content>-JLKB | 000010586, 10801(<abbrev xmlns:xlink="http://www.w3.org/1999/xlink" xlink:title="in alcohol tube" id="ABBRID0ED5CK" xlink:type="simple">Alc</abbrev>.) // Madagascar: Antsiranana: Diana: | Andrafiabe: Antsoha stream | 200m from Andrafiabe, 12.93022S | 49.03466E, 32 m, 01.XII.2012, GB | nets: stream with some pools: | Field# MAD12-39 // Leg. J. Bergsten, R. | Bukontaite, T | Ranarilalatiana &amp; | J.H. Randriamihaja // -1♂ (<abbrev xmlns:xlink="http://www.w3.org/1999/xlink" xlink:title="in alcohol tube" id="ABBRID0EH5CK" xlink:type="simple">Alc</abbrev>.) (<named-content xmlns:xlink="http://www.w3.org/1999/xlink" content-type="dwc:institutional_code" xlink:type="simple">NHRS</named-content>): // <named-content xmlns:xlink="http://www.w3.org/1999/xlink" content-type="dwc:institutional_code" xlink:type="simple">NHRS</named-content>-JLKB | 000011123 // Madagascar: Antsiranana: Diana: | Antsaba: 1km W of Antsaba, | 13.63474S; 48.72918E, 67 m, | 28.XI.2012, GB nets: forest | stream: Field# MAD12-32 // Leg. J. Bergsten, R. | Bukontaite, T | Ranarilalatiana &amp; | J.H. Randriamihaja // -1♀ (<named-content xmlns:xlink="http://www.w3.org/1999/xlink" content-type="dwc:institutional_code" xlink:type="simple">NMW</named-content>): // Data in <named-content xmlns:xlink="http://www.w3.org/1999/xlink" content-type="dwc:institutional_code" xlink:type="simple">NHRS</named-content> | JLKB | 000010725 // MADAGASCAR: Sakaramy | (M. d’Ambre, Antsiranana) | lake Farihy Makery | 29.03.2011 | leg. R. Gerecke (MD189) // riparian area near outflow | <named-content xmlns:xlink="http://www.w3.org/1999/xlink" content-type="dwc:verbatimCoordinates" xlink:type="simple"><named-content content-type="geo-json" specific-use="{&#34;type&#34;:&#34;Point&#34;,&#34;coordinates&#34;:[49.238889,-12.439028]}" id="NCID0EC6CK" xlink:type="simple">12°26'20.5"S, 49°14'20.0"E</named-content></named-content> | 377 m. 29.5 °C // -1♂ (<named-content xmlns:xlink="http://www.w3.org/1999/xlink" content-type="dwc:institutional_code" xlink:type="simple">NMW</named-content>): // Data in <named-content xmlns:xlink="http://www.w3.org/1999/xlink" content-type="dwc:institutional_code" xlink:type="simple">NHRS</named-content> | JLKB | 000010727 // N. Madagascar | Antseranana distr. | Sambirano riv. | Marovato vill. | 5–12.12.01, leg. J. Horák // Antsira<bold>nana. Sava: Sambava, Vohemar</bold>: -1♀ (<named-content xmlns:xlink="http://www.w3.org/1999/xlink" content-type="dwc:institutional_code" xlink:type="simple">NHMUK</named-content>): // BMNH-797876 // MAD: DIEG: Sambava: Marojejy | Marojejy NP: Pool | P57BI31: N: -14.457: E:49.79: 162m | 10/XI/2006; Leg. Isambert et al // DNA Voucher | BMNH &lt;797876&gt; | MSL294:A4 // -1♀ (<named-content xmlns:xlink="http://www.w3.org/1999/xlink" content-type="dwc:institutional_code" xlink:type="simple">CAS</named-content>): // <ext-link xmlns:xlink="http://www.w3.org/1999/xlink" xlink:type="simple" ext-link-type="uri" xlink:href="http://data.antweb.org/specimen/CASENT8135007">CASENT-8135007</ext-link> // Madagascar Antsiranana | Foret d’Ampondrabe. | 26.3Km 10° NNE Daraina | elev 175m: 10 December 2003 // <named-content xmlns:xlink="http://www.w3.org/1999/xlink" content-type="dwc:verbatimCoordinates" xlink:type="simple"><named-content content-type="geo-json" specific-use="{&#34;type&#34;:&#34;Point&#34;,&#34;coordinates&#34;:[49.700000,-12.970000]}" id="NCID0EAADK" xlink:type="simple">12°58'12"S, 049°42'00"E</named-content></named-content> | California Acad. of Sciences | Coll: B.L.Fisher, sifted | litter (leaf mold, rotten wood) | tropical dry forest, BLF9974 //</p></tp:treatment-sec><tp:treatment-sec sec-type="diagnosis" id="SECID0EFADK"><title>Diagnosis.</title><p><italic><tp:taxon-name><tp:taxon-name-part taxon-name-part-type="genus" reg="Copelatus">Copelatus</tp:taxon-name-part> <tp:taxon-name-part taxon-name-part-type="species" reg="marginipennis">marginipennis</tp:taxon-name-part></tp:taxon-name></italic> is distinguished from all other Malagasy <italic><tp:taxon-name><tp:taxon-name-part taxon-name-part-type="genus" reg="Copelatus">Copelatus</tp:taxon-name-part></tp:taxon-name></italic> except <italic><tp:taxon-name><tp:taxon-name-part taxon-name-part-type="genus" reg="Copelatus">C.</tp:taxon-name-part> <tp:taxon-name-part taxon-name-part-type="species" reg="pulchellus">pulchellus</tp:taxon-name-part></tp:taxon-name></italic> and <italic><tp:taxon-name><tp:taxon-name-part taxon-name-part-type="genus" reg="Copelatus">C.</tp:taxon-name-part> <tp:taxon-name-part taxon-name-part-type="species" reg="mahajanga">mahajanga</tp:taxon-name-part></tp:taxon-name></italic> by the presence of six discal elytral striae and a broadly oval body shape. <italic><tp:taxon-name><tp:taxon-name-part taxon-name-part-type="genus" reg="Copelatus">Copelatus</tp:taxon-name-part> <tp:taxon-name-part taxon-name-part-type="species" reg="marginipennis">marginipennis</tp:taxon-name-part></tp:taxon-name></italic> is most easily separated by the distinct shape of the male penis in lateral view (Fig. <xref ref-type="fig" rid="F5">5A</xref>). <italic><tp:taxon-name><tp:taxon-name-part taxon-name-part-type="genus" reg="Copelatus">Copelatus</tp:taxon-name-part> <tp:taxon-name-part taxon-name-part-type="species" reg="pulchellus">pulchellus</tp:taxon-name-part></tp:taxon-name></italic> (from Madagascar) lacks a transverse testaceous band basally on the elytra and females of <italic><tp:taxon-name><tp:taxon-name-part taxon-name-part-type="genus" reg="Copelatus">C.</tp:taxon-name-part> <tp:taxon-name-part taxon-name-part-type="species" reg="marginipennis">marginipennis</tp:taxon-name-part></tp:taxon-name></italic> can usually be distinguished from <italic><tp:taxon-name><tp:taxon-name-part taxon-name-part-type="genus" reg="Copelatus">C.</tp:taxon-name-part> <tp:taxon-name-part taxon-name-part-type="species" reg="mahajanga">mahajanga</tp:taxon-name-part></tp:taxon-name></italic> by the normally narrower testaceous band, a longer first elytral stria, and a broader body shape.</p></tp:treatment-sec><tp:treatment-sec sec-type="description" id="SECID0EDDDK"><title>Description.</title><p>Body length 5.2–6.6 mm. Body shape oval, rather convex and attenuate posteriorly, dark brown to brown ferrugineous. Head, pronotum and elytra in the same dark brown ferrugineous, covered with fine dense punctation. Lateral sides of pronotum more brownish, with short strioles and the widest striolate area in the posterior corners. Elytra dark brown to brown ferrugineous, with a testaceous transverse band at base (Fig. <xref ref-type="fig" rid="F8">8A</xref>). Six clearly impressed elytral striae present and one submarginal: first stria abbreviated and slightly shorter, starting at approx. 1/7<sup>th</sup> posterior of elytral base, second to sixth full length, and submarginal stria starting at approx. the middle; all striae approaching the apex of elytron except the sixth, which is abbreviated posteriorly and a little shorter. Sometimes, the first and second elytral striae, like fifth and sixth, unite posteriorly. Elytral surface covered with dense punctures.</p><p>Ventral side brownish to ferrugineous, metacoxa with microsculpture, densely and finely punctate. Metacoxa and abdominal ventrites striolate. Prosternal process rather short and spear-shaped, medially only weakly raised and rounded. Lateral parts of metaventrites rather broad. Metacoxal lines short and rather strongly diverging anteriorly. Antennae and palps both in the same brown colour. Pro- and mesothoracic legs brown ferrugineous. Metathoracic legs dark brown ferrugineous.</p><p>Male: Protibia strongly angled basally and expanded in apical two thirds. Penis in ventral view with a small preapical tooth on right side; in lateral view very characteristic with a subbasal dorsal knob, and post-middle with a deep ventral invagination (Fig. <xref ref-type="fig" rid="F5">5A</xref>).</p><p>Females from Madagascar usually with elytral striolation rather weak and restricted to outer intervals, but rarely the elytra are entirely and distincly striolate. Females on average smaller than males.</p></tp:treatment-sec><tp:treatment-sec sec-type="distribution" id="SECID0EXDDK"><title>Distribution.</title><p>Endemic to the western Indian Ocean islands as far as is modernly known, but the 1835 type locality of the original description and labels read “Senegal”, which indicates either mislabeling or that the species in fact also occurs on continental Africa. Known from Madagascar, Reunion, Comores, Seychelles, and Aldabra Island (<xref ref-type="bibr" rid="B21">Gomy 2016</xref>). Widespread in Madagascar and recorded from Montagne d’Ambre NP and Masoala NP in the north and northeast to Kirindy in the southwest (Fig. <xref ref-type="fig" rid="F11">11A</xref>), but apparently lacking from most of the central plateau. It can probably show up anywhere around the island below 1000 m in altitude.</p></tp:treatment-sec><tp:treatment-sec sec-type="habitat" id="SECID0EFEDK"><title>Habitat and ecology.</title><p>This is a lowland species that seems to be most common in the deciduous western parts of Madagascar. It was common in the newly designated protected areas of Mahavavy Kinkony when we visited it in 2009. In the deciduous forest biome it has been recorded from Kirindy in the south to Ankarana NP in the north. The species seems to be a generalist and can as well show up on lowland humid east coast and at midaltitudes up to at least 1000 m. It is an apt flier collected with light traps and often in very temporary and small shallow pools including water-filled wheel tracks. Found in all kinds of temporary pools, as well as in streams and in residual pools in dried-up riverbeds. It occurred sympatrically with <italic><tp:taxon-name><tp:taxon-name-part taxon-name-part-type="genus" reg="Copelatus">C.</tp:taxon-name-part> <tp:taxon-name-part taxon-name-part-type="species" reg="mahajanga">mahajanga</tp:taxon-name-part></tp:taxon-name></italic> in Betsabora river near Moramanga and at a 22W black light trap by a forest pool in Ankarafantsika NP.</p></tp:treatment-sec><tp:treatment-sec sec-type="comments" id="SECID0EWEDK"><title>Comments.</title><p><italic><tp:taxon-name><tp:taxon-name-part taxon-name-part-type="genus" reg="Copelatus">Copelatus</tp:taxon-name-part> <tp:taxon-name-part taxon-name-part-type="species" reg="aldabricus">aldabricus</tp:taxon-name-part></tp:taxon-name></italic> was described by J. <xref ref-type="bibr" rid="B4">Balfour-Browne (1950)</xref> from Aldabra Island in the Seychelles. <xref ref-type="bibr" rid="B28">Guignot (1952)</xref> named a non-striolated female variety from Madagascar as var. <tp:taxon-name><tp:taxon-name-part taxon-name-part-type="genus" reg="Copelatus"/><tp:taxon-name-part taxon-name-part-type="species" reg="aldabricus"/><tp:taxon-name-part taxon-name-part-type="variety" reg="simplex">simplex</tp:taxon-name-part></tp:taxon-name>, and again in 1961 as var. <tp:taxon-name><tp:taxon-name-part taxon-name-part-type="genus" reg="Copelatus"/><tp:taxon-name-part taxon-name-part-type="species" reg="aldabricus"/><tp:taxon-name-part taxon-name-part-type="variety" reg="aequabilis">aequabilis</tp:taxon-name-part></tp:taxon-name> (non-available infrasubspecific name) from Andranofotsy (E of Maroantsetra NE Madagascar), and stated (1961) that females of <italic><tp:taxon-name><tp:taxon-name-part taxon-name-part-type="genus" reg="Copelatus">C.</tp:taxon-name-part> <tp:taxon-name-part taxon-name-part-type="species" reg="aldabricus">aldabricus</tp:taxon-name-part></tp:taxon-name></italic> are normally striolated, but that on Madagascar the non-striolated var. <tp:taxon-name><tp:taxon-name-part taxon-name-part-type="genus" reg="Copelatus"/><tp:taxon-name-part taxon-name-part-type="species" reg="aldabricus"/><tp:taxon-name-part taxon-name-part-type="variety" reg="aequabilis">aequabilis</tp:taxon-name-part></tp:taxon-name> is most common or even ubiquitous. We have found at least one female on Madagascar (from Masoala NP) with the elytra entirely striolated (the “normal” variety sensu <xref ref-type="bibr" rid="B36">Guignot 1961</xref>), but indeed the form where striolation is rather weak and only at outer elytral intervals is most common. <xref ref-type="bibr" rid="B36">Guignot’s (1961)</xref> distinction between female forms either having or lacking strioles is, however, a simplification. All females we have seen have at least some weak tendencies of striolation on outer intervals and the extent can vary significantly between individuals.</p><p><italic><tp:taxon-name><tp:taxon-name-part taxon-name-part-type="genus" reg="Copelatus">Copelatus</tp:taxon-name-part> <tp:taxon-name-part taxon-name-part-type="species" reg="marginipennis">marginipennis</tp:taxon-name-part></tp:taxon-name></italic> (Laporte, 1835) has been treated as a junior synonym of <italic><tp:taxon-name><tp:taxon-name-part taxon-name-part-type="genus" reg="Copelatus">Copelatus</tp:taxon-name-part> <tp:taxon-name-part taxon-name-part-type="species" reg="pulchellus">pulchellus</tp:taxon-name-part></tp:taxon-name></italic> Klug, 1834 since <xref ref-type="bibr" rid="B2">Aubé (1838)</xref>. We discovered the type material of Laporte´s <italic><tp:taxon-name><tp:taxon-name-part taxon-name-part-type="genus" reg="Copelatus">C.</tp:taxon-name-part> <tp:taxon-name-part taxon-name-part-type="species" reg="marginipennis">marginipennis</tp:taxon-name-part></tp:taxon-name></italic> in <named-content xmlns:xlink="http://www.w3.org/1999/xlink" content-type="dwc:institutional_code" xlink:type="simple">MNHN</named-content>, Paris. This could be identified based on a folded blue label bearing the information “<italic><tp:taxon-name><tp:taxon-name-part taxon-name-part-type="genus" reg="Copelatus">Copelatus</tp:taxon-name-part> <tp:taxon-name-part taxon-name-part-type="species" reg="marginipennis">marginipennis</tp:taxon-name-part></tp:taxon-name></italic> Buquet, <italic><tp:taxon-name><tp:taxon-name-part taxon-name-part-type="genus" reg="Copelatus"/><tp:taxon-name-part taxon-name-part-type="species" reg="pulchellus">pulchellus</tp:taxon-name-part></tp:taxon-name></italic> var Aubé, h. in Senegal, D. Buquet”, which fits perfectly the description by <xref ref-type="bibr" rid="B44">Laporte (1835)</xref>. The genitalia of this male show without any doubt that it is a synonym of the younger name <italic><tp:taxon-name><tp:taxon-name-part taxon-name-part-type="genus" reg="Copelatus">C.</tp:taxon-name-part> <tp:taxon-name-part taxon-name-part-type="species" reg="aldabricus">aldabricus</tp:taxon-name-part></tp:taxon-name></italic> and not of <italic><tp:taxon-name><tp:taxon-name-part taxon-name-part-type="genus" reg="Copelatus">C.</tp:taxon-name-part> <tp:taxon-name-part taxon-name-part-type="species" reg="pulchellus">pulchellus</tp:taxon-name-part></tp:taxon-name></italic>. The name <italic><tp:taxon-name><tp:taxon-name-part taxon-name-part-type="genus" reg="Copelatus"/><tp:taxon-name-part taxon-name-part-type="species" reg="marginipennis">marginipennis</tp:taxon-name-part></tp:taxon-name></italic> has to our knowledge not been used as a valid name after 1899, fulfilling the first of the two criteria for protecting a younger currently used synonym from an older available name (ICZN 23.9.1.1). However, <italic><tp:taxon-name><tp:taxon-name-part taxon-name-part-type="genus" reg="Copelatus">Copelatus</tp:taxon-name-part> <tp:taxon-name-part taxon-name-part-type="species" reg="aldabricus">aldabricus</tp:taxon-name-part></tp:taxon-name></italic> is a relatively recent name from a region with a low-intensity taxonomic research and we do not believe it fulfils the second criteria of at least 25 papers published by at least ten authors in the immediately preceding 50 years and encompassing a span of not less than ten years (ICZN 23.9.1.2). Therefore it is not justifiable to protect the younger synonym <italic><tp:taxon-name><tp:taxon-name-part taxon-name-part-type="genus" reg="Copelatus">C.</tp:taxon-name-part> <tp:taxon-name-part taxon-name-part-type="species" reg="aldabricus">aldabricus</tp:taxon-name-part></tp:taxon-name></italic> and the older <italic><tp:taxon-name><tp:taxon-name-part taxon-name-part-type="genus" reg="Copelatus">C.</tp:taxon-name-part> <tp:taxon-name-part taxon-name-part-type="species" reg="marginipennis">marginipennis</tp:taxon-name-part></tp:taxon-name></italic> is therefore brought back as the valid name of this species. We designate the discovered syntype of <italic><tp:taxon-name><tp:taxon-name-part taxon-name-part-type="genus" reg="Colymbetes">Colymbetes</tp:taxon-name-part> <tp:taxon-name-part taxon-name-part-type="species" reg="marginipennis">marginipennis</tp:taxon-name-part></tp:taxon-name></italic> Laporte, 1835 in the <named-content xmlns:xlink="http://www.w3.org/1999/xlink" content-type="dwc:institutional_code" xlink:type="simple">MNHN</named-content> collection as lectotype to preserve stability of the name. At the same time as this type specimen was discovered, also a likely “type” specimen of the nomen nudum <italic><tp:taxon-name><tp:taxon-name-part taxon-name-part-type="genus" reg="Copelatus">Copelatus</tp:taxon-name-part> <tp:taxon-name-part taxon-name-part-type="species" reg="fimbriolatus">fimbriolatus</tp:taxon-name-part></tp:taxon-name></italic> Dejean, 1837 from “Ile de France” [= Mauritius] was found with the same type of blue folded label (see supplementary file 1: <named-content xmlns:xlink="http://www.w3.org/1999/xlink" content-type="dwc:institutional_code" xlink:type="simple">NHRS</named-content>-JLKB000065420). This nomen nudum is currently considered a synonym of <italic><tp:taxon-name><tp:taxon-name-part taxon-name-part-type="genus" reg="Copelatus">C.</tp:taxon-name-part> <tp:taxon-name-part taxon-name-part-type="species" reg="pulchellus">pulchellus</tp:taxon-name-part></tp:taxon-name></italic> Klug (Nilsson and Hajek 2018). Unfortunately, it is a female specimen, which is why its identity cannot be established with certainty, but it is more likely identical with <italic><tp:taxon-name><tp:taxon-name-part taxon-name-part-type="genus" reg="Copelatus">C.</tp:taxon-name-part> <tp:taxon-name-part taxon-name-part-type="species" reg="marginipennis">marginipennis</tp:taxon-name-part></tp:taxon-name></italic> since <italic><tp:taxon-name><tp:taxon-name-part taxon-name-part-type="genus" reg="Copelatus">C.</tp:taxon-name-part> <tp:taxon-name-part taxon-name-part-type="species" reg="pulchellus">pulchellus</tp:taxon-name-part></tp:taxon-name></italic> is not yet known from any of the Mascarene Islands (<xref ref-type="bibr" rid="B21">Gomy 2016</xref>).</p></tp:treatment-sec><tp:treatment-sec><!--Section generated to contain objects referenced in tp:taxon-treatment.--><fig id="F5" position="float" orientation="portrait"><object-id xmlns:xlink="http://www.w3.org/1999/xlink" content-type="doi" xlink:type="simple">10.3897/zookeys.869.33997.figure5</object-id><object-id xmlns:xlink="http://www.w3.org/1999/xlink" content-type="arpha" xlink:type="simple">d34762c2-74bb-52de-9339-71f8ad52ea94</object-id><label>Figure 5.</label><caption><p>Male genitalia. From left to right, aedeagus in right lateral, ventral, left lateral views and left paramere. <bold>A</bold><italic><tp:taxon-name><tp:taxon-name-part taxon-name-part-type="genus" reg="Copelatus">Copelatus</tp:taxon-name-part> <tp:taxon-name-part taxon-name-part-type="species" reg="marginipennis">marginipennis</tp:taxon-name-part></tp:taxon-name></italic><bold>B</bold><italic><tp:taxon-name><tp:taxon-name-part taxon-name-part-type="genus" reg="Copelatus">Copelatus</tp:taxon-name-part> <tp:taxon-name-part taxon-name-part-type="species" reg="mahajanga">mahajanga</tp:taxon-name-part></tp:taxon-name></italic><bold>C</bold><italic><tp:taxon-name><tp:taxon-name-part taxon-name-part-type="genus" reg="Copelatus">Copelatus</tp:taxon-name-part> <tp:taxon-name-part taxon-name-part-type="species" reg="pulchellus">pulchellus</tp:taxon-name-part></tp:taxon-name></italic>.</p></caption><graphic xmlns:xlink="http://www.w3.org/1999/xlink" xlink:href="zookeys-869-019-g005.jpg" position="float" orientation="portrait" xlink:type="simple" id="oo_322930.jpg"><uri content-type="original_file" xlink:type="simple">https://binary.pensoft.net/fig/322930</uri></graphic></fig><fig id="F8" position="float" orientation="portrait"><object-id xmlns:xlink="http://www.w3.org/1999/xlink" content-type="doi" xlink:type="simple">10.3897/zookeys.869.33997.figure8</object-id><object-id xmlns:xlink="http://www.w3.org/1999/xlink" content-type="arpha" xlink:type="simple">22b7bbd2-c37f-5751-92d2-1be7e28215c4</object-id><label>Figure 8.</label><caption><p>Habitus, dorsal view. <bold>A</bold> Male: <italic><tp:taxon-name><tp:taxon-name-part taxon-name-part-type="genus" reg="Copelatus">Copelatus</tp:taxon-name-part> <tp:taxon-name-part taxon-name-part-type="species" reg="marginipennis">marginipennis</tp:taxon-name-part></tp:taxon-name></italic><bold>B</bold> Female: <italic><tp:taxon-name><tp:taxon-name-part taxon-name-part-type="genus" reg="Copelatus">Copelatus</tp:taxon-name-part> <tp:taxon-name-part taxon-name-part-type="species" reg="mahajanga">mahajanga</tp:taxon-name-part></tp:taxon-name></italic><bold>C</bold> Female: <italic><tp:taxon-name><tp:taxon-name-part taxon-name-part-type="genus" reg="Copelatus">Copelatus</tp:taxon-name-part></tp:taxon-name></italic> sp. 1 (Bemaraha) <bold>D</bold> Male: <italic><tp:taxon-name><tp:taxon-name-part taxon-name-part-type="genus" reg="Copelatus">Copelatus</tp:taxon-name-part> <tp:taxon-name-part taxon-name-part-type="species" reg="pulchellus">pulchellus</tp:taxon-name-part></tp:taxon-name></italic>.</p></caption><graphic xmlns:xlink="http://www.w3.org/1999/xlink" xlink:href="zookeys-869-019-g008.jpg" position="float" orientation="portrait" xlink:type="simple" id="oo_322933.jpg"><uri content-type="original_file" xlink:type="simple">https://binary.pensoft.net/fig/322933</uri></graphic></fig><fig id="F11" position="float" orientation="portrait"><object-id xmlns:xlink="http://www.w3.org/1999/xlink" content-type="doi" xlink:type="simple">10.3897/zookeys.869.33997.figure11</object-id><object-id xmlns:xlink="http://www.w3.org/1999/xlink" content-type="arpha" xlink:type="simple">4f839937-52bb-5f2d-a093-e9c294f10124</object-id><label>Figure 11.</label><caption><p>Distribution maps of <italic><tp:taxon-name><tp:taxon-name-part taxon-name-part-type="genus" reg="Copelatus">Copelatus</tp:taxon-name-part></tp:taxon-name></italic> species. <bold>A</bold><italic><tp:taxon-name><tp:taxon-name-part taxon-name-part-type="genus" reg="Copelatus">C.</tp:taxon-name-part> <tp:taxon-name-part taxon-name-part-type="species" reg="marginipennis">marginipennis</tp:taxon-name-part></tp:taxon-name></italic> (circle), <italic><tp:taxon-name><tp:taxon-name-part taxon-name-part-type="genus" reg="Copelatus">C.</tp:taxon-name-part> <tp:taxon-name-part taxon-name-part-type="species" reg="baculiformis">baculiformis</tp:taxon-name-part></tp:taxon-name></italic> (square) <bold>B</bold><italic><tp:taxon-name><tp:taxon-name-part taxon-name-part-type="genus" reg="Copelatus">C.</tp:taxon-name-part> <tp:taxon-name-part taxon-name-part-type="species" reg="mahajanga">mahajanga</tp:taxon-name-part></tp:taxon-name></italic> (circle), <italic><tp:taxon-name><tp:taxon-name-part taxon-name-part-type="genus" reg="Copelatus">C.</tp:taxon-name-part></tp:taxon-name></italic> sp. 2 (square) <bold>C</bold><italic><tp:taxon-name><tp:taxon-name-part taxon-name-part-type="genus" reg="Copelatus">C.</tp:taxon-name-part> <tp:taxon-name-part taxon-name-part-type="species" reg="pulchellus">pulchellus</tp:taxon-name-part></tp:taxon-name></italic> (circle), <italic><tp:taxon-name><tp:taxon-name-part taxon-name-part-type="genus" reg="Copelatus">C.</tp:taxon-name-part> <tp:taxon-name-part taxon-name-part-type="species" reg="peridinus">peridinus</tp:taxon-name-part></tp:taxon-name></italic> (square) <bold>D</bold><italic><tp:taxon-name><tp:taxon-name-part taxon-name-part-type="genus" reg="Copelatus">C.</tp:taxon-name-part> <tp:taxon-name-part taxon-name-part-type="species" reg="distinguendus">distinguendus</tp:taxon-name-part></tp:taxon-name></italic> (circle), <italic><tp:taxon-name><tp:taxon-name-part taxon-name-part-type="genus" reg="Copelatus">C.</tp:taxon-name-part></tp:taxon-name></italic> sp. 1 (square).</p></caption><graphic xmlns:xlink="http://www.w3.org/1999/xlink" xlink:href="zookeys-869-019-g011.jpg" position="float" orientation="portrait" xlink:type="simple" id="oo_322936.jpg"><uri content-type="original_file" xlink:type="simple">https://binary.pensoft.net/fig/322936</uri></graphic></fig></tp:treatment-sec><ref-list><ref id="B28"><mixed-citation xmlns:xlink="http://www.w3.org/1999/xlink" xlink:type="simple"><person-group><name name-style="western"><surname>Guignot</surname><given-names>F</given-names></name></person-group> (<year>1952</year>) <article-title>Description de dytiscides inédits de la collection Régimbart.</article-title><source>Revue Française d’Entomologie</source><volume>19</volume>: <fpage>17</fpage>–<lpage>31</lpage>.</mixed-citation></ref><ref id="B21"><mixed-citation xmlns:xlink="http://www.w3.org/1999/xlink" xlink:type="simple"><person-group><name name-style="western"><surname>Gomy</surname><given-names>Y</given-names></name></person-group> (<year>2016</year>) <article-title>Nouvelle liste chronologique des Coléoptères de l’archipel des Mascareignes.</article-title> In: <person-group><name name-style="western"><surname>Gomy</surname></name><name name-style="western"><surname>Lemagnen</surname></name><name name-style="western"><surname>Poussereau</surname><given-names/></name></person-group> (<role>Eds</role>) <issue-title>Les Coléoptères de l’île de La Réunion.</issue-title><source>ORPHIE</source>, <fpage>633</fpage>–<lpage>712</lpage>.</mixed-citation></ref><ref id="B4"><mixed-citation xmlns:xlink="http://www.w3.org/1999/xlink" xlink:type="simple"><person-group><name name-style="western"><surname>Balfour-Browne</surname><given-names>J</given-names></name></person-group> (<year>1950</year>) <article-title>On the aquatic <tp:taxon-name><tp:taxon-name-part taxon-name-part-type="order">Coleoptera</tp:taxon-name-part></tp:taxon-name> of Northern Rhodesia (<tp:taxon-name><tp:taxon-name-part taxon-name-part-type="family">Dytiscidae</tp:taxon-name-part></tp:taxon-name>, <tp:taxon-name><tp:taxon-name-part taxon-name-part-type="family">Gyrinidae</tp:taxon-name-part></tp:taxon-name> and Palpicornia).</article-title><source>Occasional Papers of the National Museum of Southern Rhodesia</source><volume>2</volume>(<issue>16</issue>): <fpage>359</fpage>–<lpage>399</lpage>.</mixed-citation></ref><ref id="B36"><mixed-citation xmlns:xlink="http://www.w3.org/1999/xlink" xlink:type="simple"><person-group><name name-style="western"><surname>Guignot</surname><given-names>F</given-names></name></person-group> (<year>1961</year>) Revision des hydrocanthares d’Afrique (<tp:taxon-name><tp:taxon-name-part taxon-name-part-type="order">Coleoptera</tp:taxon-name-part></tp:taxon-name><tp:taxon-name><tp:taxon-name-part taxon-name-part-type="superfamily">Dytiscoidea</tp:taxon-name-part></tp:taxon-name>). 3. Annales du Musée Royal du Congo Belge, Série 8vo (Sciences Zoologiques) 90: 659–995.</mixed-citation></ref><ref id="B2"><mixed-citation xmlns:xlink="http://www.w3.org/1999/xlink" xlink:type="simple"><person-group><name name-style="western"><surname>Aubé</surname><given-names>C</given-names></name></person-group> (<year>1838</year>) <source>Species général des hydrocanthares et gyriniens; pour faire suite au species général des coléoptères de la collection de M. le comte Dejean.</source><publisher-name>Méquignon Père et Fils</publisher-name>, <publisher-loc>Paris</publisher-loc>, <size units="page">804 pp</size>. <ext-link xlink:type="simple" ext-link-type="doi" xlink:href="10.5962/bhl.title.59232">https://doi.org/10.5962/bhl.title.59232</ext-link></mixed-citation></ref><ref id="B44"><mixed-citation xmlns:xlink="http://www.w3.org/1999/xlink" xlink:type="simple"><person-group><name name-style="western"><surname>Laporte</surname><given-names>FLN</given-names></name></person-group> (<year>1835</year>) <source>Caumont de 1834–1835: Études entomologiques. Première partie. Carnassiers.</source><publisher-name>Méquignon-Marvis Père et Fils</publisher-name>, <publisher-loc>Paris</publisher-loc>, <size units="page">159 pp</size>. [+ 4 pls] [Pp. 1–94 + pls 1–2 published in 1834, pp 95–159 + pls 3–4 in 1835.]</mixed-citation></ref></ref-list></tp:taxon-treatment>
