# Supplementary material for: Taxonomic revision of the genus Copelatus of Madagascar (Coleoptera, Dytiscidae, Copelatinae): the non- erichsonii group species
Source: Zookeys. 2019 Aug 5;869:19–90. doi: 10.3897/zookeys.869.33997 (PMC6690892; doi:10.3897/zookeys.869.33997)
Supplement: XML Treatment for Copelatus mahajanga [file zookeys.869.33997-treatment10.xml]

<!DOCTYPE tp:taxon-treatment
  PUBLIC "-//TaxonX//DTD Taxonomic Treatment Publishing DTD v0 20100105//EN" "tax-treatment-NSO.dtd">
<tp:taxon-treatment xmlns:tp="http://www.plazi.org/taxpub"><tp:treatment-meta><kwd-group><label>Taxon classification</label><kwd><named-content xmlns:xlink="http://www.w3.org/1999/xlink" content-type="kingdom">Animalia</named-content></kwd><kwd><named-content xmlns:xlink="http://www.w3.org/1999/xlink" content-type="order">Coleoptera</named-content></kwd><kwd><named-content xmlns:xlink="http://www.w3.org/1999/xlink" content-type="family">Dytiscidae</named-content></kwd></kwd-group><mixed-citation publication-type="journal"><person-group><name><surname>Ranarilalatiana</surname><given-names>Tolotra</given-names></name><name><surname>Raveloson Ravaomanarivo</surname><given-names>Lala Harivelo</given-names></name><name><surname>Bergsten</surname><given-names>Johannes</given-names></name></person-group><article-title>Taxonomic revision of the genus <italic><tp:taxon-name><tp:taxon-name-part taxon-name-part-type="genus" reg="Copelatus">Copelatus</tp:taxon-name-part></tp:taxon-name></italic> of Madagascar (<tp:taxon-name><tp:taxon-name-part taxon-name-part-type="order">Coleoptera</tp:taxon-name-part></tp:taxon-name>, <tp:taxon-name><tp:taxon-name-part taxon-name-part-type="family">Dytiscidae</tp:taxon-name-part></tp:taxon-name>, <tp:taxon-name><tp:taxon-name-part taxon-name-part-type="subfamily">Copelatinae</tp:taxon-name-part></tp:taxon-name>): the non- <italic>erichsonii</italic> group species</article-title><source>Zookeys</source><day>05</day><month>8</month><year>2019</year><volume>869</volume><fpage>19</fpage><lpage>90</lpage><pub-id pub-id-type="doi">10.3897/zookeys.869.33997</pub-id></mixed-citation></tp:treatment-meta><tp:nomenclature><tp:taxon-name><object-id xmlns:xlink="http://www.w3.org/1999/xlink" content-type="arpha" xlink:type="simple">BD7D9CA1871E598AAC575F54EB7455FD</object-id>
              
              <tp:taxon-name-part taxon-name-part-type="genus" reg="Copelatus">Copelatus</tp:taxon-name-part>
              <tp:taxon-name-part taxon-name-part-type="species" reg="mahajanga">mahajanga</tp:taxon-name-part>
            </tp:taxon-name><tp:taxon-authority>Pederzani &amp; Hájek, 2005</tp:taxon-authority><xref ref-type="fig" rid="F5">Figs 5B</xref><xref ref-type="fig" rid="F8">, 8B</xref><tp:nomenclature-citation-list><tp:nomenclature-citation><tp:taxon-name>
                  <tp:taxon-name-part taxon-name-part-type="genus" reg="Copelatus">Copelatus</tp:taxon-name-part>
                  <tp:taxon-name-part taxon-name-part-type="species" reg="mahajanga">mahajanga</tp:taxon-name-part>
                </tp:taxon-name><comment>Pederzani &amp; Hájek, 2005: 104.</comment></tp:nomenclature-citation></tp:nomenclature-citation-list></tp:nomenclature><tp:treatment-sec sec-type="type locality" id="SECID0EKPDK"><title>Type locality.</title><p>Madagascar, Mahajanga Distr., Mahajanga env. [ca. 15°43'S, 46°18'E]</p></tp:treatment-sec><tp:treatment-sec sec-type="Type information from OD" id="SECID0EPPDK"><title>Type information from OD.</title><p>Based on male (holotype), 3 male and 4 female (paratypes). I. Janis 1–10 December 1996. <abbrev xmlns:xlink="http://www.w3.org/1999/xlink" xlink:title="Holotype" id="ABBRID0EVPDK" xlink:type="simple">HT</abbrev> &amp; 5PT in <named-content xmlns:xlink="http://www.w3.org/1999/xlink" content-type="dwc:institutional_code" xlink:type="simple">NMPC</named-content>. Two paratypes in collection of Pederzani, Ravenna, Italy.</p></tp:treatment-sec><tp:treatment-sec sec-type="type material" id="SECID0E5PDK"><title>Type material studied.</title><p><bold>Mahajanga. Boeny: Mahajanga I/Mahajanga II</bold> [district cannot be verified based on original description or labels]: -<abbrev xmlns:xlink="http://www.w3.org/1999/xlink" xlink:title="Holotype" id="ABBRID0EGQDK" xlink:type="simple">HT</abbrev>♂(<abbrev xmlns:xlink="http://www.w3.org/1999/xlink" xlink:title="(Genital Preparation) male genitalia have been examined" id="ABBRID0EKQDK" xlink:type="simple">GP</abbrev>) (<named-content xmlns:xlink="http://www.w3.org/1999/xlink" content-type="dwc:institutional_code" xlink:type="simple">NMPC</named-content>): // MADAGASCAR 1996, Mahajanga Distr., Mahajanga env., Dec. 1–10., I. Janiš leg. // HOLOTYPE, COPELATUS, <italic>mahajanga</italic> sp. nov., F. Pederzani &amp; J. Hájek det.2005 //</p></tp:treatment-sec><tp:treatment-sec sec-type="material" id="SECID0E4QDK"><title>Additional material studied.</title><p><bold>Mahajanga. Boeny: Ambato-Boeny, Mitsinjo, Soalala</bold>: -3♂ (<abbrev xmlns:xlink="http://www.w3.org/1999/xlink" xlink:title="(Genital Preparation) male genitalia have been examined" id="ABBRID0EFRDK" xlink:type="simple">GP</abbrev>), 1♀ (<named-content xmlns:xlink="http://www.w3.org/1999/xlink" content-type="dwc:institutional_code" xlink:type="simple">NMW</named-content>): // Data in <named-content xmlns:xlink="http://www.w3.org/1999/xlink" content-type="dwc:institutional_code" xlink:type="simple">NHRS</named-content> | JLKB | 000010719–22 // RM: Betsiboka Bas (PO124) | Loc. Ambohimanatrika | Kamoro Riv. // 47°10'06", 16°28'55" | alt. 40 m 01.04.1993 // Leg. ORSTOM ANTANANARIVO // -1♂ (<abbrev xmlns:xlink="http://www.w3.org/1999/xlink" xlink:title="(Genital Preparation) male genitalia have been examined" id="ABBRID0ETRDK" xlink:type="simple">GP</abbrev>) (<named-content xmlns:xlink="http://www.w3.org/1999/xlink" content-type="dwc:institutional_code" xlink:type="simple">NHRS</named-content>): // <named-content xmlns:xlink="http://www.w3.org/1999/xlink" content-type="dwc:institutional_code" xlink:type="simple">NHRS</named-content>-JLKB | 000010717 // Madagascar: Mahajanga: Boeny: | Ankarafantsika NP. S16.30341 | E046.81073, 74 m.a.o. 29.XI.2009 | 22W Black Light, Field# MAD09-07 | Leg. J. Bergsten, N. Jönsson, | T. Ranarilalatiana, H.J. Randriamihaja // -2♀ (<named-content xmlns:xlink="http://www.w3.org/1999/xlink" content-type="dwc:institutional_code" xlink:type="simple">NHRS</named-content>): // <named-content xmlns:xlink="http://www.w3.org/1999/xlink" content-type="dwc:institutional_code" xlink:type="simple">NHRS</named-content>-JLKB | 000065747 (JB802), 65732 // Madagascar: Mahajanga: Boeny: | Mahavavy Kinkony RS. S16.13337 | E045.95778, 19 m.a.o. 04.XII.2009 | Water net, Field# MAD09-25 | Leg. J. Bergsten, N. Jönsson, | T. Ranarilalatiana, H.J. Randriamihaja // -2♀ (<named-content xmlns:xlink="http://www.w3.org/1999/xlink" content-type="dwc:institutional_code" xlink:type="simple">NHRS</named-content>): // <named-content xmlns:xlink="http://www.w3.org/1999/xlink" content-type="dwc:institutional_code" xlink:type="simple">NHRS</named-content>-JLKB | 000010724 (JB195), 65748 // Madagascar: Mahajanga: Boeny: | Mahavavy Kinkony RS. S16.01334 | E046.00376, 24 m.a.o. 06.XII.2009 | Water net, Field# MAD09-33 | Leg. J. Bergsten, N. Jönsson, | T. Ranarilalatiana, H.J. Randriamihaja // -2♂ (<abbrev xmlns:xlink="http://www.w3.org/1999/xlink" xlink:title="(Genital Preparation) male genitalia have been examined" id="ABBRID0EVSDK" xlink:type="simple">GP</abbrev>), 3♀ (<named-content xmlns:xlink="http://www.w3.org/1999/xlink" content-type="dwc:institutional_code" xlink:type="simple">CAS</named-content>): // <ext-link xmlns:xlink="http://www.w3.org/1999/xlink" xlink:type="simple" ext-link-type="uri" xlink:href="http://data.antweb.org/specimen/CASENT8131811">CASENT-8131811</ext-link>–5 // Madagascar: Mahajanga | Province, Parc National de | Namoroka 16.9 km 317° NW | Vilanandro 12–16 Nov 2002 // <named-content xmlns:xlink="http://www.w3.org/1999/xlink" content-type="dwc:verbatimCoordinates" xlink:type="simple"><named-content content-type="geo-json" specific-use="{&#34;type&#34;:&#34;Point&#34;,&#34;coordinates&#34;:[45.310000,-16.406667]}" id="NCID0EBTDK" xlink:type="simple">16°24'24"S, 045°18'36"E</named-content></named-content> // Colls. Fisher, Griswold et al.| California Acad. of Sciences | sifted litter, (leaf mold, rotten | wood) in tropical dry forest | elev 100 m code: BLF6582 // -1♀ (<named-content xmlns:xlink="http://www.w3.org/1999/xlink" content-type="dwc:institutional_code" xlink:type="simple">CAS</named-content>): // <ext-link xmlns:xlink="http://www.w3.org/1999/xlink" xlink:type="simple" ext-link-type="uri" xlink:href="http://data.antweb.org/specimen/CASENT8135013">CASENT-8135013</ext-link> // Madagascar: Mahajanga | Prov. Parc National de | Namoroka 16.9 Km 317° NW | Vilanandro elev 100 m | 12–16 November 2002 // <named-content xmlns:xlink="http://www.w3.org/1999/xlink" content-type="dwc:verbatimCoordinates" xlink:type="simple"><named-content content-type="geo-json" specific-use="{&#34;type&#34;:&#34;Point&#34;,&#34;coordinates&#34;:[45.310000,-16.406667]}" id="NCID0EOTDK" xlink:type="simple">16°24'24"S, 045°18'36"E</named-content></named-content> | Coll. Fisher, Griswold et al. | California Acad. of Sciences | malaise trap- | tropical dry forest | collection code BLF6581 // -1♂ (<abbrev xmlns:xlink="http://www.w3.org/1999/xlink" xlink:title="(Genital Preparation) male genitalia have been examined" id="ABBRID0ETTDK" xlink:type="simple">GP</abbrev>) (<named-content xmlns:xlink="http://www.w3.org/1999/xlink" content-type="dwc:institutional_code" xlink:type="simple">CAS</named-content>): // <ext-link xmlns:xlink="http://www.w3.org/1999/xlink" xlink:type="simple" ext-link-type="uri" xlink:href="http://data.antweb.org/specimen/CASENT8135001">CASENT-8135001</ext-link> // Madagascar: Mahajanga | Province Parc National de | Namoroka | 17.8 Km 329° WNW Vilanandro | elev 100 m: 08–12 Nov 2002 // <named-content xmlns:xlink="http://www.w3.org/1999/xlink" content-type="dwc:verbatimCoordinates" xlink:type="simple"><named-content content-type="geo-json" specific-use="{&#34;type&#34;:&#34;Point&#34;,&#34;coordinates&#34;:[45.326667,-16.376667]}" id="NCID0E6TDK" xlink:type="simple">16°22'36"S, 045°19'36"E</named-content></named-content> | Colls. Fisher, Griswold et al. | California Acad. of Sciences | pitfall trap- in tropical dry forest, | collection code BLF6506 // <bold>Mahajanga. Melaky: Antsalova</bold>: -1♂ (<abbrev xmlns:xlink="http://www.w3.org/1999/xlink" xlink:title="(Genital Preparation) male genitalia have been examined" id="ABBRID0EGUDK" xlink:type="simple">GP</abbrev>) (<named-content xmlns:xlink="http://www.w3.org/1999/xlink" content-type="dwc:institutional_code" xlink:type="simple">NHRS</named-content>): // <named-content xmlns:xlink="http://www.w3.org/1999/xlink" content-type="dwc:institutional_code" xlink:type="simple">NHRS</named-content>-JLKB | 000010723 (JB190) // Madagascar: Mahajanga: Melaky: | Tsingy de Bemaraha NP: S19.03572 | E044.77507, 66 m.a.o. 15.XII.2009 | Water Net, Field# MAD09-58 | Leg. J. Bergsten, N. Jönsson, T. | Ranarilalatiana, H.J. Randriamihaja // <bold>Toamasina. Alaotra Mangoro: Moramanga</bold>: -5♂ (<abbrev xmlns:xlink="http://www.w3.org/1999/xlink" xlink:title="(Genital Preparation) male genitalia have been examined" id="ABBRID0EWUDK" xlink:type="simple">GP</abbrev>), 3♀, 11 ex. (<abbrev xmlns:xlink="http://www.w3.org/1999/xlink" xlink:title="in alcohol tube" id="ABBRID0E1UDK" xlink:type="simple">Alc</abbrev>) (<named-content xmlns:xlink="http://www.w3.org/1999/xlink" content-type="dwc:institutional_code" xlink:type="simple">NHRS</named-content>, <abbrev xmlns:xlink="http://www.w3.org/1999/xlink" content-type="institution" xlink:title="Department of Entomology, Antananarivo University" id="ABBRID0EDVDK" xlink:type="simple">DEUA</abbrev> &amp; <named-content xmlns:xlink="http://www.w3.org/1999/xlink" content-type="dwc:institutional_code" xlink:type="simple">PBZT</named-content>/<abbrev xmlns:xlink="http://www.w3.org/1999/xlink" content-type="institution" xlink:title="Madagascar Biodiversity Center" id="ABBRID0ENVDK" xlink:type="simple">MBC</abbrev>): // <named-content xmlns:xlink="http://www.w3.org/1999/xlink" content-type="dwc:institutional_code" xlink:type="simple">NHRS</named-content>-JLKB | 000010554–5, 10596–601, 10795 (<abbrev xmlns:xlink="http://www.w3.org/1999/xlink" xlink:title="in alcohol tube" id="ABBRID0EXVDK" xlink:type="simple">Alc</abbrev>.) // MAD: TOAM: Alaotra Mangoro: | Betsabora river by RN2 near | Antasmpanana village, 6Km W | of Moramanga: MAD14-81: river | with side pools: 18.9247S | 48.1828E: 900 m: 24.XI.2014 // Leg. J. Bergsten, | J.H. Randriamihaja | &amp; T. Ranarilalatiana // -3♂ (<abbrev xmlns:xlink="http://www.w3.org/1999/xlink" xlink:title="(Genital Preparation) male genitalia have been examined" id="ABBRID0E2VDK" xlink:type="simple">GP</abbrev>) 26 ex. (<abbrev xmlns:xlink="http://www.w3.org/1999/xlink" xlink:title="in alcohol tube" id="ABBRID0E6VDK" xlink:type="simple">Alc</abbrev>.), 7 ex. (<abbrev xmlns:xlink="http://www.w3.org/1999/xlink" xlink:title="in alcohol tube" id="ABBRID0EDWDK" xlink:type="simple">Alc</abbrev>.) (<named-content xmlns:xlink="http://www.w3.org/1999/xlink" content-type="dwc:institutional_code" xlink:type="simple">NHRS</named-content>, <abbrev xmlns:xlink="http://www.w3.org/1999/xlink" content-type="institution" xlink:title="Department of Entomology, Antananarivo University" id="ABBRID0EMWDK" xlink:type="simple">DEUA</abbrev> &amp; <named-content xmlns:xlink="http://www.w3.org/1999/xlink" content-type="dwc:institutional_code" xlink:type="simple">PBZT</named-content>/<abbrev xmlns:xlink="http://www.w3.org/1999/xlink" content-type="institution" xlink:title="Madagascar Biodiversity Center" id="ABBRID0EWWDK" xlink:type="simple">MBC</abbrev>): // <named-content xmlns:xlink="http://www.w3.org/1999/xlink" content-type="dwc:institutional_code" xlink:type="simple">NHRS</named-content>-JLKB | 000010602–3, 10825, 10796(<abbrev xmlns:xlink="http://www.w3.org/1999/xlink" xlink:title="in alcohol tube" id="ABBRID0EAXDK" xlink:type="simple">Alc</abbrev>.), 10826(<abbrev xmlns:xlink="http://www.w3.org/1999/xlink" xlink:title="in alcohol tube" id="ABBRID0EEXDK" xlink:type="simple">Alc</abbrev>.) // Madagascar: Toamasina: Alaotra | Mangoro: RN2, Betsabora river | 10Km W of Moramanga: S18.92438 | E048.18273, 940 m. 06.XI.2011: | GB Nets and sieves: river and | pools: Field# MAD11-21 // Leg. J. Bergsten, R. | Bukontaite, T. | Ranarilalatiana &amp; | H.J. Randriamihaja //</p></tp:treatment-sec><tp:treatment-sec sec-type="diagnosis" id="SECID0EIXDK"><title>Diagnosis.</title><p>Close to <italic><tp:taxon-name><tp:taxon-name-part taxon-name-part-type="genus" reg="Copelatus">C.</tp:taxon-name-part> <tp:taxon-name-part taxon-name-part-type="species" reg="marginipennis">marginipennis</tp:taxon-name-part></tp:taxon-name></italic> in habitus appearance but body shape more elongate. On average <italic><tp:taxon-name><tp:taxon-name-part taxon-name-part-type="genus" reg="Copelatus">C.</tp:taxon-name-part> <tp:taxon-name-part taxon-name-part-type="species" reg="mahajanga">mahajanga</tp:taxon-name-part></tp:taxon-name></italic> have a broader transverse testaceous band at base of elytra (Fig. <xref ref-type="fig" rid="F8">8B</xref>), and the first elytral stria is more abbreviated anteriorly, starting at approx. one quarter to one half posterior of base. Penis shape is unique in <italic><tp:taxon-name><tp:taxon-name-part taxon-name-part-type="genus" reg="Copelatus">C.</tp:taxon-name-part> <tp:taxon-name-part taxon-name-part-type="species" reg="mahajanga">mahajanga</tp:taxon-name-part></tp:taxon-name></italic>, bisinuate in ventral view with an expanded apex, not resembling that of any other <italic><tp:taxon-name><tp:taxon-name-part taxon-name-part-type="genus" reg="Copelatus">Copelatus</tp:taxon-name-part></tp:taxon-name></italic> species in the <italic><tp:taxon-name><tp:taxon-name-part taxon-name-part-type="genus" reg="Copelatus"/><tp:taxon-name-part taxon-name-part-type="species" reg="irinus">irinus</tp:taxon-name-part></tp:taxon-name></italic> group from Madagascar.</p></tp:treatment-sec><tp:treatment-sec sec-type="description" id="SECID0EEZDK"><title>Description.</title><p>Body length 5.2–6.2 mm. Body shape oblong oval, rather convex, brown to dark brown. Head ferrugineous brown, paler in front, sometimes darker around eyes, finely microreticulate and punctate, two shallow depressions between eyes. Pronotum dark brown, paler at sides. Dorsal surface with fine microsculpture and scattered punctures, lateral sides of pronotum striolate with the widest striolate area in the posterior corners. Elytra brown, paler at sides and at apex, with a broad testaceous transverse band at base (Fig. <xref ref-type="fig" rid="F8">8B</xref>). Elytral surface finely reticulate and punctate. Six clearly impressed elytral striae present and one fairly long submarginal stria; first stria abbreviated anteriorly, starting at approx. one quarter to one half posterior of elytral base; other striae (second to sixth) starting more or less at base; submarginal stria starting around middle; striae 1–5 approaching apex of the elytron, but the second and fourth are a little shorter; the sixth stria much abbreviated posteriorly and sometimes the sixth unites with fifth apically approx. 1/5 from apex.</p><p>Ventral side ferrugineous brown, metacoxa and abdominal ventrites striolate and punctate. Prosternal process similar to <italic><tp:taxon-name><tp:taxon-name-part taxon-name-part-type="genus" reg="Copelatus">C.</tp:taxon-name-part> <tp:taxon-name-part taxon-name-part-type="species" reg="marginipennis">marginipennis</tp:taxon-name-part></tp:taxon-name></italic> but lateral parts of metaventrite slightly narrower and metacoxal lines less divergent anteriorly. Antennae, palps, pro- and mesothoracic legs brown, but metathoracic legs ferrugineous dark brown.</p><p>Male: protibia modified, widened in front, strongly angled after base, with several long spines on the outer side of distal half. Tarsomeres I–III of pro- and mesolegs enlarged, with pads of numerous setae. Penis unique: in ventral view with a bisinuate shape and a widening asymmetrical apex; in lateral view abruptly curved near middle, with a right angle of more or less 90 degrees, the basal part robust (Fig. <xref ref-type="fig" rid="F5">5B</xref>). Parameres broad (Fig. <xref ref-type="fig" rid="F5">5B</xref>).</p><p>Female: similar but smaller than the male, legs not modified.</p></tp:treatment-sec><tp:treatment-sec sec-type="distribution" id="SECID0EG1DK"><title>Distribution.</title><p>Endemic to Madagascar. Known from several places in Mahajanga province and near Moramanga (Fig. <xref ref-type="fig" rid="F11">11B</xref>). We have seen material from around Mahajanga (Type series), Mahavavy Kinkony Reserve, Namoroka NP, Tsingy de Bemaraha NP, Ankarafantsika NP, Kamoro River south of Ankarafantsika NP and collected the species both in 2011 and 2014 at Betsabora River 6 km W of Moramanga which expanded the known distribution significantly. Note that the name Betsabora is uncertain and recovered from locals on site for this river which is a tributary to Mangoro River. Ampanihifana may be the correct name.</p></tp:treatment-sec><tp:treatment-sec sec-type="habitat" id="SECID0EQ1DK"><title>Habitat and ecology.</title><p>Type series probably collected by light trap (<xref ref-type="bibr" rid="B59">Pederzani and Hájek 2005</xref>), and we collected it with black light by a leaf-choked forest pool in Ankarafantsika NP. Also collected with pitfall traps and from leaf-litter in Namoroka NP before the rainy season in November, indicating the species can tolerate periods when the habitats dry up without immediately seeking new water. We collected the largest series at Betsabora River at an elevation of 940 m. This small river runs through a savannah type area with mixed woodland-grassland ecosystem subsequent to degradation and deforestation. The river site consisted of grassy, vegetation-rich margins, bays and side pools, further described in <xref ref-type="bibr" rid="B46">Michat et al. (2017)</xref>. Around the Mahajanga area all sites are lowaltitude, 100 m or lower.</p></tp:treatment-sec><tp:treatment-sec sec-type="comments" id="SECID0E51DK"><title>Comments.</title><p><italic><tp:taxon-name><tp:taxon-name-part taxon-name-part-type="genus" reg="Copelatus">Copelatus</tp:taxon-name-part> <tp:taxon-name-part taxon-name-part-type="species" reg="mahajanga">mahajanga</tp:taxon-name-part></tp:taxon-name></italic> was the most recently described <italic><tp:taxon-name><tp:taxon-name-part taxon-name-part-type="genus" reg="Copelatus">Copelatus</tp:taxon-name-part></tp:taxon-name></italic> species from Madagascar (Peredzani and Hájek 2005) and was previously only known from the type series and lowland west type locality “Mahajanga env.” without further details. The discovery of the species in Betsabora River at mid-altitude in the east indicates that the species may have a much wider distribution and ecological niche. As the species is very similar to <italic><tp:taxon-name><tp:taxon-name-part taxon-name-part-type="genus" reg="Copelatus">C.</tp:taxon-name-part> <tp:taxon-name-part taxon-name-part-type="species" reg="marginipennis">marginipennis</tp:taxon-name-part></tp:taxon-name></italic> habitually, it might be misidentified as such in collections if male genitalia were not examined.</p></tp:treatment-sec><tp:treatment-sec><!--Section generated to contain objects referenced in tp:taxon-treatment.--><fig id="F5" position="float" orientation="portrait"><object-id xmlns:xlink="http://www.w3.org/1999/xlink" content-type="doi" xlink:type="simple">10.3897/zookeys.869.33997.figure5</object-id><object-id xmlns:xlink="http://www.w3.org/1999/xlink" content-type="arpha" xlink:type="simple">d34762c2-74bb-52de-9339-71f8ad52ea94</object-id><label>Figure 5.</label><caption><p>Male genitalia. From left to right, aedeagus in right lateral, ventral, left lateral views and left paramere. <bold>A</bold><italic><tp:taxon-name><tp:taxon-name-part taxon-name-part-type="genus" reg="Copelatus">Copelatus</tp:taxon-name-part> <tp:taxon-name-part taxon-name-part-type="species" reg="marginipennis">marginipennis</tp:taxon-name-part></tp:taxon-name></italic><bold>B</bold><italic><tp:taxon-name><tp:taxon-name-part taxon-name-part-type="genus" reg="Copelatus">Copelatus</tp:taxon-name-part> <tp:taxon-name-part taxon-name-part-type="species" reg="mahajanga">mahajanga</tp:taxon-name-part></tp:taxon-name></italic><bold>C</bold><italic><tp:taxon-name><tp:taxon-name-part taxon-name-part-type="genus" reg="Copelatus">Copelatus</tp:taxon-name-part> <tp:taxon-name-part taxon-name-part-type="species" reg="pulchellus">pulchellus</tp:taxon-name-part></tp:taxon-name></italic>.</p></caption><graphic xmlns:xlink="http://www.w3.org/1999/xlink" xlink:href="zookeys-869-019-g005.jpg" position="float" orientation="portrait" xlink:type="simple" id="oo_322930.jpg"><uri content-type="original_file" xlink:type="simple">https://binary.pensoft.net/fig/322930</uri></graphic></fig><fig id="F8" position="float" orientation="portrait"><object-id xmlns:xlink="http://www.w3.org/1999/xlink" content-type="doi" xlink:type="simple">10.3897/zookeys.869.33997.figure8</object-id><object-id xmlns:xlink="http://www.w3.org/1999/xlink" content-type="arpha" xlink:type="simple">22b7bbd2-c37f-5751-92d2-1be7e28215c4</object-id><label>Figure 8.</label><caption><p>Habitus, dorsal view. <bold>A</bold> Male: <italic><tp:taxon-name><tp:taxon-name-part taxon-name-part-type="genus" reg="Copelatus">Copelatus</tp:taxon-name-part> <tp:taxon-name-part taxon-name-part-type="species" reg="marginipennis">marginipennis</tp:taxon-name-part></tp:taxon-name></italic><bold>B</bold> Female: <italic><tp:taxon-name><tp:taxon-name-part taxon-name-part-type="genus" reg="Copelatus">Copelatus</tp:taxon-name-part> <tp:taxon-name-part taxon-name-part-type="species" reg="mahajanga">mahajanga</tp:taxon-name-part></tp:taxon-name></italic><bold>C</bold> Female: <italic><tp:taxon-name><tp:taxon-name-part taxon-name-part-type="genus" reg="Copelatus">Copelatus</tp:taxon-name-part></tp:taxon-name></italic> sp. 1 (Bemaraha) <bold>D</bold> Male: <italic><tp:taxon-name><tp:taxon-name-part taxon-name-part-type="genus" reg="Copelatus">Copelatus</tp:taxon-name-part> <tp:taxon-name-part taxon-name-part-type="species" reg="pulchellus">pulchellus</tp:taxon-name-part></tp:taxon-name></italic>.</p></caption><graphic xmlns:xlink="http://www.w3.org/1999/xlink" xlink:href="zookeys-869-019-g008.jpg" position="float" orientation="portrait" xlink:type="simple" id="oo_322933.jpg"><uri content-type="original_file" xlink:type="simple">https://binary.pensoft.net/fig/322933</uri></graphic></fig><fig id="F11" position="float" orientation="portrait"><object-id xmlns:xlink="http://www.w3.org/1999/xlink" content-type="doi" xlink:type="simple">10.3897/zookeys.869.33997.figure11</object-id><object-id xmlns:xlink="http://www.w3.org/1999/xlink" content-type="arpha" xlink:type="simple">4f839937-52bb-5f2d-a093-e9c294f10124</object-id><label>Figure 11.</label><caption><p>Distribution maps of <italic><tp:taxon-name><tp:taxon-name-part taxon-name-part-type="genus" reg="Copelatus">Copelatus</tp:taxon-name-part></tp:taxon-name></italic> species. <bold>A</bold><italic><tp:taxon-name><tp:taxon-name-part taxon-name-part-type="genus" reg="Copelatus">C.</tp:taxon-name-part> <tp:taxon-name-part taxon-name-part-type="species" reg="marginipennis">marginipennis</tp:taxon-name-part></tp:taxon-name></italic> (circle), <italic><tp:taxon-name><tp:taxon-name-part taxon-name-part-type="genus" reg="Copelatus">C.</tp:taxon-name-part> <tp:taxon-name-part taxon-name-part-type="species" reg="baculiformis">baculiformis</tp:taxon-name-part></tp:taxon-name></italic> (square) <bold>B</bold><italic><tp:taxon-name><tp:taxon-name-part taxon-name-part-type="genus" reg="Copelatus">C.</tp:taxon-name-part> <tp:taxon-name-part taxon-name-part-type="species" reg="mahajanga">mahajanga</tp:taxon-name-part></tp:taxon-name></italic> (circle), <italic><tp:taxon-name><tp:taxon-name-part taxon-name-part-type="genus" reg="Copelatus">C.</tp:taxon-name-part></tp:taxon-name></italic> sp. 2 (square) <bold>C</bold><italic><tp:taxon-name><tp:taxon-name-part taxon-name-part-type="genus" reg="Copelatus">C.</tp:taxon-name-part> <tp:taxon-name-part taxon-name-part-type="species" reg="pulchellus">pulchellus</tp:taxon-name-part></tp:taxon-name></italic> (circle), <italic><tp:taxon-name><tp:taxon-name-part taxon-name-part-type="genus" reg="Copelatus">C.</tp:taxon-name-part> <tp:taxon-name-part taxon-name-part-type="species" reg="peridinus">peridinus</tp:taxon-name-part></tp:taxon-name></italic> (square) <bold>D</bold><italic><tp:taxon-name><tp:taxon-name-part taxon-name-part-type="genus" reg="Copelatus">C.</tp:taxon-name-part> <tp:taxon-name-part taxon-name-part-type="species" reg="distinguendus">distinguendus</tp:taxon-name-part></tp:taxon-name></italic> (circle), <italic><tp:taxon-name><tp:taxon-name-part taxon-name-part-type="genus" reg="Copelatus">C.</tp:taxon-name-part></tp:taxon-name></italic> sp. 1 (square).</p></caption><graphic xmlns:xlink="http://www.w3.org/1999/xlink" xlink:href="zookeys-869-019-g011.jpg" position="float" orientation="portrait" xlink:type="simple" id="oo_322936.jpg"><uri content-type="original_file" xlink:type="simple">https://binary.pensoft.net/fig/322936</uri></graphic></fig></tp:treatment-sec><ref-list><ref id="B59"><mixed-citation xmlns:xlink="http://www.w3.org/1999/xlink" xlink:type="simple"><person-group><name name-style="western"><surname>Pederzani</surname><given-names>F</given-names></name><name name-style="western"><surname>Hájek</surname><given-names>J</given-names></name></person-group> (<year>2005</year>) <article-title><tp:taxon-name><tp:taxon-name-part taxon-name-part-type="genus">Copelatus</tp:taxon-name-part> <tp:taxon-name-part taxon-name-part-type="species">mahajanga</tp:taxon-name-part></tp:taxon-name> sp. nov. from Madagascar (<tp:taxon-name><tp:taxon-name-part taxon-name-part-type="class">Insecta</tp:taxon-name-part></tp:taxon-name><tp:taxon-name><tp:taxon-name-part taxon-name-part-type="order">Coleoptera</tp:taxon-name-part></tp:taxon-name><tp:taxon-name><tp:taxon-name-part taxon-name-part-type="family">Dytiscidae</tp:taxon-name-part></tp:taxon-name>).</article-title><source>Quaderno di Studi e Notizie di Storia Naturale della Romagna</source><volume>21</volume>: <fpage>103</fpage>–<lpage>107</lpage>.</mixed-citation></ref><ref id="B46"><mixed-citation xmlns:xlink="http://www.w3.org/1999/xlink" xlink:type="simple"><person-group><name name-style="western"><surname>Michat</surname><given-names>MC</given-names></name><name name-style="western"><surname>Gustafson</surname><given-names>GT</given-names></name><name name-style="western"><surname>Bergsten</surname><given-names>J</given-names></name></person-group> (<year>2017</year>) <article-title>Larval description and chaetotaxic analysis of Dineutus sinuosipennis Laporte, 1840, with a key for the identification of larvae of the tribe <tp:taxon-name><tp:taxon-name-part taxon-name-part-type="tribe">Dineutini</tp:taxon-name-part></tp:taxon-name> (<tp:taxon-name><tp:taxon-name-part taxon-name-part-type="order">Coleoptera</tp:taxon-name-part></tp:taxon-name>, <tp:taxon-name><tp:taxon-name-part taxon-name-part-type="family">Gyrinidae</tp:taxon-name-part></tp:taxon-name>).</article-title><source>ZooKeys</source><volume>718</volume>: <fpage>95</fpage>–<lpage>114</lpage>. <ext-link xlink:type="simple" ext-link-type="doi" xlink:href="10.3897/zookeys.718.20726">https://doi.org/10.3897/zookeys.718.20726</ext-link></mixed-citation></ref></ref-list></tp:taxon-treatment>
