# Supplementary material for: Taxonomic revision of the genus Copelatus of Madagascar (Coleoptera, Dytiscidae, Copelatinae): the non- erichsonii group species
Source: Zookeys. 2019 Aug 5;869:19–90. doi: 10.3897/zookeys.869.33997 (PMC6690892; doi:10.3897/zookeys.869.33997)
Supplement: XML Treatment for Copelatus insuetus [file zookeys.869.33997-treatment11.xml]

<!DOCTYPE tp:taxon-treatment
  PUBLIC "-//TaxonX//DTD Taxonomic Treatment Publishing DTD v0 20100105//EN" "tax-treatment-NSO.dtd">
<tp:taxon-treatment xmlns:tp="http://www.plazi.org/taxpub"><tp:treatment-meta><kwd-group><label>Taxon classification</label><kwd><named-content xmlns:xlink="http://www.w3.org/1999/xlink" content-type="kingdom">Animalia</named-content></kwd><kwd><named-content xmlns:xlink="http://www.w3.org/1999/xlink" content-type="order">Coleoptera</named-content></kwd><kwd><named-content xmlns:xlink="http://www.w3.org/1999/xlink" content-type="family">Dytiscidae</named-content></kwd></kwd-group><mixed-citation publication-type="journal"><person-group><name><surname>Ranarilalatiana</surname><given-names>Tolotra</given-names></name><name><surname>Raveloson Ravaomanarivo</surname><given-names>Lala Harivelo</given-names></name><name><surname>Bergsten</surname><given-names>Johannes</given-names></name></person-group><article-title>Taxonomic revision of the genus <italic><tp:taxon-name><tp:taxon-name-part taxon-name-part-type="genus" reg="Copelatus">Copelatus</tp:taxon-name-part></tp:taxon-name></italic> of Madagascar (<tp:taxon-name><tp:taxon-name-part taxon-name-part-type="order">Coleoptera</tp:taxon-name-part></tp:taxon-name>, <tp:taxon-name><tp:taxon-name-part taxon-name-part-type="family">Dytiscidae</tp:taxon-name-part></tp:taxon-name>, <tp:taxon-name><tp:taxon-name-part taxon-name-part-type="subfamily">Copelatinae</tp:taxon-name-part></tp:taxon-name>): the non- <italic>erichsonii</italic> group species</article-title><source>Zookeys</source><day>05</day><month>8</month><year>2019</year><volume>869</volume><fpage>19</fpage><lpage>90</lpage><pub-id pub-id-type="doi">10.3897/zookeys.869.33997</pub-id></mixed-citation></tp:treatment-meta><tp:nomenclature><tp:taxon-name><object-id xmlns:xlink="http://www.w3.org/1999/xlink" content-type="arpha" xlink:type="simple">573F0C84F70555E7A4F6FC4974616368</object-id>
              
              <tp:taxon-name-part taxon-name-part-type="genus" reg="Copelatus">Copelatus</tp:taxon-name-part>
              <tp:taxon-name-part taxon-name-part-type="species" reg="insuetus">insuetus</tp:taxon-name-part>
            </tp:taxon-name><tp:taxon-authority>Guignot, 1941</tp:taxon-authority><xref ref-type="fig" rid="F6">Figs 6A</xref><xref ref-type="fig" rid="F9">, 9A</xref><tp:nomenclature-citation-list><tp:nomenclature-citation><tp:taxon-name>
                  <tp:taxon-name-part taxon-name-part-type="genus" reg="Copelatus">Copelatus</tp:taxon-name-part>
                  <tp:taxon-name-part taxon-name-part-type="species" reg="insuetus">insuetus</tp:taxon-name-part>
                </tp:taxon-name><comment>Guignot, 1941: 39.</comment></tp:nomenclature-citation></tp:nomenclature-citation-list></tp:nomenclature><tp:treatment-sec sec-type="type locality" id="SECID0E14DK"><title>Type locality.</title><p>Madagascar, Perinet [= Analamazaotra NP].</p></tp:treatment-sec><tp:treatment-sec sec-type="description" id="SECID0E64DK"><title>Type information from original description.</title><p>Based on single male specimen (holotype). Madagascar, Perinet.</p></tp:treatment-sec><tp:treatment-sec sec-type="type material" id="SECID0EE5DK"><title>Type material studied.</title><p><bold>Toamasina. Alaotra Mangoro: Moramanga</bold>: -<abbrev xmlns:xlink="http://www.w3.org/1999/xlink" xlink:title="Holotype" id="ABBRID0EM5DK" xlink:type="simple">HT</abbrev>♂ (<abbrev xmlns:xlink="http://www.w3.org/1999/xlink" xlink:title="(Genital Preparation) male genitalia have been examined" id="ABBRID0EQ5DK" xlink:type="simple">GP</abbrev>) (<named-content xmlns:xlink="http://www.w3.org/1999/xlink" content-type="dwc:institutional_code" xlink:type="simple">MNHN</named-content>, “coll. Guignot”): Data in <named-content xmlns:xlink="http://www.w3.org/1999/xlink" content-type="dwc:institutional_code" xlink:type="simple">NHRS</named-content> | JLKB | 000030227 // Madagascar | Perinet // Type [red label] // [male symbol] // <italic>Copelatus</italic> | <italic>insuetus</italic> | guign. Type //</p></tp:treatment-sec><tp:treatment-sec sec-type="material" id="SECID0EP6DK"><title>Additional material studied.</title><p><bold>Toamasina. Alaotra Mangoro: Moramanga, Ambatondrazaka, Andilamena</bold>: -2♀ (<named-content xmlns:xlink="http://www.w3.org/1999/xlink" content-type="dwc:institutional_code" xlink:type="simple">MNHN</named-content>, “coll. Guignot”): Data in <named-content xmlns:xlink="http://www.w3.org/1999/xlink" content-type="dwc:institutional_code" xlink:type="simple">NHRS</named-content> | JLKB | 000030228–9 // Perinet // INSTITUT | SCIENTIFIQUE | MADAGASCAR // [female symbol] // -5♀ (<named-content xmlns:xlink="http://www.w3.org/1999/xlink" content-type="dwc:institutional_code" xlink:type="simple">NMW</named-content>): Data in <named-content xmlns:xlink="http://www.w3.org/1999/xlink" content-type="dwc:institutional_code" xlink:type="simple">NHRS</named-content> | JLKB | 000030302–6 // Madagascar (Md 4/5) | Andasibe NP, Perinet | 1250 m Pfütze im Urwald | 5.12.2000, leg. W. Dolin // -1♂ (NMCP, “coll. Hájek”): Data in <named-content xmlns:xlink="http://www.w3.org/1999/xlink" content-type="dwc:institutional_code" xlink:type="simple">NHRS</named-content> | JLKB | 000030312 // Madagascar 10.1.2007 | Andasibe NP. | Lokato-near Andasibe | Mracek Z. leg. // coll. Jiri HÁJEK | National Museum | Prague, Czech Republic // -1♀, 1♂ (<named-content xmlns:xlink="http://www.w3.org/1999/xlink" content-type="dwc:institutional_code" xlink:type="simple">NMW</named-content>): Data in <named-content xmlns:xlink="http://www.w3.org/1999/xlink" content-type="dwc:institutional_code" xlink:type="simple">NHRS</named-content> | JLKB | 000030307–8 // E-Madagascar (10) | Ambatombe near Andilamena | 900 m asl. 17.01.1995 | G. Dunay &amp; J. Janák coll. -1♀, 1♂ (<named-content xmlns:xlink="http://www.w3.org/1999/xlink" content-type="dwc:institutional_code" xlink:type="simple">NMW</named-content>): Data in <named-content xmlns:xlink="http://www.w3.org/1999/xlink" content-type="dwc:institutional_code" xlink:type="simple">NHRS</named-content> | JLKB | 000030309–10 // E-Madagascar (11) Ampamoho | near Andilamena, 1200–1300 m. | asl. 18–20.01.1995 | G. Dunay &amp; J. Janák coll. // -1♀ (<named-content xmlns:xlink="http://www.w3.org/1999/xlink" content-type="dwc:institutional_code" xlink:type="simple">NMW</named-content>): Data in <named-content xmlns:xlink="http://www.w3.org/1999/xlink" content-type="dwc:institutional_code" xlink:type="simple">NHRS</named-content> | JLKB | 000030311 // Madagascar 18–20.1.1995 | 5km S Ampamoho | nr. Andilamena, 950–1000 m | Dunay &amp; Janák (11) // -1♀ (<named-content xmlns:xlink="http://www.w3.org/1999/xlink" content-type="dwc:institutional_code" xlink:type="simple">NHMUK</named-content>): // BMNH-797884 // MAD: AMPA: Moramanga: Andasibe | Andasibe NP: Chanel| P61BI02: N: -18.935: E:48.418: 944 m | 04/I/2007 Leg. Isambert et al // DNA Voucher | BMNH &lt;797884&gt; | MSL294:A12 // -2♀ (<named-content xmlns:xlink="http://www.w3.org/1999/xlink" content-type="dwc:institutional_code" xlink:type="simple">NHRS</named-content>): // <named-content xmlns:xlink="http://www.w3.org/1999/xlink" content-type="dwc:institutional_code" xlink:type="simple">NHRS</named-content>-JLKB | 000010692–3 // Madagascar: Tamatave: Alaotra Mangoro: | Analamazaotra RS; Bas fond, non-permanent | pond near trail to “lac rouge”MAD15-1 | 943 m, <named-content xmlns:xlink="http://www.w3.org/1999/xlink" content-type="dwc:verbatimCoordinates" xlink:type="simple"><named-content content-type="geo-json" specific-use="{&#34;type&#34;:&#34;Point&#34;,&#34;coordinates&#34;:[48.417750,-18.940750]}" id="NCID0EACEK" xlink:type="simple">18°56'26.7"S, 048°25'03.9"E</named-content></named-content>, 16.III.2015 | Among vegetation and dead leaves in the pond | Leg.T. Ranarilalatiana &amp; H.J. Randriamihaja // -1♀, 2♀ (<abbrev xmlns:xlink="http://www.w3.org/1999/xlink" xlink:title="in alcohol tube" id="ABBRID0EFCEK" xlink:type="simple">Alc</abbrev>.) (<named-content xmlns:xlink="http://www.w3.org/1999/xlink" content-type="dwc:institutional_code" xlink:type="simple">NHRS</named-content>): // <named-content xmlns:xlink="http://www.w3.org/1999/xlink" content-type="dwc:institutional_code" xlink:type="simple">NHRS</named-content>-JLKB | 000065745, 10783 (<abbrev xmlns:xlink="http://www.w3.org/1999/xlink" xlink:title="in alcohol tube" id="ABBRID0ETCEK" xlink:type="simple">Alc</abbrev>.) // Madagascar: Toamasina: Alaotra | Mangoro: Analamazaotra RS: close to | park entrance: <named-content xmlns:xlink="http://www.w3.org/1999/xlink" content-type="dwc:verbatimCoordinates" xlink:type="simple"><named-content content-type="geo-json" specific-use="{&#34;type&#34;:&#34;Point&#34;,&#34;coordinates&#34;:[48.417410,-18.935730]}" id="NCID0E1CEK" xlink:type="simple">18.93573S; 048.41741E</named-content></named-content> | 930 m. 08.XI.2011 GB Nets and sieves: | stagnant pools in tributary to | Analamazaotra river; Field# MAD11-26 // Leg. J. Bergsten, R. | Bukontaite, T. | Ranarilalatiana &amp; | H.J. Randriamihaja // -1♂ (<abbrev xmlns:xlink="http://www.w3.org/1999/xlink" xlink:title="(Genital Preparation) male genitalia have been examined" id="ABBRID0E6CEK" xlink:type="simple">GP</abbrev>), 1♀, 3 ex. (1♂, 2♀) (<abbrev xmlns:xlink="http://www.w3.org/1999/xlink" xlink:title="in alcohol tube" id="ABBRID0EDDEK" xlink:type="simple">Alc</abbrev>.) (<named-content xmlns:xlink="http://www.w3.org/1999/xlink" content-type="dwc:institutional_code" xlink:type="simple">NHRS</named-content>): // <named-content xmlns:xlink="http://www.w3.org/1999/xlink" content-type="dwc:institutional_code" xlink:type="simple">NHRS</named-content>-JLKB | 000010839, 65702, 10840 (<abbrev xmlns:xlink="http://www.w3.org/1999/xlink" xlink:title="in alcohol tube" id="ABBRID0ERDEK" xlink:type="simple">Alc</abbrev>.) // MAD: TOAM: Alaotra Mangoro | Andasibe Mantadia NP, Analamazaotra | 250m E of park entrance: Mad14-18: | dried up river bed with stagnant pools: | 18.9357S 48.4174E: 930 m: 27.XI.2014 // Leg. J. Bergsten, R. | Bukontaite, S. Holmgren, | J.H. Randriamihaja | &amp; T. Ranarilalatiana // -1♀ (<named-content xmlns:xlink="http://www.w3.org/1999/xlink" content-type="dwc:institutional_code" xlink:type="simple">NHRS</named-content>): // <named-content xmlns:xlink="http://www.w3.org/1999/xlink" content-type="dwc:institutional_code" xlink:type="simple">NHRS</named-content>-JLKB | 000010841 // MAD: TOAM: Alaotra Mangoro | Andasibe Mantadia NP, Analamazaotra | pond: 100m E from Lac vert: Mad14-15: | shallow forest pool: <named-content xmlns:xlink="http://www.w3.org/1999/xlink" content-type="dwc:verbatimCoordinates" xlink:type="simple"><named-content content-type="geo-json" specific-use="{&#34;type&#34;:&#34;Point&#34;,&#34;coordinates&#34;:[48.421900,-18.938500]}" id="NCID0ECEEK" xlink:type="simple">18.9385S 48.4219E</named-content></named-content>: | 940 m: 27.XI.2014 // Leg. J. Bergsten, R. | Bukontaite, S. Holmgren, | J.H. Randriamihaja | &amp; T. Ranarilalatiana // -1♂ (<abbrev xmlns:xlink="http://www.w3.org/1999/xlink" xlink:title="(Genital Preparation) male genitalia have been examined" id="ABBRID0EHEEK" xlink:type="simple">GP</abbrev>), 1♀, 1♀ (<abbrev xmlns:xlink="http://www.w3.org/1999/xlink" xlink:title="in alcohol tube" id="ABBRID0ELEEK" xlink:type="simple">Alc</abbrev>.) (<named-content xmlns:xlink="http://www.w3.org/1999/xlink" content-type="dwc:institutional_code" xlink:type="simple">NHRS</named-content>): // <named-content xmlns:xlink="http://www.w3.org/1999/xlink" content-type="dwc:institutional_code" xlink:type="simple">NHRS</named-content>-JLKB | 000065705, 65777, 10844(<abbrev xmlns:xlink="http://www.w3.org/1999/xlink" xlink:title="in alcohol tube" id="ABBRID0EZEEK" xlink:type="simple">Alc</abbrev>.) // MAD: TOAM: Alaotra Mangoro | Andasibe Mantadia NP, Analamazaotra | 150 m E of park entrance: Mad14-14: | shallow partly dried out forest pond: | <named-content xmlns:xlink="http://www.w3.org/1999/xlink" content-type="dwc:verbatimCoordinates" xlink:type="simple"><named-content content-type="geo-json" specific-use="{&#34;type&#34;:&#34;Point&#34;,&#34;coordinates&#34;:[48.416600,-18.935500]}" id="NCID0EAFEK" xlink:type="simple">18.9355S 48.4166E</named-content></named-content>: 930 m: 27.XI.2014 // Leg. J. Bergsten, R. | Bukontaite, S. Holmgren, | J.H. Randriamihaja | &amp; T. Ranarilalatiana // -1♂ (<abbrev xmlns:xlink="http://www.w3.org/1999/xlink" xlink:title="(Genital Preparation) male genitalia have been examined" id="ABBRID0EFFEK" xlink:type="simple">GP</abbrev>), 34 ex. (<abbrev xmlns:xlink="http://www.w3.org/1999/xlink" xlink:title="in alcohol tube" id="ABBRID0EJFEK" xlink:type="simple">Alc</abbrev>.) (<named-content xmlns:xlink="http://www.w3.org/1999/xlink" content-type="dwc:institutional_code" xlink:type="simple">NHRS</named-content>, <abbrev xmlns:xlink="http://www.w3.org/1999/xlink" content-type="institution" xlink:title="Department of Entomology, Antananarivo University" id="ABBRID0ESFEK" xlink:type="simple">DEUA</abbrev> &amp; <named-content xmlns:xlink="http://www.w3.org/1999/xlink" content-type="dwc:institutional_code" xlink:type="simple">PBZT</named-content>/<abbrev xmlns:xlink="http://www.w3.org/1999/xlink" content-type="institution" xlink:title="Madagascar Biodiversity Center" id="ABBRID0E3FEK" xlink:type="simple">MBC</abbrev>): // <named-content xmlns:xlink="http://www.w3.org/1999/xlink" content-type="dwc:institutional_code" xlink:type="simple">NHRS</named-content>-JLKB | 000010842, 10843(<abbrev xmlns:xlink="http://www.w3.org/1999/xlink" xlink:title="in alcohol tube" id="ABBRID0EGGEK" xlink:type="simple">Alc</abbrev>.) // MAD: TOAM: Alaotra Mangoro | Andasibe Mantadia NP, | Mantadia: 12Km N of park | entrance: Mad14-83: | forest pond with some | vegetation: 18.7911S | 48.4259E: 960 m: 28.XI.2014 // Leg. J. Bergsten, R. | Bukontaite, S. Holmgren, | J.H. Randriamihaja | &amp; T. Ranarilalatiana // -6♂ (<abbrev xmlns:xlink="http://www.w3.org/1999/xlink" xlink:title="(Genital Preparation) male genitalia have been examined" id="ABBRID0EKGEK" xlink:type="simple">GP</abbrev>), 4♀, 33 ex. (<abbrev xmlns:xlink="http://www.w3.org/1999/xlink" xlink:title="in alcohol tube" id="ABBRID0EOGEK" xlink:type="simple">Alc</abbrev>.) (<named-content xmlns:xlink="http://www.w3.org/1999/xlink" content-type="dwc:institutional_code" xlink:type="simple">NHRS</named-content>, <abbrev xmlns:xlink="http://www.w3.org/1999/xlink" content-type="institution" xlink:title="Department of Entomology, Antananarivo University" id="ABBRID0EXGEK" xlink:type="simple">DEUA</abbrev> &amp; <named-content xmlns:xlink="http://www.w3.org/1999/xlink" content-type="dwc:institutional_code" xlink:type="simple">PBZT</named-content>/<abbrev xmlns:xlink="http://www.w3.org/1999/xlink" content-type="institution" xlink:title="Madagascar Biodiversity Center" id="ABBRID0EBHEK" xlink:type="simple">MBC</abbrev>): // <named-content xmlns:xlink="http://www.w3.org/1999/xlink" content-type="dwc:institutional_code" xlink:type="simple">NHRS</named-content>-JLKB | 000010534–7, 10606–11, 10780(<abbrev xmlns:xlink="http://www.w3.org/1999/xlink" xlink:title="in alcohol tube" id="ABBRID0ELHEK" xlink:type="simple">Alc</abbrev>.) // MAD: TOAM: Alaotra Mangoro: | Betsabora river by RN2 near | Antasmpanana village, 6Km W | of Moramanga: MAD14-81: river | with side pools: 18.9247S | 48.1828E: 900 m: 24.XI.2014 // Leg. J. Bergsten, | J.H. Randriamihaja | &amp; T. Ranarilalatiana // -1♀ (<named-content xmlns:xlink="http://www.w3.org/1999/xlink" content-type="dwc:institutional_code" xlink:type="simple">NHMUK</named-content>): // BMNH-797895 // MAD: TOAM: Ambatondrazaka | Zahamena: Zahamena NP: Stream | P60BI15:N: -17.52: E:48.721: 1075 m| 31:XI:2006: Leg. Isambert et al // DNA Voucher | BMNH &lt;797895&gt; | MSL294:B11 // -4♂ (<abbrev xmlns:xlink="http://www.w3.org/1999/xlink" xlink:title="(Genital Preparation) male genitalia have been examined" id="ABBRID0EUHEK" xlink:type="simple">GP</abbrev>), 1♀ 11 ex. (<abbrev xmlns:xlink="http://www.w3.org/1999/xlink" xlink:title="in alcohol tube" id="ABBRID0EYHEK" xlink:type="simple">Alc</abbrev>.) (<named-content xmlns:xlink="http://www.w3.org/1999/xlink" content-type="dwc:institutional_code" xlink:type="simple">NHRS</named-content>, <abbrev xmlns:xlink="http://www.w3.org/1999/xlink" content-type="institution" xlink:title="Department of Entomology, Antananarivo University" id="ABBRID0EBIEK" xlink:type="simple">DEUA</abbrev> &amp; <named-content xmlns:xlink="http://www.w3.org/1999/xlink" content-type="dwc:institutional_code" xlink:type="simple">PBZT</named-content>/<abbrev xmlns:xlink="http://www.w3.org/1999/xlink" content-type="institution" xlink:title="Madagascar Biodiversity Center" id="ABBRID0ELIEK" xlink:type="simple">MBC</abbrev>): // <named-content xmlns:xlink="http://www.w3.org/1999/xlink" content-type="dwc:institutional_code" xlink:type="simple">NHRS</named-content>-JLKB | 000010817, 10872–4, 65700, 10880(<abbrev xmlns:xlink="http://www.w3.org/1999/xlink" xlink:title="in alcohol tube" id="ABBRID0EVIEK" xlink:type="simple">Alc</abbrev>.) // Madagascar: Toamasina: Alaotra Mangoro: | Zahamena NP: Sect. Antanandava: | path towards Camp Cascade: S17.5166; | E048.7227; 1040 m. 07.III.2018; GB Nets, | white pan &amp; sieves: Waterfilled goldigging | hole in forestswamp: Field# MAD18-80 | Leg. J. Bergsten, &amp; T. Ranarilalatiana // -1♀ (<abbrev xmlns:xlink="http://www.w3.org/1999/xlink" xlink:title="in alcohol tube" id="ABBRID0EZIEK" xlink:type="simple">Alc</abbrev>.) (<named-content xmlns:xlink="http://www.w3.org/1999/xlink" content-type="dwc:institutional_code" xlink:type="simple">NHRS</named-content>): // <named-content xmlns:xlink="http://www.w3.org/1999/xlink" content-type="dwc:institutional_code" xlink:type="simple">NHRS</named-content>-JLKB | 000010885 // Madagascar: Toamasina: Ambatondrazaka | Zahamena NP: the way to Camp | Cascade: 19.III.2013, GB Nets &amp; sieves: slow | stream, Leg. J.H. Randriamihaja &amp; | T. Ranarialalatiana: Field# ZAH13-02 // -1♀ (<abbrev xmlns:xlink="http://www.w3.org/1999/xlink" xlink:title="in alcohol tube" id="ABBRID0EHJEK" xlink:type="simple">Alc</abbrev>.) (<named-content xmlns:xlink="http://www.w3.org/1999/xlink" content-type="dwc:institutional_code" xlink:type="simple">NHRS</named-content>): // <named-content xmlns:xlink="http://www.w3.org/1999/xlink" content-type="dwc:institutional_code" xlink:type="simple">NHRS</named-content>-JLKB | 000010881 // Madagascar: Toamasina: Alaotra Mangoro: | Zahamena NP: Sect. Antanandava: | Analamaitso forest: <named-content xmlns:xlink="http://www.w3.org/1999/xlink" content-type="dwc:verbatimCoordinates" xlink:type="simple"><named-content content-type="geo-json" specific-use="{&#34;type&#34;:&#34;Point&#34;,&#34;coordinates&#34;:[48.723200,-17.517900]}" id="NCID0EYJEK" xlink:type="simple">S17.5179; E048.7232</named-content></named-content>; | 1050 m. 07.III.2018; GB Nets, white pan &amp; | sieves: small foreststream: Field# MAD18-81 | Leg. J. Bergsten, &amp; T. Ranarilalatiana // -3♀ (<abbrev xmlns:xlink="http://www.w3.org/1999/xlink" xlink:title="in alcohol tube" id="ABBRID0E4JEK" xlink:type="simple">Alc</abbrev>.) (<named-content xmlns:xlink="http://www.w3.org/1999/xlink" content-type="dwc:institutional_code" xlink:type="simple">NHRS</named-content>): // <named-content xmlns:xlink="http://www.w3.org/1999/xlink" content-type="dwc:institutional_code" xlink:type="simple">NHRS</named-content>-JLKB | 000010882 // Madagascar: Toamasina: Alaotra Mangoro: | Zahamena NP: Sect. Antanandava: | Ambavahala forest: <named-content xmlns:xlink="http://www.w3.org/1999/xlink" content-type="dwc:verbatimCoordinates" xlink:type="simple"><named-content content-type="geo-json" specific-use="{&#34;type&#34;:&#34;Point&#34;,&#34;coordinates&#34;:[48.716100,-17.530000]}" id="NCID0EOKEK" xlink:type="simple">S17.5300; E048.7161</named-content></named-content>; | 1070 m. 08.III.2018; GB Nets, white pan &amp; | sieves: larger shaded forestswamp: Field# MAD18-90 | Leg. J. Bergsten, &amp; T. Ranarilalatiana // -1♂ (<abbrev xmlns:xlink="http://www.w3.org/1999/xlink" xlink:title="(Genital Preparation) male genitalia have been examined" id="ABBRID0ETKEK" xlink:type="simple">GP</abbrev>), 2♀ (<abbrev xmlns:xlink="http://www.w3.org/1999/xlink" xlink:title="in alcohol tube" id="ABBRID0EXKEK" xlink:type="simple">Alc</abbrev>.) (<named-content xmlns:xlink="http://www.w3.org/1999/xlink" content-type="dwc:institutional_code" xlink:type="simple">NHRS</named-content>): // <named-content xmlns:xlink="http://www.w3.org/1999/xlink" content-type="dwc:institutional_code" xlink:type="simple">NHRS</named-content>-JLKB | 000010875, 10883(<abbrev xmlns:xlink="http://www.w3.org/1999/xlink" xlink:title="in alcohol tube" id="ABBRID0EFLEK" xlink:type="simple">Alc</abbrev>.) // Madagascar: Toamasina: Alaotra Mangoro: | Zahamena NP: Sect. Antanandava: | Pandanus Swamp: <named-content xmlns:xlink="http://www.w3.org/1999/xlink" content-type="dwc:verbatimCoordinates" xlink:type="simple"><named-content content-type="geo-json" specific-use="{&#34;type&#34;:&#34;Point&#34;,&#34;coordinates&#34;:[48.722700,-17.516600]}" id="NCID0EMLEK" xlink:type="simple">S17.5166; E048.7227</named-content></named-content>; | 1040 m. 08.III.2018; GB Nets, white pan &amp; | sieves: forestswamp: Field# MAD18-91 | Leg. J. Bergsten, &amp; T. Ranarilalatiana -1♀ (<abbrev xmlns:xlink="http://www.w3.org/1999/xlink" xlink:title="in alcohol tube" id="ABBRID0ERLEK" xlink:type="simple">Alc</abbrev>.) (<named-content xmlns:xlink="http://www.w3.org/1999/xlink" content-type="dwc:institutional_code" xlink:type="simple">NHRS</named-content>): // <named-content xmlns:xlink="http://www.w3.org/1999/xlink" content-type="dwc:institutional_code" xlink:type="simple">NHRS</named-content>-JLKB | 000010884 // Madagascar: Toamasina: Alaotra Mangoro: | Zahamena NP: Sect. Antanandava: | Analamaitso forest: <named-content xmlns:xlink="http://www.w3.org/1999/xlink" content-type="dwc:verbatimCoordinates" xlink:type="simple"><named-content content-type="geo-json" specific-use="{&#34;type&#34;:&#34;Point&#34;,&#34;coordinates&#34;:[48.725000,-17.522500]}" id="NCID0ECMEK" xlink:type="simple">S17.5225; E048.7250</named-content></named-content>; | 1090 m. 08.III.2018; GB Nets, white pan &amp; | sieves: waterfilled golddigging hole in flat: Field# MAD18-92 | Leg. J. Bergsten, &amp; T. Ranarilalatiana // -2♂ (<abbrev xmlns:xlink="http://www.w3.org/1999/xlink" xlink:title="(Genital Preparation) male genitalia have been examined" id="ABBRID0EHMEK" xlink:type="simple">GP</abbrev>), 3♀, 6♀ (<abbrev xmlns:xlink="http://www.w3.org/1999/xlink" xlink:title="in alcohol tube" id="ABBRID0ELMEK" xlink:type="simple">Alc</abbrev>.), 6ex. (3♂, 3♀) (<abbrev xmlns:xlink="http://www.w3.org/1999/xlink" xlink:title="in alcohol tube" id="ABBRID0EPMEK" xlink:type="simple">Alc</abbrev>.), (<named-content xmlns:xlink="http://www.w3.org/1999/xlink" content-type="dwc:institutional_code" xlink:type="simple">NHRS</named-content>, <abbrev xmlns:xlink="http://www.w3.org/1999/xlink" content-type="institution" xlink:title="Department of Entomology, Antananarivo University" id="ABBRID0EYMEK" xlink:type="simple">DEUA</abbrev> &amp; <named-content xmlns:xlink="http://www.w3.org/1999/xlink" content-type="dwc:institutional_code" xlink:type="simple">PBZT</named-content>/<abbrev xmlns:xlink="http://www.w3.org/1999/xlink" content-type="institution" xlink:title="Madagascar Biodiversity Center" id="ABBRID0ECNEK" xlink:type="simple">MBC</abbrev>): // <named-content xmlns:xlink="http://www.w3.org/1999/xlink" content-type="dwc:institutional_code" xlink:type="simple">NHRS</named-content>-JLKB | 000010816, 10876–9, 10886(<abbrev xmlns:xlink="http://www.w3.org/1999/xlink" xlink:title="in alcohol tube" id="ABBRID0EMNEK" xlink:type="simple">Alc</abbrev>.), 65753(<abbrev xmlns:xlink="http://www.w3.org/1999/xlink" xlink:title="in alcohol tube" id="ABBRID0EQNEK" xlink:type="simple">Alc</abbrev>.) // Madagascar: Toamasina: Alaotra Mangoro: | Zahamena NP: Sect. Antanandava: 150 m | upstream to Camp Cascade: <named-content xmlns:xlink="http://www.w3.org/1999/xlink" content-type="dwc:verbatimCoordinates" xlink:type="simple"><named-content content-type="geo-json" specific-use="{&#34;type&#34;:&#34;Point&#34;,&#34;coordinates&#34;:[48.724400,-17.545800]}" id="NCID0EXNEK" xlink:type="simple">S17.5458; E048.7244</named-content></named-content>; | 1270 m. 10–11.III.2018; GB Nets, white pan &amp; | sieves: waterpool with dead leaves: Field# MAD18-109, | Leg. J. Bergsten, &amp; T. Ranarilalatiana // <bold>Toamasina. Analanjirofo: Maroantsetra</bold>: -1♂, 1♀ (<named-content xmlns:xlink="http://www.w3.org/1999/xlink" content-type="dwc:institutional_code" xlink:type="simple">MNHN</named-content>, “coll. Legros”): Data in <named-content xmlns:xlink="http://www.w3.org/1999/xlink" content-type="dwc:institutional_code" xlink:type="simple">NHRS</named-content> | JLKB | 000030314-5 // Maroantsetra | Vadon IV.50 // 1/6 //? insuetus | guign. // [These two specimens were seen in <named-content xmlns:xlink="http://www.w3.org/1999/xlink" content-type="dwc:institutional_code" xlink:type="simple">MNHN</named-content>, but their identity, after the discovery of additional very similar species in the complex, was not confirmed. We therefore only tentatively refer them to this species.] <bold>Fianarantsoa. Vatovavy Fitovinany: Ifanadiana</bold>: -1♀ (<named-content xmlns:xlink="http://www.w3.org/1999/xlink" content-type="dwc:institutional_code" xlink:type="simple">CAS</named-content>): // <ext-link xmlns:xlink="http://www.w3.org/1999/xlink" xlink:type="simple" ext-link-type="uri" xlink:href="http://data.antweb.org/specimen/CASENT8131927">CASENT-8131927</ext-link> // Madagascar: Province | Fianarantsoa, Parc National | Ranomafana, radio tower | at forest edge, elev 1130 m | 19–26 February 2002 // 21°15.05'S, 47°24.43' | coll: M. Irwin, R. Harin’Hala | California Acad. of Sciences | malaise. Mixed tropical | forest MA-02-09B-17 // -1♂ (teneral) (<named-content xmlns:xlink="http://www.w3.org/1999/xlink" content-type="dwc:institutional_code" xlink:type="simple">NMPC</named-content>, “coll. Hájek”): Data in <named-content xmlns:xlink="http://www.w3.org/1999/xlink" content-type="dwc:institutional_code" xlink:type="simple">NHRS</named-content> | JLKB | 000030313 // Madagascar 26–31.I.2007 | Ranomafana NP | Ranomafana vill. env. | Z. Mracek leg. // coll. Jiri HÁJEK | National Museum | Prague, Czech Republic // <bold>Fianarantsoa. Matsiatra Ambony: Lalangina</bold>: -1♀ (<named-content xmlns:xlink="http://www.w3.org/1999/xlink" content-type="dwc:institutional_code" xlink:type="simple">CAS</named-content>): // <ext-link xmlns:xlink="http://www.w3.org/1999/xlink" xlink:type="simple" ext-link-type="uri" xlink:href="http://data.antweb.org/specimen/CASENT5004000">CASENT-5004000</ext-link> // Madagascar, Fianarantsoa | Province, Ranomafana National | Park, Vohiparara village, 1160m | mixed tropical forest | 2–22 January 2001 | 21.23906S / 47.38487E | COL-DHK-2001–003 // D.H. &amp; K.M. Kavanagh | R.L. Brett, E. Elsom, F. Vargas, | R. Ranaivosolo, E.F. Randrianirina, | N. Rasoamanana, T.J. | Ravelomanana and H.C. | Raveloson collectors // -4♂ (<named-content xmlns:xlink="http://www.w3.org/1999/xlink" content-type="dwc:institutional_code" xlink:type="simple">CAS</named-content>): // <ext-link xmlns:xlink="http://www.w3.org/1999/xlink" xlink:type="simple" ext-link-type="uri" xlink:href="http://data.antweb.org/specimen/CASENT5004056">CASENT-5004056</ext-link>, 5004070–1, 5004075 // Madagascar, Fianarantsoa | Province, Ranomafana | National Park, Vohiparara | area, 1170m mixed tropical | forest 2–22 January 2001 | <named-content xmlns:xlink="http://www.w3.org/1999/xlink" content-type="dwc:verbatimCoordinates" xlink:type="simple"><named-content content-type="geo-json" specific-use="{&#34;type&#34;:&#34;Point&#34;,&#34;coordinates&#34;:[47.369790,-21.226440]}" id="NCID0E6PEK" xlink:type="simple">21.22644S, 47.36979E</named-content></named-content>, | Stop# DHK-01-004 // D.H. &amp; K.M. Kavanagh | R.L. Brett, E. Elsom, F. | Vargas, R. Ranaivosolo, | E.F. Randrianirina, N. | Rasoamanana, T.J. | Ravelomanana and H.C. | Raveloson collectors // <bold>Antsiranana. Diana: Nosy-Be</bold>: -1♂(<abbrev xmlns:xlink="http://www.w3.org/1999/xlink" xlink:title="(Genital Preparation) male genitalia have been examined" id="ABBRID0EMQEK" xlink:type="simple">GP</abbrev>) (<named-content xmlns:xlink="http://www.w3.org/1999/xlink" content-type="dwc:institutional_code" xlink:type="simple">MNHN</named-content>): // Data in <named-content xmlns:xlink="http://www.w3.org/1999/xlink" content-type="dwc:institutional_code" xlink:type="simple">NHRS</named-content> | JLKB | 000030230 // Nosy-Be | Sokobe [=Lokobe NP] | V. 57 Hoyt Coll // ♂ [male symbol] // <bold>Mahajanga. Boeny: Ambato-Boeny</bold>: -1♀ (<named-content xmlns:xlink="http://www.w3.org/1999/xlink" content-type="dwc:institutional_code" xlink:type="simple">NHRS</named-content>): // <named-content xmlns:xlink="http://www.w3.org/1999/xlink" content-type="dwc:institutional_code" xlink:type="simple">NHRS</named-content>-JLKB | 000010694 (JB206) // Madagascar: Mahajanga: Boeny: | Ankarafantsika NP. S16.30341 | E046.81073, 74 m.a.o. 29.XI.2009 | 22W Black Light, Field# MAD09-07 | Leg. J. Bergsten, N. Jönsson, | T. Ranarilalatiana, H.J. Randriamihaja // -1♀ (<named-content xmlns:xlink="http://www.w3.org/1999/xlink" content-type="dwc:institutional_code" xlink:type="simple">NHRS</named-content>): // <named-content xmlns:xlink="http://www.w3.org/1999/xlink" content-type="dwc:institutional_code" xlink:type="simple">NHRS</named-content>-JLKB | 000010781 (JB205) // Madagascar: Mahajanga: Boeny: | Ankarafantsika NP. S16.30350 | E046.81068, 87 m.a.o. 29.XI.2009 | Water Net, Field# MAD09-03 | Leg. J. Bergsten, N. Jönsson, | T. Ranarilalatiana, H.J. Randriamihaja //</p></tp:treatment-sec><tp:treatment-sec sec-type="diagnosis" id="SECID0EQREK"><title>Diagnosis.</title><p>Body shape elongate oval, elytra brown with basal testaceous band, with six discal and one submarginal stria (Fig. <xref ref-type="fig" rid="F9">9A</xref>). <italic><tp:taxon-name><tp:taxon-name-part taxon-name-part-type="genus" reg="Copelatus">Copelatus</tp:taxon-name-part> <tp:taxon-name-part taxon-name-part-type="species" reg="insuetus">insuetus</tp:taxon-name-part></tp:taxon-name></italic> can be distinguished from the following species based on the penis ventral outline in lateral view with a distinct “shoulder” (Fig. <xref ref-type="fig" rid="F6">6A</xref>), an apex in left lateral view with a dorsal ridge crossing posterior dorsal margin and medial part longitudinally coarsely sulcate ventrolaterally in right lateral view (Fig. <xref ref-type="fig" rid="F6">6A</xref>).</p></tp:treatment-sec><tp:treatment-sec sec-type="description" id="SECID0ENSEK"><title>Description.</title><p>Body length 4.3–5.0 mm. Body shape elongate, weakly oval, some specimens appearing subparalell. Head rufotestaceous anteriorly and posteriorly but infuscated by two blotches inbetween the eyes. Blotches usually meet in middle and form an M-mark, but sometimes infuscation reduced to nearly absent. Pronotum usually with extensive medial infuscation leaving only lateral, anterolateral and posterolateral areas testaceous. Some specimens with less extensive medial infuscation (Fig. <xref ref-type="fig" rid="F9">9A</xref>). Elytra brown with an irregular testaceous band at base. Testaceous band with longest projection posteriorly in second interval. All appendages testaceous.</p><p>Elytra with six clearly impressed discal and one submarginal stria. Fifth and sixth striae abbreviated anteriorly, and also first stria may be somewhat abbreviated. Submarginal stria starting between one third from the base and midway between base and apex. Head, pronotum, and elytra microreticulate and finely micropunctate. Posterolateral corners of pronotum with strioles that extend along posterior surface, reduced or absent medially.</p><p>Ventral side ferrugineous brown, except prothorax, epipleura, appendages, and gula of head which are testaceous. Area around metacoxal lines lighter (not all individuals) and also spots laterally on abdominal sternites II–VII and along some sternite margins are lighter. Metacoxa and abdominal sternites II–IV marked with strioles. Prosternal process short, broad, with blunt apex. Lateral parts of metaventrite broad. Metacoxal lines long, abbreviated only slightly before metaventral margin, diverging anteriorly.</p><p>Male: first three pro- and mesotarsomeres widened and ventrally equipped with suction cups; number of suction cups per segment for I–III: 7:4:4 for both pro- and mesotarsus. Protibia modified, narrow with a bisinuate angulate ventral margin at base, broadened distally. Pro- and mesotarsal claws unmodified. Penis in ventral view thin and simple, apical part slightly left-turned. Penis in lateral view angled after basal third forming a “shoulder”. Apex in left lateral view with a characteristic dorsal ridge crossing posterior dorsal margin (Fig. <xref ref-type="fig" rid="F6">6A</xref>). Penis serrated with fine transverse ridges preapically on the left ventral ridge and halfway down the left side. Penis medially strongly longitudinally sulcate ventrolaterally in right lateral view (Fig. <xref ref-type="fig" rid="F6">6A</xref>). Parameres as in Figure <xref ref-type="fig" rid="F6">6A</xref>.</p><p>Female: anterior half of elytra finely striolated from second or third elytral interval to external margin. Degree of elytral striolation in females quite variable between specimens. These strioles are finer than the strioles on pronotum found in both sexes.</p><fig id="F9" position="float" orientation="portrait"><object-id xmlns:xlink="http://www.w3.org/1999/xlink" content-type="doi" xlink:type="simple">10.3897/zookeys.869.33997.figure9</object-id><object-id xmlns:xlink="http://www.w3.org/1999/xlink" content-type="arpha" xlink:type="simple">28e510f0-e9c2-55a0-9739-90b6d3405407</object-id><label>Figure 9.</label><caption><p>Habitus, dorsal view. <bold>A</bold> Female: <italic><tp:taxon-name><tp:taxon-name-part taxon-name-part-type="genus" reg="Copelatus">Copelatus</tp:taxon-name-part> <tp:taxon-name-part taxon-name-part-type="species" reg="insuetus">insuetus</tp:taxon-name-part></tp:taxon-name></italic><bold>B</bold> Male: <italic><tp:taxon-name><tp:taxon-name-part taxon-name-part-type="genus" reg="Copelatus">Copelatus</tp:taxon-name-part> <tp:taxon-name-part taxon-name-part-type="species" reg="vokoka">vokoka</tp:taxon-name-part></tp:taxon-name></italic> sp. nov. <bold>C</bold> Female: <italic><tp:taxon-name><tp:taxon-name-part taxon-name-part-type="genus" reg="Copelatus">Copelatus</tp:taxon-name-part> <tp:taxon-name-part taxon-name-part-type="species" reg="kely">kely</tp:taxon-name-part></tp:taxon-name></italic> sp. nov. <bold>D</bold> Female: <italic><tp:taxon-name><tp:taxon-name-part taxon-name-part-type="genus" reg="Copelatus">Copelatus</tp:taxon-name-part></tp:taxon-name></italic> sp. 3 (Ivohibe).</p></caption><graphic xmlns:xlink="http://www.w3.org/1999/xlink" xlink:href="zookeys-869-019-g009.jpg" position="float" orientation="portrait" xlink:type="simple" id="oo_322934.jpg"><uri content-type="original_file" xlink:type="simple">https://binary.pensoft.net/fig/322934</uri></graphic></fig></tp:treatment-sec><tp:treatment-sec sec-type="distribution" id="SECID0EFVEK"><title>Distribution.</title><p>Endemic to Madagascar. Known with certainty from the eastern escarpment, Ranomafana NP in the south, Analamazaotra NP, and Mantadia NP in the central region, and Zahamena NP and Andilamena further north (Fig. <xref ref-type="fig" rid="F12">12A</xref>). We have also seen older material including males from Paris museum from lowland Lokobe NP (island of Nosy Be) in NW and Maroantsetra in NE (not reconfirmed) that correspond to the same species. Finally, two females (<named-content xmlns:xlink="http://www.w3.org/1999/xlink" content-type="dwc:institutional_code" xlink:type="simple">NHRS</named-content>) from Ankarafantsika NP is likely this species.</p></tp:treatment-sec><tp:treatment-sec sec-type="habitat" id="SECID0EUVEK"><title>Habitat and ecology.</title><p>We have collected this species in Analamazaotra NP in stagnant forest pools with vegetation or with plentiful of dead leaves. Also found in a sidepool next to a river in semi-open degraded area near Moramanga. The eastern escarpment localities range in altitude between 900–1300 m, but if the localities of Nosy Be and Maroantsetra are correct this species can also occur at lowland sea level altitudes. It seems to be most abundant in tropical eastern forests, but if the Ankarafantsika females belong to this species, then it can also occur in western deciduous forests.</p></tp:treatment-sec><tp:treatment-sec sec-type="comments" id="SECID0EZVEK"><title>Comments.</title><p>Eventual older records of <italic><tp:taxon-name><tp:taxon-name-part taxon-name-part-type="genus" reg="Copelatus">C.</tp:taxon-name-part> <tp:taxon-name-part taxon-name-part-type="species" reg="insuetus">insuetus</tp:taxon-name-part></tp:taxon-name></italic> should be regarded with caution in light of the habitually very similar new species described below.</p></tp:treatment-sec><tp:treatment-sec><!--Section generated to contain objects referenced in tp:taxon-treatment.--><fig id="F6" position="float" orientation="portrait"><object-id xmlns:xlink="http://www.w3.org/1999/xlink" content-type="doi" xlink:type="simple">10.3897/zookeys.869.33997.figure6</object-id><object-id xmlns:xlink="http://www.w3.org/1999/xlink" content-type="arpha" xlink:type="simple">9d3c9a97-1064-595c-a2f7-6a06fe45bb4f</object-id><label>Figure 6.</label><caption><p>Male genitalia. From left to right, aedeagus in right lateral, ventral, left lateral views and left paramere. <bold>A</bold><italic><tp:taxon-name><tp:taxon-name-part taxon-name-part-type="genus" reg="Copelatus">Copelatus</tp:taxon-name-part> <tp:taxon-name-part taxon-name-part-type="species" reg="insuetus">insuetus</tp:taxon-name-part></tp:taxon-name></italic><bold>B</bold><italic><tp:taxon-name><tp:taxon-name-part taxon-name-part-type="genus" reg="Copelatus">Copelatus</tp:taxon-name-part> <tp:taxon-name-part taxon-name-part-type="species" reg="kely">kely</tp:taxon-name-part></tp:taxon-name></italic> sp. nov. <bold>C</bold><italic><tp:taxon-name><tp:taxon-name-part taxon-name-part-type="genus" reg="Copelatus">Copelatus</tp:taxon-name-part> <tp:taxon-name-part taxon-name-part-type="species" reg="vokoka">vokoka</tp:taxon-name-part></tp:taxon-name></italic> sp. nov. <bold>D</bold><italic><tp:taxon-name><tp:taxon-name-part taxon-name-part-type="genus" reg="Copelatus">Copelatus</tp:taxon-name-part> <tp:taxon-name-part taxon-name-part-type="species" reg="ankaratra">ankaratra</tp:taxon-name-part></tp:taxon-name></italic> sp. nov. <bold>E</bold><italic><tp:taxon-name><tp:taxon-name-part taxon-name-part-type="genus" reg="Copelatus">Copelatus</tp:taxon-name-part> <tp:taxon-name-part taxon-name-part-type="species" reg="safiotra">safiotra</tp:taxon-name-part></tp:taxon-name></italic> sp. nov.</p></caption><graphic xmlns:xlink="http://www.w3.org/1999/xlink" xlink:href="zookeys-869-019-g006.jpg" position="float" orientation="portrait" xlink:type="simple" id="oo_322931.jpg"><uri content-type="original_file" xlink:type="simple">https://binary.pensoft.net/fig/322931</uri></graphic></fig><fig id="F12" position="float" orientation="portrait"><object-id xmlns:xlink="http://www.w3.org/1999/xlink" content-type="doi" xlink:type="simple">10.3897/zookeys.869.33997.figure12</object-id><object-id xmlns:xlink="http://www.w3.org/1999/xlink" content-type="arpha" xlink:type="simple">8ee21ddd-475a-5501-a27f-e1c8ae8a90c1</object-id><label>Figure 12.</label><caption><p>Distribution maps of <italic><tp:taxon-name><tp:taxon-name-part taxon-name-part-type="genus" reg="Copelatus">Copelatus</tp:taxon-name-part></tp:taxon-name></italic> species. <bold>A</bold><italic><tp:taxon-name><tp:taxon-name-part taxon-name-part-type="genus" reg="Copelatus">C.</tp:taxon-name-part> <tp:taxon-name-part taxon-name-part-type="species" reg="insuetus">insuetus</tp:taxon-name-part></tp:taxon-name></italic> (circle), <italic><tp:taxon-name><tp:taxon-name-part taxon-name-part-type="genus" reg="Copelatus">C.</tp:taxon-name-part> <tp:taxon-name-part taxon-name-part-type="species" reg="pseudostriatus">pseudostriatus</tp:taxon-name-part></tp:taxon-name></italic> sp. nov. (square) <bold>B</bold><italic><tp:taxon-name><tp:taxon-name-part taxon-name-part-type="genus" reg="Copelatus">C.</tp:taxon-name-part> <tp:taxon-name-part taxon-name-part-type="species" reg="kely">kely</tp:taxon-name-part></tp:taxon-name></italic> sp. nov. (circle), <italic><tp:taxon-name><tp:taxon-name-part taxon-name-part-type="genus" reg="Copelatus">C.</tp:taxon-name-part> <tp:taxon-name-part taxon-name-part-type="species" reg="vokoka">vokoka</tp:taxon-name-part></tp:taxon-name></italic> sp. nov. (square) <bold>C</bold><italic><tp:taxon-name><tp:taxon-name-part taxon-name-part-type="genus" reg="Copelatus">C.</tp:taxon-name-part> <tp:taxon-name-part taxon-name-part-type="species" reg="ankaratra">ankaratra</tp:taxon-name-part></tp:taxon-name></italic> sp. nov. (circle), <italic><tp:taxon-name><tp:taxon-name-part taxon-name-part-type="genus" reg="Copelatus">C.</tp:taxon-name-part></tp:taxon-name></italic> sp. 3 (square) <bold>D</bold><italic><tp:taxon-name><tp:taxon-name-part taxon-name-part-type="genus" reg="Copelatus">C.</tp:taxon-name-part> <tp:taxon-name-part taxon-name-part-type="species" reg="safiotra">safiotra</tp:taxon-name-part></tp:taxon-name></italic> sp. nov. (circle), <italic><tp:taxon-name><tp:taxon-name-part taxon-name-part-type="genus" reg="Copelatus">C.</tp:taxon-name-part> <tp:taxon-name-part taxon-name-part-type="species" reg="befasicus">befasicus</tp:taxon-name-part></tp:taxon-name></italic> (square).</p></caption><graphic xmlns:xlink="http://www.w3.org/1999/xlink" xlink:href="zookeys-869-019-g012.jpg" position="float" orientation="portrait" xlink:type="simple" id="oo_322937.jpg"><uri content-type="original_file" xlink:type="simple">https://binary.pensoft.net/fig/322937</uri></graphic></fig></tp:treatment-sec></tp:taxon-treatment>
