# Supplementary material for: Taxonomic revision of the genus Copelatus of Madagascar (Coleoptera, Dytiscidae, Copelatinae): the non- erichsonii group species
Source: Zookeys. 2019 Aug 5;869:19–90. doi: 10.3897/zookeys.869.33997 (PMC6690892; doi:10.3897/zookeys.869.33997)
Supplement: XML Treatment for Copelatus kely [file zookeys.869.33997-treatment12.xml]

<!DOCTYPE tp:taxon-treatment
  PUBLIC "-//TaxonX//DTD Taxonomic Treatment Publishing DTD v0 20100105//EN" "tax-treatment-NSO.dtd">
<tp:taxon-treatment xmlns:tp="http://www.plazi.org/taxpub"><tp:treatment-meta><kwd-group><label>Taxon classification</label><kwd><named-content xmlns:xlink="http://www.w3.org/1999/xlink" content-type="kingdom">Animalia</named-content></kwd><kwd><named-content xmlns:xlink="http://www.w3.org/1999/xlink" content-type="order">Coleoptera</named-content></kwd><kwd><named-content xmlns:xlink="http://www.w3.org/1999/xlink" content-type="family">Dytiscidae</named-content></kwd></kwd-group><mixed-citation publication-type="journal"><person-group><name><surname>Ranarilalatiana</surname><given-names>Tolotra</given-names></name><name><surname>Raveloson Ravaomanarivo</surname><given-names>Lala Harivelo</given-names></name><name><surname>Bergsten</surname><given-names>Johannes</given-names></name></person-group><article-title>Taxonomic revision of the genus <italic><tp:taxon-name><tp:taxon-name-part taxon-name-part-type="genus" reg="Copelatus">Copelatus</tp:taxon-name-part></tp:taxon-name></italic> of Madagascar (<tp:taxon-name><tp:taxon-name-part taxon-name-part-type="order">Coleoptera</tp:taxon-name-part></tp:taxon-name>, <tp:taxon-name><tp:taxon-name-part taxon-name-part-type="family">Dytiscidae</tp:taxon-name-part></tp:taxon-name>, <tp:taxon-name><tp:taxon-name-part taxon-name-part-type="subfamily">Copelatinae</tp:taxon-name-part></tp:taxon-name>): the non- <italic>erichsonii</italic> group species</article-title><source>Zookeys</source><day>05</day><month>8</month><year>2019</year><volume>869</volume><fpage>19</fpage><lpage>90</lpage><pub-id pub-id-type="doi">10.3897/zookeys.869.33997</pub-id></mixed-citation></tp:treatment-meta><tp:nomenclature><tp:taxon-name><object-id xmlns:xlink="http://www.w3.org/1999/xlink" content-type="arpha" xlink:type="simple">9FD551E5A9DF5CB19C529BDE43F5F8D0</object-id>
              
              <tp:taxon-name-part taxon-name-part-type="genus" reg="Copelatus">Copelatus</tp:taxon-name-part>
              <tp:taxon-name-part taxon-name-part-type="species" reg="kely">kely</tp:taxon-name-part>
              <object-id xmlns:xlink="http://www.w3.org/1999/xlink" content-type="zoobank" xlink:type="simple">http://zoobank.org/3AFB0F44-539F-4621-9002-F2E44EEDC73A</object-id>
            </tp:taxon-name><tp:taxon-authority>Ranarilalatiana &amp; Bergsten</tp:taxon-authority><tp:taxon-status xmlns:xlink="http://www.w3.org/1999/xlink" xlink:type="simple">sp. nov.</tp:taxon-status><xref ref-type="fig" rid="F6">Figs 6B</xref><xref ref-type="fig" rid="F9">, 9C</xref></tp:nomenclature><tp:treatment-sec sec-type="type locality" id="SECID0E2XEK"><title>Type locality.</title><p>Ambohidray reserve, Andriambe [18.61317S, 048.32593E] [Madagascar, Alaotra Mangoro region, Moramanga district].</p></tp:treatment-sec><tp:treatment-sec sec-type="type material" id="SECID0EAYEK"><title>Type material.</title><p><bold>Toamasina. Alaotra Mangoro: Moramanga</bold>: -<abbrev xmlns:xlink="http://www.w3.org/1999/xlink" xlink:title="Holotype" id="ABBRID0EIYEK" xlink:type="simple">HT</abbrev>♂(<abbrev xmlns:xlink="http://www.w3.org/1999/xlink" xlink:title="(Genital Preparation) male genitalia have been examined" id="ABBRID0EMYEK" xlink:type="simple">GP</abbrev>) (<named-content xmlns:xlink="http://www.w3.org/1999/xlink" content-type="dwc:institutional_code" xlink:type="simple">NHRS</named-content>): // <named-content xmlns:xlink="http://www.w3.org/1999/xlink" content-type="dwc:institutional_code" xlink:type="simple">NHRS</named-content>-JLKB | 000010890 // Madagascar: Moramanga: Ambohidray | reserve: TR18L14: Andriambe stream: | <named-content xmlns:xlink="http://www.w3.org/1999/xlink" content-type="dwc:verbatimCoordinates" xlink:type="simple"><named-content content-type="geo-json" specific-use="{&#34;type&#34;:&#34;Point&#34;,&#34;coordinates&#34;:[48.325930,-18.613170]}" id="NCID0E4YEK" xlink:type="simple">S-18.61317; E48.32593</named-content></named-content>; 1044m: | stagnant pool in pitfall holes: | 23/05/2018; Leg. T. Ranarialalatiana // Holotype | <italic>Copelatus kely</italic> sp. nov. | Det. Ranarilalatiana | &amp; Bergsten, 2019 // <bold>Paratypes</bold>: -2♂(<abbrev xmlns:xlink="http://www.w3.org/1999/xlink" xlink:title="(Genital Preparation) male genitalia have been examined" id="ABBRID0EPZEK" xlink:type="simple">GP</abbrev>), 3♀, 11 ex. (7♂, 4♀) (<abbrev xmlns:xlink="http://www.w3.org/1999/xlink" xlink:title="in alcohol tube" id="ABBRID0ETZEK" xlink:type="simple">Alc</abbrev>.) (<named-content xmlns:xlink="http://www.w3.org/1999/xlink" content-type="dwc:institutional_code" xlink:type="simple">NHRS</named-content>, <named-content xmlns:xlink="http://www.w3.org/1999/xlink" content-type="dwc:institutional_code" xlink:type="simple">NHMUK</named-content>, <abbrev xmlns:xlink="http://www.w3.org/1999/xlink" content-type="institution" xlink:title="Department of Entomology, Antananarivo University" id="ABBRID0EB1EK" xlink:type="simple">DEUA</abbrev> &amp; <named-content xmlns:xlink="http://www.w3.org/1999/xlink" content-type="dwc:institutional_code" xlink:type="simple">PBZT</named-content>/<abbrev xmlns:xlink="http://www.w3.org/1999/xlink" content-type="institution" xlink:title="Madagascar Biodiversity Center" id="ABBRID0EL1EK" xlink:type="simple">MBC</abbrev>): // <named-content xmlns:xlink="http://www.w3.org/1999/xlink" content-type="dwc:institutional_code" xlink:type="simple">NHRS</named-content>-JLKB | 000010891, 65741–4, 10889(<abbrev xmlns:xlink="http://www.w3.org/1999/xlink" xlink:title="in alcohol tube" id="ABBRID0EV1EK" xlink:type="simple">Alc</abbrev>.) // Madagascar: Moramanga: Ambohidray | reserve: TR18L14: Andriambe stream: | <named-content xmlns:xlink="http://www.w3.org/1999/xlink" content-type="dwc:verbatimCoordinates" xlink:type="simple"><named-content content-type="geo-json" specific-use="{&#34;type&#34;:&#34;Point&#34;,&#34;coordinates&#34;:[48.325930,-18.613170]}" id="NCID0E31EK" xlink:type="simple">S-18.61317; E48.32593</named-content></named-content>; 1044m: | stagnant pool in pitfall holes: | 23/05/2018; Leg. T. Ranarialalatiana // Paratype | <italic>Copelatus kely</italic> sp. nov. | Det. Ranarilalatiana | &amp; Bergsten, 2019 // -2♂<abbrev xmlns:xlink="http://www.w3.org/1999/xlink" xlink:title="(Genital Preparation) male genitalia have been examined" id="ABBRID0EM2EK" xlink:type="simple">GP</abbrev> (teneral), 2♀, 10 ex. (<abbrev xmlns:xlink="http://www.w3.org/1999/xlink" xlink:title="in alcohol tube" id="ABBRID0EQ2EK" xlink:type="simple">Alc</abbrev>.) (teneral) (<named-content xmlns:xlink="http://www.w3.org/1999/xlink" content-type="dwc:institutional_code" xlink:type="simple">NHRS</named-content>): // <named-content xmlns:xlink="http://www.w3.org/1999/xlink" content-type="dwc:institutional_code" xlink:type="simple">NHRS</named-content>-JLKB | 000010858–9, 65738–9, 10861(<abbrev xmlns:xlink="http://www.w3.org/1999/xlink" xlink:title="in alcohol tube" id="ABBRID0E52EK" xlink:type="simple">Alc</abbrev>.) // Madagascar: Moramanga: Ambohidray | reserve: TR18L04: Andriambe stream: | <named-content xmlns:xlink="http://www.w3.org/1999/xlink" content-type="dwc:verbatimCoordinates" xlink:type="simple"><named-content content-type="geo-json" specific-use="{&#34;type&#34;:&#34;Point&#34;,&#34;coordinates&#34;:[48.326200,-18.613200]}" id="NCID0EF3EK" xlink:type="simple">S-18.6132; E48.3262</named-content></named-content>; 1044m: | stagnant pool in pitfall holes: | 07/04/2018; Leg. T. Ranarialalatiana &amp; al. // Paratype | <italic>Copelatus kely</italic> sp. nov. | Det. Ranarilalatiana | &amp; Bergsten, 2019 // -2♀ (teneral), 5 ex. (<abbrev xmlns:xlink="http://www.w3.org/1999/xlink" xlink:title="in alcohol tube" id="ABBRID0EV3EK" xlink:type="simple">Alc</abbrev>.) (teneral) (<named-content xmlns:xlink="http://www.w3.org/1999/xlink" content-type="dwc:institutional_code" xlink:type="simple">NHRS</named-content>): // <named-content xmlns:xlink="http://www.w3.org/1999/xlink" content-type="dwc:institutional_code" xlink:type="simple">NHRS</named-content>-JLKB | 000065701, 65740, 10862(<abbrev xmlns:xlink="http://www.w3.org/1999/xlink" xlink:title="in alcohol tube" id="ABBRID0ED4EK" xlink:type="simple">Alc</abbrev>.) // Madagascar: Moramanga: Ambohidray | reserve: TR18L07: Andriambe stream: | <named-content xmlns:xlink="http://www.w3.org/1999/xlink" content-type="dwc:verbatimCoordinates" xlink:type="simple"><named-content content-type="geo-json" specific-use="{&#34;type&#34;:&#34;Point&#34;,&#34;coordinates&#34;:[48.325700,-18.613100]}" id="NCID0EK4EK" xlink:type="simple">S-18.6131; E48.3257</named-content></named-content>; 1046m: | stagnant pools in path: | 07/04/2018; Leg. T. Ranarialalatiana &amp; al. // Paratype | <italic>Copelatus kely</italic> sp. nov. | Det. Ranarilalatiana | &amp; Bergsten, 2019 // -1♂(<abbrev xmlns:xlink="http://www.w3.org/1999/xlink" xlink:title="(Genital Preparation) male genitalia have been examined" id="ABBRID0E14EK" xlink:type="simple">GP</abbrev>) (<named-content xmlns:xlink="http://www.w3.org/1999/xlink" content-type="dwc:institutional_code" xlink:type="simple">NHRS</named-content>): // <named-content xmlns:xlink="http://www.w3.org/1999/xlink" content-type="dwc:institutional_code" xlink:type="simple">NHRS</named-content>-JLKB | 000065746 // MAD: TOAM: Alaotra Mangoro | Andasibe Mantadia NP, Analamazaotra | 250m E of park entrance: Mad14-18: | dried up river bed with stagnant pools: | <named-content xmlns:xlink="http://www.w3.org/1999/xlink" content-type="dwc:verbatimCoordinates" xlink:type="simple"><named-content content-type="geo-json" specific-use="{&#34;type&#34;:&#34;Point&#34;,&#34;coordinates&#34;:[48.417400,-18.935700]}" id="NCID0EL5EK" xlink:type="simple">18.9357S; 48.4174E</named-content></named-content>: 930m: 27.XI.2014 // Leg. J. Bergsten, R. | Bukontaite, S. Holmgren, | J.H. Randriamihaja | &amp; T. Ranarilalatiana // Paratype | <italic>Copelatus kely</italic> sp. nov. | Det. Ranarilalatiana | &amp; Bergsten, 2019 //</p></tp:treatment-sec><tp:treatment-sec sec-type="diagnosis" id="SECID0E25EK"><title>Diagnosis.</title><p>Similar body shape to <italic><tp:taxon-name><tp:taxon-name-part taxon-name-part-type="genus" reg="Copelatus">C.</tp:taxon-name-part> <tp:taxon-name-part taxon-name-part-type="species" reg="insuetus">insuetus</tp:taxon-name-part></tp:taxon-name></italic> but <italic><tp:taxon-name><tp:taxon-name-part taxon-name-part-type="genus" reg="Copelatus">C.</tp:taxon-name-part> <tp:taxon-name-part taxon-name-part-type="species" reg="kely">kely</tp:taxon-name-part></tp:taxon-name></italic> is smaller than all other species in the <italic><tp:taxon-name><tp:taxon-name-part taxon-name-part-type="genus" reg="Copelatus">Copelatus</tp:taxon-name-part> <tp:taxon-name-part taxon-name-part-type="species" reg="insuetus">insuetus</tp:taxon-name-part></tp:taxon-name></italic> complex on Madagascar; body length 3.8–4.4 mm (Fig. <xref ref-type="fig" rid="F9">9C</xref>). The penis is most similar to that of <italic><tp:taxon-name><tp:taxon-name-part taxon-name-part-type="genus" reg="Copelatus">C.</tp:taxon-name-part> <tp:taxon-name-part taxon-name-part-type="species" reg="insuetus">insuetus</tp:taxon-name-part></tp:taxon-name></italic> but the “shoulder” in lateral view is less distinct; there is no crossing of a dorsal ridge against the posterior dorsal margin at apex in left lateral view and longitudinal ventrolateral sulcation is lacking (Fig. <xref ref-type="fig" rid="F6">6B</xref>).</p></tp:treatment-sec><tp:treatment-sec sec-type="description" id="SECID0EVAFK"><title>Description.</title><p>Body length 3.8–4.3 mm. Body shape elongate oval to subparallel. Head rufo-testaceous and only vaguely infuscated medially and around eyes. Pronotum largely rufotestaceous with only faint infuscation medially. Lateral margins lighter testaceous but pronotum also medially lighter than elytra. This gives the habitus appearance of a lighter more rufous anterior part of body contrasting with brown elytra. Elytra brown with a testaceous band basally. Testaceous band narrower and with less of a tendancy to be extended posteriorly in second interval (Fig. <xref ref-type="fig" rid="F9">9C</xref>) compared with <italic><tp:taxon-name><tp:taxon-name-part taxon-name-part-type="genus" reg="Copelatus">C.</tp:taxon-name-part> <tp:taxon-name-part taxon-name-part-type="species" reg="insuetus">insuetus</tp:taxon-name-part></tp:taxon-name></italic>. All appendages testaceous.</p><p>Elytra with six impressed discal and one submarginal striae. First to fourth striae full length or first stria slightly abbreviated at base; fifth and sixth striae abbreviated anteriorly; submarginal stria starting approx. one third to one half from the base. Head, pronotum, and elytra microreticulate and finely micropunctate. Striolation of pronotum rather restricted and present only in posterolateral corners and somewhat inwards along posterior margin but not posteromedially.</p><p>Ventral side largely testaceous to faintly infuscated, similar to <italic><tp:taxon-name><tp:taxon-name-part taxon-name-part-type="genus" reg="Copelatus">C.</tp:taxon-name-part> <tp:taxon-name-part taxon-name-part-type="species" reg="insuetus">insuetus</tp:taxon-name-part></tp:taxon-name></italic> but lighter. Prosternal process and lateral parts of metaventrite similar to <italic><tp:taxon-name><tp:taxon-name-part taxon-name-part-type="genus" reg="Copelatus">C.</tp:taxon-name-part> <tp:taxon-name-part taxon-name-part-type="species" reg="insuetus">insuetus</tp:taxon-name-part></tp:taxon-name></italic> but metacoxal lines less strongly diverging anteriorly.</p><p>Male: first three pro- and mesotarsomeres widened, but less so than in <italic><tp:taxon-name><tp:taxon-name-part taxon-name-part-type="genus" reg="Copelatus">C.</tp:taxon-name-part> <tp:taxon-name-part taxon-name-part-type="species" reg="insuetus">insuetus</tp:taxon-name-part></tp:taxon-name></italic>, and ventrally equipped with suction cups (same constellation as in <italic><tp:taxon-name><tp:taxon-name-part taxon-name-part-type="genus" reg="Copelatus">C.</tp:taxon-name-part> <tp:taxon-name-part taxon-name-part-type="species" reg="insuetus">insuetus</tp:taxon-name-part></tp:taxon-name></italic>). Protibia modified, bisinuate and angled basally and broadened distally. Pro- and mesotarsal claws unmodified. Penis thin and simple, in ventral view with apical part slightly leftturned; in lateral view slightly angled after basal third giving a suggested “shoulder” (Fig. <xref ref-type="fig" rid="F6">6B</xref>) but which is less distinct compared with <italic><tp:taxon-name><tp:taxon-name-part taxon-name-part-type="genus" reg="Copelatus">C.</tp:taxon-name-part> <tp:taxon-name-part taxon-name-part-type="species" reg="insuetus">insuetus</tp:taxon-name-part></tp:taxon-name></italic>. Apex in left lateral view without a dorsal ridge crossing posterior dorsal margin, but finely serrated preapically (only visible at high magnification). Parameres as in Figure <xref ref-type="fig" rid="F6">6B</xref>.</p><p>Female: with very weak, faint and dispersed strioles on anterior half of elytra from third or fourth interval to the lateral margin.</p></tp:treatment-sec><tp:treatment-sec sec-type="etymology" id="SECID0EPDFK"><title>Etymology.</title><p>The new species is named after the Malagasy word for small, “kely”, referring to the small body size. It is the smallest species so far known from the <italic><tp:taxon-name><tp:taxon-name-part taxon-name-part-type="genus" reg="Copelatus">C.</tp:taxon-name-part> <tp:taxon-name-part taxon-name-part-type="species" reg="insuetus">insuetus</tp:taxon-name-part></tp:taxon-name></italic> species complex on Madagascar. It is a non-latinised adjective.</p></tp:treatment-sec><tp:treatment-sec sec-type="distribution" id="SECID0EJEFK"><title>Distribution.</title><p>Known from the eastern central part of Madagascar, at Ambohidray Reserve and in Analamazaotra NP (Fig. <xref ref-type="fig" rid="F12">12B</xref>).</p></tp:treatment-sec><tp:treatment-sec sec-type="habitat" id="SECID0ETEFK"><title>Habitat and ecology.</title><p>This species occurs in the eastern central rainforest. Most specimens were collected from small waterfilled pitfalltrap holes for <italic><tp:taxon-name><tp:taxon-name-part taxon-name-part-type="genus" reg="Mantella">Mantella</tp:taxon-name-part></tp:taxon-name></italic> frogs, but we’ve also found it in muddy, stagnant, forest pools with dead leaves. The altitude of known localities ranges from 930 to 1050 m. At Analamazaotra NP, we found one specimen occurring sympatrically with <italic><tp:taxon-name><tp:taxon-name-part taxon-name-part-type="genus" reg="Copelatus">Copelatus</tp:taxon-name-part> <tp:taxon-name-part taxon-name-part-type="species" reg="insuetus">insuetus</tp:taxon-name-part></tp:taxon-name></italic> at the same locality.</p></tp:treatment-sec><tp:treatment-sec sec-type="comments" id="SECID0ELFFK"><title>Comments.</title><p>This species may be endemic to a very limited area and apart from one specimen found in Analamazaotra NP, we collected the remaining series from the Ambohidray reserve. Most specimens were in fact found in water-filled pitfall trap holes set for a microendemic <italic><tp:taxon-name><tp:taxon-name-part taxon-name-part-type="genus" reg="Mantella">Mantella</tp:taxon-name-part></tp:taxon-name></italic> frog species. <italic><tp:taxon-name><tp:taxon-name-part taxon-name-part-type="genus" reg="Copelatus">Copelatus</tp:taxon-name-part> <tp:taxon-name-part taxon-name-part-type="species" reg="kely">kely</tp:taxon-name-part></tp:taxon-name></italic> adds to the importance of this reserve for conservation of rare and microendemic eastern rainforest species. Ambohidray reserve was established in 2013 and managed through collaboration between the local people association (VOI MMA) and Antananarivo University. During fieldwork at the reserve in April 2018 however, we observed worrying signs of disturbances; “tavy” or slash and burn of the forest for agriculture, the cutting of woods for charcoal, signs of zebu-cattle along forest paths. These factors could cause a serious threat to the aquatic insect fauna of the reserve. The reserve of Ambohidray harbours some species not known from anywere else on Madagascar. If the reserve has any ambition to serve as a refugium for these species, activities destroying or degrading the forests or aquatic habitats should be avoided. <italic><tp:taxon-name><tp:taxon-name-part taxon-name-part-type="genus" reg="Copelatus">Copelatus</tp:taxon-name-part> <tp:taxon-name-part taxon-name-part-type="species" reg="kely">kely</tp:taxon-name-part></tp:taxon-name></italic> is very close to <italic><tp:taxon-name><tp:taxon-name-part taxon-name-part-type="genus" reg="Copelatus">C.</tp:taxon-name-part> <tp:taxon-name-part taxon-name-part-type="species" reg="insuetus">insuetus</tp:taxon-name-part></tp:taxon-name></italic>, and the two species were not reciprocally monophyletic in the CO1 gene tree (Fig. <xref ref-type="fig" rid="F2">2</xref>).</p></tp:treatment-sec><tp:treatment-sec><!--Section generated to contain objects referenced in tp:taxon-treatment.--><fig id="F6" position="float" orientation="portrait"><object-id xmlns:xlink="http://www.w3.org/1999/xlink" content-type="doi" xlink:type="simple">10.3897/zookeys.869.33997.figure6</object-id><object-id xmlns:xlink="http://www.w3.org/1999/xlink" content-type="arpha" xlink:type="simple">9d3c9a97-1064-595c-a2f7-6a06fe45bb4f</object-id><label>Figure 6.</label><caption><p>Male genitalia. From left to right, aedeagus in right lateral, ventral, left lateral views and left paramere. <bold>A</bold><italic><tp:taxon-name><tp:taxon-name-part taxon-name-part-type="genus" reg="Copelatus">Copelatus</tp:taxon-name-part> <tp:taxon-name-part taxon-name-part-type="species" reg="insuetus">insuetus</tp:taxon-name-part></tp:taxon-name></italic><bold>B</bold><italic><tp:taxon-name><tp:taxon-name-part taxon-name-part-type="genus" reg="Copelatus">Copelatus</tp:taxon-name-part> <tp:taxon-name-part taxon-name-part-type="species" reg="kely">kely</tp:taxon-name-part></tp:taxon-name></italic> sp. nov. <bold>C</bold><italic><tp:taxon-name><tp:taxon-name-part taxon-name-part-type="genus" reg="Copelatus">Copelatus</tp:taxon-name-part> <tp:taxon-name-part taxon-name-part-type="species" reg="vokoka">vokoka</tp:taxon-name-part></tp:taxon-name></italic> sp. nov. <bold>D</bold><italic><tp:taxon-name><tp:taxon-name-part taxon-name-part-type="genus" reg="Copelatus">Copelatus</tp:taxon-name-part> <tp:taxon-name-part taxon-name-part-type="species" reg="ankaratra">ankaratra</tp:taxon-name-part></tp:taxon-name></italic> sp. nov. <bold>E</bold><italic><tp:taxon-name><tp:taxon-name-part taxon-name-part-type="genus" reg="Copelatus">Copelatus</tp:taxon-name-part> <tp:taxon-name-part taxon-name-part-type="species" reg="safiotra">safiotra</tp:taxon-name-part></tp:taxon-name></italic> sp. nov.</p></caption><graphic xmlns:xlink="http://www.w3.org/1999/xlink" xlink:href="zookeys-869-019-g006.jpg" position="float" orientation="portrait" xlink:type="simple" id="oo_322931.jpg"><uri content-type="original_file" xlink:type="simple">https://binary.pensoft.net/fig/322931</uri></graphic></fig><fig id="F9" position="float" orientation="portrait"><object-id xmlns:xlink="http://www.w3.org/1999/xlink" content-type="doi" xlink:type="simple">10.3897/zookeys.869.33997.figure9</object-id><object-id xmlns:xlink="http://www.w3.org/1999/xlink" content-type="arpha" xlink:type="simple">28e510f0-e9c2-55a0-9739-90b6d3405407</object-id><label>Figure 9.</label><caption><p>Habitus, dorsal view. <bold>A</bold> Female: <italic><tp:taxon-name><tp:taxon-name-part taxon-name-part-type="genus" reg="Copelatus">Copelatus</tp:taxon-name-part> <tp:taxon-name-part taxon-name-part-type="species" reg="insuetus">insuetus</tp:taxon-name-part></tp:taxon-name></italic><bold>B</bold> Male: <italic><tp:taxon-name><tp:taxon-name-part taxon-name-part-type="genus" reg="Copelatus">Copelatus</tp:taxon-name-part> <tp:taxon-name-part taxon-name-part-type="species" reg="vokoka">vokoka</tp:taxon-name-part></tp:taxon-name></italic> sp. nov. <bold>C</bold> Female: <italic><tp:taxon-name><tp:taxon-name-part taxon-name-part-type="genus" reg="Copelatus">Copelatus</tp:taxon-name-part> <tp:taxon-name-part taxon-name-part-type="species" reg="kely">kely</tp:taxon-name-part></tp:taxon-name></italic> sp. nov. <bold>D</bold> Female: <italic><tp:taxon-name><tp:taxon-name-part taxon-name-part-type="genus" reg="Copelatus">Copelatus</tp:taxon-name-part></tp:taxon-name></italic> sp. 3 (Ivohibe).</p></caption><graphic xmlns:xlink="http://www.w3.org/1999/xlink" xlink:href="zookeys-869-019-g009.jpg" position="float" orientation="portrait" xlink:type="simple" id="oo_322934.jpg"><uri content-type="original_file" xlink:type="simple">https://binary.pensoft.net/fig/322934</uri></graphic></fig><fig id="F12" position="float" orientation="portrait"><object-id xmlns:xlink="http://www.w3.org/1999/xlink" content-type="doi" xlink:type="simple">10.3897/zookeys.869.33997.figure12</object-id><object-id xmlns:xlink="http://www.w3.org/1999/xlink" content-type="arpha" xlink:type="simple">8ee21ddd-475a-5501-a27f-e1c8ae8a90c1</object-id><label>Figure 12.</label><caption><p>Distribution maps of <italic><tp:taxon-name><tp:taxon-name-part taxon-name-part-type="genus" reg="Copelatus">Copelatus</tp:taxon-name-part></tp:taxon-name></italic> species. <bold>A</bold><italic><tp:taxon-name><tp:taxon-name-part taxon-name-part-type="genus" reg="Copelatus">C.</tp:taxon-name-part> <tp:taxon-name-part taxon-name-part-type="species" reg="insuetus">insuetus</tp:taxon-name-part></tp:taxon-name></italic> (circle), <italic><tp:taxon-name><tp:taxon-name-part taxon-name-part-type="genus" reg="Copelatus">C.</tp:taxon-name-part> <tp:taxon-name-part taxon-name-part-type="species" reg="pseudostriatus">pseudostriatus</tp:taxon-name-part></tp:taxon-name></italic> sp. nov. (square) <bold>B</bold><italic><tp:taxon-name><tp:taxon-name-part taxon-name-part-type="genus" reg="Copelatus">C.</tp:taxon-name-part> <tp:taxon-name-part taxon-name-part-type="species" reg="kely">kely</tp:taxon-name-part></tp:taxon-name></italic> sp. nov. (circle), <italic><tp:taxon-name><tp:taxon-name-part taxon-name-part-type="genus" reg="Copelatus">C.</tp:taxon-name-part> <tp:taxon-name-part taxon-name-part-type="species" reg="vokoka">vokoka</tp:taxon-name-part></tp:taxon-name></italic> sp. nov. (square) <bold>C</bold><italic><tp:taxon-name><tp:taxon-name-part taxon-name-part-type="genus" reg="Copelatus">C.</tp:taxon-name-part> <tp:taxon-name-part taxon-name-part-type="species" reg="ankaratra">ankaratra</tp:taxon-name-part></tp:taxon-name></italic> sp. nov. (circle), <italic><tp:taxon-name><tp:taxon-name-part taxon-name-part-type="genus" reg="Copelatus">C.</tp:taxon-name-part></tp:taxon-name></italic> sp. 3 (square) <bold>D</bold><italic><tp:taxon-name><tp:taxon-name-part taxon-name-part-type="genus" reg="Copelatus">C.</tp:taxon-name-part> <tp:taxon-name-part taxon-name-part-type="species" reg="safiotra">safiotra</tp:taxon-name-part></tp:taxon-name></italic> sp. nov. (circle), <italic><tp:taxon-name><tp:taxon-name-part taxon-name-part-type="genus" reg="Copelatus">C.</tp:taxon-name-part> <tp:taxon-name-part taxon-name-part-type="species" reg="befasicus">befasicus</tp:taxon-name-part></tp:taxon-name></italic> (square).</p></caption><graphic xmlns:xlink="http://www.w3.org/1999/xlink" xlink:href="zookeys-869-019-g012.jpg" position="float" orientation="portrait" xlink:type="simple" id="oo_322937.jpg"><uri content-type="original_file" xlink:type="simple">https://binary.pensoft.net/fig/322937</uri></graphic></fig><fig id="F2" position="float" orientation="portrait"><object-id xmlns:xlink="http://www.w3.org/1999/xlink" content-type="doi" xlink:type="simple">10.3897/zookeys.869.33997.figure2</object-id><object-id xmlns:xlink="http://www.w3.org/1999/xlink" content-type="arpha" xlink:type="simple">2cb69e58-b8d5-5f96-8d68-28220b0dda46</object-id><label>Figure 2.</label><caption><p>Majority-rule consensus tree from Bayesian analysis of CO1. Values next to nodes indicate posterior probabilities.</p></caption><graphic xmlns:xlink="http://www.w3.org/1999/xlink" xlink:href="zookeys-869-019-g002.jpg" position="float" orientation="portrait" xlink:type="simple" id="oo_322927.jpg"><uri content-type="original_file" xlink:type="simple">https://binary.pensoft.net/fig/322927</uri></graphic></fig></tp:treatment-sec></tp:taxon-treatment>
