# Supplementary material for: Taxonomic revision of the genus Copelatus of Madagascar (Coleoptera, Dytiscidae, Copelatinae): the non- erichsonii group species
Source: Zookeys. 2019 Aug 5;869:19–90. doi: 10.3897/zookeys.869.33997 (PMC6690892; doi:10.3897/zookeys.869.33997)
Supplement: XML Treatment for Copelatus vokoka [file zookeys.869.33997-treatment13.xml]

<!DOCTYPE tp:taxon-treatment
  PUBLIC "-//TaxonX//DTD Taxonomic Treatment Publishing DTD v0 20100105//EN" "tax-treatment-NSO.dtd">
<tp:taxon-treatment xmlns:tp="http://www.plazi.org/taxpub"><tp:treatment-meta><kwd-group><label>Taxon classification</label><kwd><named-content xmlns:xlink="http://www.w3.org/1999/xlink" content-type="kingdom">Animalia</named-content></kwd><kwd><named-content xmlns:xlink="http://www.w3.org/1999/xlink" content-type="order">Coleoptera</named-content></kwd><kwd><named-content xmlns:xlink="http://www.w3.org/1999/xlink" content-type="family">Dytiscidae</named-content></kwd></kwd-group><mixed-citation publication-type="journal"><person-group><name><surname>Ranarilalatiana</surname><given-names>Tolotra</given-names></name><name><surname>Raveloson Ravaomanarivo</surname><given-names>Lala Harivelo</given-names></name><name><surname>Bergsten</surname><given-names>Johannes</given-names></name></person-group><article-title>Taxonomic revision of the genus <italic><tp:taxon-name><tp:taxon-name-part taxon-name-part-type="genus" reg="Copelatus">Copelatus</tp:taxon-name-part></tp:taxon-name></italic> of Madagascar (<tp:taxon-name><tp:taxon-name-part taxon-name-part-type="order">Coleoptera</tp:taxon-name-part></tp:taxon-name>, <tp:taxon-name><tp:taxon-name-part taxon-name-part-type="family">Dytiscidae</tp:taxon-name-part></tp:taxon-name>, <tp:taxon-name><tp:taxon-name-part taxon-name-part-type="subfamily">Copelatinae</tp:taxon-name-part></tp:taxon-name>): the non- <italic>erichsonii</italic> group species</article-title><source>Zookeys</source><day>05</day><month>8</month><year>2019</year><volume>869</volume><fpage>19</fpage><lpage>90</lpage><pub-id pub-id-type="doi">10.3897/zookeys.869.33997</pub-id></mixed-citation></tp:treatment-meta><tp:nomenclature><tp:taxon-name><object-id xmlns:xlink="http://www.w3.org/1999/xlink" content-type="arpha" xlink:type="simple">585E67A8A2805A19B8996B9FBA19B8AA</object-id>
              
              <tp:taxon-name-part taxon-name-part-type="genus" reg="Copelatus">Copelatus</tp:taxon-name-part>
              <tp:taxon-name-part taxon-name-part-type="species" reg="vokoka">vokoka</tp:taxon-name-part>
              <object-id xmlns:xlink="http://www.w3.org/1999/xlink" content-type="zoobank" xlink:type="simple">http://zoobank.org/8FF486E9-5A55-4581-9CE8-5990C65FAF6D</object-id>
            </tp:taxon-name><tp:taxon-authority>Ranarilalatiana &amp; Bergsten</tp:taxon-authority><tp:taxon-status xmlns:xlink="http://www.w3.org/1999/xlink" xlink:type="simple">sp. nov.</tp:taxon-status><xref ref-type="fig" rid="F6">Figs 6C</xref><xref ref-type="fig" rid="F9">, 9B</xref></tp:nomenclature><tp:treatment-sec sec-type="type locality" id="SECID0EOIFK"><title>Type locality.</title><p>Ivohibe Special Reserve [22.456683S, 46.956283E] [Madagascar, Ihorombe region, Ivohibe district]</p></tp:treatment-sec><tp:treatment-sec sec-type="type material" id="SECID0ETIFK"><title>Type material.</title><p><bold>Fianarantsoa. Ihorombe: Ivohibe</bold>: -<abbrev xmlns:xlink="http://www.w3.org/1999/xlink" xlink:title="Holotype" id="ABBRID0E2IFK" xlink:type="simple">HT</abbrev>♂ (<abbrev xmlns:xlink="http://www.w3.org/1999/xlink" xlink:title="(Genital Preparation) male genitalia have been examined" id="ABBRID0E6IFK" xlink:type="simple">GP</abbrev>) (<named-content xmlns:xlink="http://www.w3.org/1999/xlink" content-type="dwc:institutional_code" xlink:type="simple">NHRS</named-content>): // <named-content xmlns:xlink="http://www.w3.org/1999/xlink" content-type="dwc:institutional_code" xlink:type="simple">NHRS</named-content>-JLKB | 000010849 // Madagascar: Fianarantsoa: Ihorombe: R.S. | Pic d’Ivohibe Corridor: at the confluence of | two rivers Inganga and Anefitany: | <named-content xmlns:xlink="http://www.w3.org/1999/xlink" content-type="dwc:verbatimCoordinates" xlink:type="simple"><named-content content-type="geo-json" specific-use="{&#34;type&#34;:&#34;Point&#34;,&#34;coordinates&#34;:[46.956283,-22.456683]}" id="NCID0EQJFK" xlink:type="simple">S22.456683; E046.956283</named-content></named-content>; 874 m; 09.XII.2013 | GB Nets &amp; sieves: forest pools with dead | leaves, Leg. J.H. Randriamihaja &amp; | T. Ranarialalatiana: Field# MAD13-55 // Holotype | <italic>Copelatus vokoka</italic> sp. nov. | Det. Ranarilalatiana | &amp; Bergsten, 2019 // <bold>Paratypes</bold>: -6♂ (<abbrev xmlns:xlink="http://www.w3.org/1999/xlink" xlink:title="(Genital Preparation) male genitalia have been examined" id="ABBRID0ECKFK" xlink:type="simple">GP</abbrev>), 2♀, 16 ex. (6♂, 10♀) (<abbrev xmlns:xlink="http://www.w3.org/1999/xlink" xlink:title="in alcohol tube" id="ABBRID0EGKFK" xlink:type="simple">Alc</abbrev>.) (<named-content xmlns:xlink="http://www.w3.org/1999/xlink" content-type="dwc:institutional_code" xlink:type="simple">NHRS</named-content>, <named-content xmlns:xlink="http://www.w3.org/1999/xlink" content-type="dwc:institutional_code" xlink:type="simple">NHMUK</named-content>, <abbrev xmlns:xlink="http://www.w3.org/1999/xlink" content-type="institution" xlink:title="Department of Entomology, Antananarivo University" id="ABBRID0EUKFK" xlink:type="simple">DEUA</abbrev> &amp; <named-content xmlns:xlink="http://www.w3.org/1999/xlink" content-type="dwc:institutional_code" xlink:type="simple">PBZT</named-content>/<abbrev xmlns:xlink="http://www.w3.org/1999/xlink" content-type="institution" xlink:title="Madagascar Biodiversity Center" id="ABBRID0E5KFK" xlink:type="simple">MBC</abbrev>): // <named-content xmlns:xlink="http://www.w3.org/1999/xlink" content-type="dwc:institutional_code" xlink:type="simple">NHRS</named-content>-JLKB | 000010850–4, 10857, 65735–6, 10855(<abbrev xmlns:xlink="http://www.w3.org/1999/xlink" xlink:title="in alcohol tube" id="ABBRID0EILFK" xlink:type="simple">Alc</abbrev>.) // Madagascar: Fianarantsoa: Ihorombe: R.S. | Pic d’Ivohibe Corridor: at the confluence of | two rivers Inganga and Anefitany: | <named-content xmlns:xlink="http://www.w3.org/1999/xlink" content-type="dwc:verbatimCoordinates" xlink:type="simple"><named-content content-type="geo-json" specific-use="{&#34;type&#34;:&#34;Point&#34;,&#34;coordinates&#34;:[46.956283,-22.456683]}" id="NCID0EPLFK" xlink:type="simple">S22.456683; E046.956283</named-content></named-content>; 874 m; 09.XII.2013 | GB Nets &amp; sieves: forest pools with dead | leaves, Leg. J.H. Randriamihaja &amp; | T. Ranarialalatiana: Field# MAD13-55 // Paratype | <italic>Copelatus vokoka</italic> sp. nov. | Det. Ranarilalatiana | &amp; Bergsten, 2019 // -1♂ (<abbrev xmlns:xlink="http://www.w3.org/1999/xlink" xlink:title="(Genital Preparation) male genitalia have been examined" id="ABBRID0E6LFK" xlink:type="simple">GP</abbrev>), 1♀, 3♀ (<abbrev xmlns:xlink="http://www.w3.org/1999/xlink" xlink:title="in alcohol tube" id="ABBRID0EDMFK" xlink:type="simple">Alc</abbrev>.) (<named-content xmlns:xlink="http://www.w3.org/1999/xlink" content-type="dwc:institutional_code" xlink:type="simple">NHRS</named-content>): // <named-content xmlns:xlink="http://www.w3.org/1999/xlink" content-type="dwc:institutional_code" xlink:type="simple">NHRS</named-content>-JLKB | 000010512–3, 10782(<abbrev xmlns:xlink="http://www.w3.org/1999/xlink" xlink:title="in alcohol tube" id="ABBRID0ERMFK" xlink:type="simple">Alc</abbrev>.) // Madagascar: Fianarantsoa: Ihorombe: | R.S. Pic d’Ivohibe Corridor: The | confluence of rivers Inganga and | Anefitany: <named-content xmlns:xlink="http://www.w3.org/1999/xlink" content-type="dwc:verbatimCoordinates" xlink:type="simple"><named-content content-type="geo-json" specific-use="{&#34;type&#34;:&#34;Point&#34;,&#34;coordinates&#34;:[46.955350,-22.457283]}" id="NCID0EYMFK" xlink:type="simple">S22.457283; E046.95535</named-content></named-content>; 870 m, | 09.XII.2013, GB Nets &amp; sieves: big | muddy pool, Leg. J.H. Randriamihaja &amp; | T. Ranarialalatiana: Field# MAD13-57 // Paratype | <italic>Copelatus vokoka</italic> sp. nov. | Det. Ranarilalatiana | &amp; Bergsten, 2019 // <bold>Fianarantsoa. Vatovavy Fitovinany: Ifanadiana</bold>: -1♂ (<abbrev xmlns:xlink="http://www.w3.org/1999/xlink" xlink:title="(Genital Preparation) male genitalia have been examined" id="ABBRID0EKNFK" xlink:type="simple">GP</abbrev>), 4♂, 11♀ (coll. Michaël Manuel, Paris, <named-content xmlns:xlink="http://www.w3.org/1999/xlink" content-type="dwc:institutional_code" xlink:type="simple">NHRS</named-content>): // Madagascar. <abbrev xmlns:xlink="http://www.w3.org/1999/xlink" xlink:title="exemplars (number of individuals)" id="ABBRID0ETNFK" xlink:type="simple">Ex</abbrev>-prov. Fiana- | rantsoa. ca. 3.3 km WSW | Ranomafana. 28 XII 2017. | Ramahandrison &amp; Manuel leg. // <named-content xmlns:xlink="http://www.w3.org/1999/xlink" content-type="dwc:verbatimCoordinates" xlink:type="simple"><named-content content-type="geo-json" specific-use="{&#34;type&#34;:&#34;Point&#34;,&#34;coordinates&#34;:[47.424444,-21.268056]}" id="NCID0E1NFK" xlink:type="simple">21°16'05"S, 47°25'28"E</named-content></named-content> Alt. 993 m. | Shallow shaded pond with large | quantity of dead tree leaves and | some Poaceae, in forest. | Ranomafana NP. // Coll. | M. Manuel | Paris // Paratype | <italic>Copelatus vokoka</italic> sp. nov. | Det. Ranarilalatiana | &amp; Bergsten, 2019 //</p></tp:treatment-sec><tp:treatment-sec sec-type="diagnosis" id="SECID0EPOFK"><title>Diagnosis.</title><p>Body shape slightly shorter, less elongate and slightly more oval than <italic><tp:taxon-name><tp:taxon-name-part taxon-name-part-type="genus" reg="Copelatus">C.</tp:taxon-name-part> <tp:taxon-name-part taxon-name-part-type="species" reg="insuetus">insuetus</tp:taxon-name-part></tp:taxon-name></italic>, and eyes smaller. Elytral striae more deeply impressed and intervals therefore slightly more convex (Fig. <xref ref-type="fig" rid="F9">9B</xref>). Penis shape in lateral view gently curved from base to apex (Fig. <xref ref-type="fig" rid="F6">6C</xref>), lacking the defined “shoulder” of <italic><tp:taxon-name><tp:taxon-name-part taxon-name-part-type="genus" reg="Copelatus">C.</tp:taxon-name-part> <tp:taxon-name-part taxon-name-part-type="species" reg="insuetus">insuetus</tp:taxon-name-part></tp:taxon-name></italic> and <italic><tp:taxon-name><tp:taxon-name-part taxon-name-part-type="genus" reg="Copelatus">C.</tp:taxon-name-part> <tp:taxon-name-part taxon-name-part-type="species" reg="kely">kely</tp:taxon-name-part></tp:taxon-name></italic>. Penis more or less straight in ventral view, which separates the species from all other in the <italic><tp:taxon-name><tp:taxon-name-part taxon-name-part-type="genus" reg="Copelatus"/><tp:taxon-name-part taxon-name-part-type="species" reg="insuetus">insuetus</tp:taxon-name-part></tp:taxon-name></italic> complex.</p></tp:treatment-sec><tp:treatment-sec sec-type="description" id="SECID0EIQFK"><title>Description.</title><p>Body length 3.9–4.5 mm. Body shape elongate oval, but slightly less elongate compared with <italic><tp:taxon-name><tp:taxon-name-part taxon-name-part-type="genus" reg="Copelatus">C.</tp:taxon-name-part> <tp:taxon-name-part taxon-name-part-type="species" reg="insuetus">insuetus</tp:taxon-name-part></tp:taxon-name></italic>. Head rufotestaceous with only a faint suggesstion of an M-shaped infuscation between eyes. Pronotum rufotestaceous as the head, with weak medial infuscation Elytra dark brown, with testaceous band at base. Testaceous band generally broader and more diffusely transitioning into the darker elytral colour posteriorly (Fig. <xref ref-type="fig" rid="F9">9B</xref>) compared with <italic><tp:taxon-name><tp:taxon-name-part taxon-name-part-type="genus" reg="Copelatus">C.</tp:taxon-name-part> <tp:taxon-name-part taxon-name-part-type="species" reg="insuetus">insuetus</tp:taxon-name-part></tp:taxon-name></italic>. Antennae, palps and legs testaceous.</p><p>Elytra with six discal and one submarginal striae. First to fourth more or less full length, fifth and sixth slightly abbreviated anteriorly; submarginal stria starting approximately one half to one third from base. Striae more deeply impressed and intervals therefore slightly more convex compared to <italic><tp:taxon-name><tp:taxon-name-part taxon-name-part-type="genus" reg="Copelatus">C.</tp:taxon-name-part> <tp:taxon-name-part taxon-name-part-type="species" reg="insuetus">insuetus</tp:taxon-name-part></tp:taxon-name></italic>. Head, pronotum, and elytra microreticulate and finely micropunctate. Pronotum extensively and coarsely striated on posterior surfaces, although reduced posteromedially. On some specimens striolation covers most of pronotum, also on anterior surfaces, but is reduced medially.</p><p>Ventral side entirely testaceous except metacoxal plate which is variably infuscated, especially laterally in some individuals; metacoxa and abdominal sternites II–IV striolate. Prosternal process with a slightly more pointed apex than in <italic><tp:taxon-name><tp:taxon-name-part taxon-name-part-type="genus" reg="Copelatus">C.</tp:taxon-name-part> <tp:taxon-name-part taxon-name-part-type="species" reg="insuetus">insuetus</tp:taxon-name-part></tp:taxon-name></italic> and <italic><tp:taxon-name><tp:taxon-name-part taxon-name-part-type="genus" reg="Copelatus">C.</tp:taxon-name-part> <tp:taxon-name-part taxon-name-part-type="species" reg="kely">kely</tp:taxon-name-part></tp:taxon-name></italic>, and lateral parts of metaventrite not as broad. Metacoxal lines long and not strongly diverging, as in <italic><tp:taxon-name><tp:taxon-name-part taxon-name-part-type="genus" reg="Copelatus">C.</tp:taxon-name-part> <tp:taxon-name-part taxon-name-part-type="species" reg="kely">kely</tp:taxon-name-part></tp:taxon-name></italic>.</p><p>Male: first three pro- and mesotarsomeres widened, ventrally equipped with suction cups (same constellation as in <italic><tp:taxon-name><tp:taxon-name-part taxon-name-part-type="genus" reg="Copelatus">C.</tp:taxon-name-part> <tp:taxon-name-part taxon-name-part-type="species" reg="insuetus">insuetus</tp:taxon-name-part></tp:taxon-name></italic>). Protibia modified, bisinuate and angled basally and broadened distally. Pro- and mesotarsal claws unmodified. Penis long, thin and simple; apex in ventral view straight and not leftturned; in lateral view rather evenly arched, lacking the distinct “shoulder” characteristic of <italic><tp:taxon-name><tp:taxon-name-part taxon-name-part-type="genus" reg="Copelatus">C.</tp:taxon-name-part> <tp:taxon-name-part taxon-name-part-type="species" reg="insuetus">insuetus</tp:taxon-name-part></tp:taxon-name></italic> but with a different type of postmedial and preapical suggested humps in the curvature. Apex in lateral view also broder closer to apex. Apex in left lateral view with a dorsal ridge crossing posterior dorsal margin but at a more acute angle (Fig. <xref ref-type="fig" rid="F6">6C</xref>) compared with <italic><tp:taxon-name><tp:taxon-name-part taxon-name-part-type="genus" reg="Copelatus">C.</tp:taxon-name-part> <tp:taxon-name-part taxon-name-part-type="species" reg="insuetus">insuetus</tp:taxon-name-part></tp:taxon-name></italic>. Preapically left side with fine transverse ridges. Right lateral and ventral side with fine longitudinal microsculpture but not forming coarse sulci as in <italic><tp:taxon-name><tp:taxon-name-part taxon-name-part-type="genus" reg="Copelatus">C.</tp:taxon-name-part> <tp:taxon-name-part taxon-name-part-type="species" reg="insuetus">insuetus</tp:taxon-name-part></tp:taxon-name></italic>. Parameres as in Figure <xref ref-type="fig" rid="F6">6C</xref>.</p><p>Female: very faint to no striolation on outer elytral intervals in the series from Ivohibe. All females from Ranomafana NP were densely striolated over the entire elytral surface except at the apical part, and entire pronotum. Density of striation approx. 5–8 striae in breadth across each elytral interval.</p></tp:treatment-sec><tp:treatment-sec sec-type="etymology" id="SECID0EPUFK"><title>Etymology.</title><p>Vokoka is a Malagasy adjective for curvature, also used for an old person with a hunched back. Here it refers to the even curvature of the male aedeagus in lateral view where the even curvature sets it apart from <italic><tp:taxon-name><tp:taxon-name-part taxon-name-part-type="genus" reg="Copelatus">C.</tp:taxon-name-part> <tp:taxon-name-part taxon-name-part-type="species" reg="insuetus">insuetus</tp:taxon-name-part></tp:taxon-name></italic>. It is a non-latinised adjective.</p></tp:treatment-sec><tp:treatment-sec sec-type="distribution" id="SECID0EAVFK"><title>Distribution.</title><p>Known from the mountainous escarpment of southeastern Madagascar at Ivohibe Special Reserve and Ranomafana NP (Fig. <xref ref-type="fig" rid="F12">12B</xref>). Our sampling is rather scant in the humid forests south of Ivohibe, for instance down to Andohahela NP so it is possible the species distribution continues further south.</p></tp:treatment-sec><tp:treatment-sec sec-type="habitat" id="SECID0EKVFK"><title>Habitat and ecology.</title><p>We collected this species in 2013 from forest pools with dead leaves next to streams at the Ivohibe reserve in pristine humid forest at an altitude of 870 m. The reserve of Pic d’Ivohibe was established in 1964 and is managed through collaboration between Madagascar National Parks, local people associations, and other partners. During our visit in 2013, there were little signs of degradation except at the entrance and at the west edge of the reserve. Local people sometimes take zebu cattle with them on a path through the forest. At a larger scale zebu excrement could influence freshwater quality and species assemblages through eutrophication, but there were no signs of this inside the intact pristine forest. In Ranomafana NP it was collected in a shallow clear-water shaded forest pond with large quantity of dead tree leaves and some <tp:taxon-name><tp:taxon-name-part taxon-name-part-type="family">Poaceae</tp:taxon-name-part></tp:taxon-name> (M. Manuel pers. comm.).</p></tp:treatment-sec><tp:treatment-sec sec-type="comments" id="SECID0EVVFK"><title>Comments.</title><p><italic><tp:taxon-name><tp:taxon-name-part taxon-name-part-type="genus" reg="Copelatus">Copelatus</tp:taxon-name-part> <tp:taxon-name-part taxon-name-part-type="species" reg="vokoka">vokoka</tp:taxon-name-part></tp:taxon-name></italic> sp. nov. falls in the <tp:taxon-name><tp:taxon-name-part taxon-name-part-type="genus" reg="Copelatus"/><tp:taxon-name-part taxon-name-part-type="species" reg="irinus">irinus</tp:taxon-name-part></tp:taxon-name> group, based on the number of elytral striae. The new species is most closely related to <italic><tp:taxon-name><tp:taxon-name-part taxon-name-part-type="genus" reg="Copelatus">C.</tp:taxon-name-part> <tp:taxon-name-part taxon-name-part-type="species" reg="ankaratra">ankaratra</tp:taxon-name-part></tp:taxon-name></italic> according to the mitochondrial gene CO1 and belongs to the <italic><tp:taxon-name><tp:taxon-name-part taxon-name-part-type="genus" reg="Copelatus">C.</tp:taxon-name-part> <tp:taxon-name-part taxon-name-part-type="species" reg="insuetus">insuetus</tp:taxon-name-part></tp:taxon-name></italic> species complex on Madagascar.</p></tp:treatment-sec><tp:treatment-sec><!--Section generated to contain objects referenced in tp:taxon-treatment.--><fig id="F6" position="float" orientation="portrait"><object-id xmlns:xlink="http://www.w3.org/1999/xlink" content-type="doi" xlink:type="simple">10.3897/zookeys.869.33997.figure6</object-id><object-id xmlns:xlink="http://www.w3.org/1999/xlink" content-type="arpha" xlink:type="simple">9d3c9a97-1064-595c-a2f7-6a06fe45bb4f</object-id><label>Figure 6.</label><caption><p>Male genitalia. From left to right, aedeagus in right lateral, ventral, left lateral views and left paramere. <bold>A</bold><italic><tp:taxon-name><tp:taxon-name-part taxon-name-part-type="genus" reg="Copelatus">Copelatus</tp:taxon-name-part> <tp:taxon-name-part taxon-name-part-type="species" reg="insuetus">insuetus</tp:taxon-name-part></tp:taxon-name></italic><bold>B</bold><italic><tp:taxon-name><tp:taxon-name-part taxon-name-part-type="genus" reg="Copelatus">Copelatus</tp:taxon-name-part> <tp:taxon-name-part taxon-name-part-type="species" reg="kely">kely</tp:taxon-name-part></tp:taxon-name></italic> sp. nov. <bold>C</bold><italic><tp:taxon-name><tp:taxon-name-part taxon-name-part-type="genus" reg="Copelatus">Copelatus</tp:taxon-name-part> <tp:taxon-name-part taxon-name-part-type="species" reg="vokoka">vokoka</tp:taxon-name-part></tp:taxon-name></italic> sp. nov. <bold>D</bold><italic><tp:taxon-name><tp:taxon-name-part taxon-name-part-type="genus" reg="Copelatus">Copelatus</tp:taxon-name-part> <tp:taxon-name-part taxon-name-part-type="species" reg="ankaratra">ankaratra</tp:taxon-name-part></tp:taxon-name></italic> sp. nov. <bold>E</bold><italic><tp:taxon-name><tp:taxon-name-part taxon-name-part-type="genus" reg="Copelatus">Copelatus</tp:taxon-name-part> <tp:taxon-name-part taxon-name-part-type="species" reg="safiotra">safiotra</tp:taxon-name-part></tp:taxon-name></italic> sp. nov.</p></caption><graphic xmlns:xlink="http://www.w3.org/1999/xlink" xlink:href="zookeys-869-019-g006.jpg" position="float" orientation="portrait" xlink:type="simple" id="oo_322931.jpg"><uri content-type="original_file" xlink:type="simple">https://binary.pensoft.net/fig/322931</uri></graphic></fig><fig id="F9" position="float" orientation="portrait"><object-id xmlns:xlink="http://www.w3.org/1999/xlink" content-type="doi" xlink:type="simple">10.3897/zookeys.869.33997.figure9</object-id><object-id xmlns:xlink="http://www.w3.org/1999/xlink" content-type="arpha" xlink:type="simple">28e510f0-e9c2-55a0-9739-90b6d3405407</object-id><label>Figure 9.</label><caption><p>Habitus, dorsal view. <bold>A</bold> Female: <italic><tp:taxon-name><tp:taxon-name-part taxon-name-part-type="genus" reg="Copelatus">Copelatus</tp:taxon-name-part> <tp:taxon-name-part taxon-name-part-type="species" reg="insuetus">insuetus</tp:taxon-name-part></tp:taxon-name></italic><bold>B</bold> Male: <italic><tp:taxon-name><tp:taxon-name-part taxon-name-part-type="genus" reg="Copelatus">Copelatus</tp:taxon-name-part> <tp:taxon-name-part taxon-name-part-type="species" reg="vokoka">vokoka</tp:taxon-name-part></tp:taxon-name></italic> sp. nov. <bold>C</bold> Female: <italic><tp:taxon-name><tp:taxon-name-part taxon-name-part-type="genus" reg="Copelatus">Copelatus</tp:taxon-name-part> <tp:taxon-name-part taxon-name-part-type="species" reg="kely">kely</tp:taxon-name-part></tp:taxon-name></italic> sp. nov. <bold>D</bold> Female: <italic><tp:taxon-name><tp:taxon-name-part taxon-name-part-type="genus" reg="Copelatus">Copelatus</tp:taxon-name-part></tp:taxon-name></italic> sp. 3 (Ivohibe).</p></caption><graphic xmlns:xlink="http://www.w3.org/1999/xlink" xlink:href="zookeys-869-019-g009.jpg" position="float" orientation="portrait" xlink:type="simple" id="oo_322934.jpg"><uri content-type="original_file" xlink:type="simple">https://binary.pensoft.net/fig/322934</uri></graphic></fig><fig id="F12" position="float" orientation="portrait"><object-id xmlns:xlink="http://www.w3.org/1999/xlink" content-type="doi" xlink:type="simple">10.3897/zookeys.869.33997.figure12</object-id><object-id xmlns:xlink="http://www.w3.org/1999/xlink" content-type="arpha" xlink:type="simple">8ee21ddd-475a-5501-a27f-e1c8ae8a90c1</object-id><label>Figure 12.</label><caption><p>Distribution maps of <italic><tp:taxon-name><tp:taxon-name-part taxon-name-part-type="genus" reg="Copelatus">Copelatus</tp:taxon-name-part></tp:taxon-name></italic> species. <bold>A</bold><italic><tp:taxon-name><tp:taxon-name-part taxon-name-part-type="genus" reg="Copelatus">C.</tp:taxon-name-part> <tp:taxon-name-part taxon-name-part-type="species" reg="insuetus">insuetus</tp:taxon-name-part></tp:taxon-name></italic> (circle), <italic><tp:taxon-name><tp:taxon-name-part taxon-name-part-type="genus" reg="Copelatus">C.</tp:taxon-name-part> <tp:taxon-name-part taxon-name-part-type="species" reg="pseudostriatus">pseudostriatus</tp:taxon-name-part></tp:taxon-name></italic> sp. nov. (square) <bold>B</bold><italic><tp:taxon-name><tp:taxon-name-part taxon-name-part-type="genus" reg="Copelatus">C.</tp:taxon-name-part> <tp:taxon-name-part taxon-name-part-type="species" reg="kely">kely</tp:taxon-name-part></tp:taxon-name></italic> sp. nov. (circle), <italic><tp:taxon-name><tp:taxon-name-part taxon-name-part-type="genus" reg="Copelatus">C.</tp:taxon-name-part> <tp:taxon-name-part taxon-name-part-type="species" reg="vokoka">vokoka</tp:taxon-name-part></tp:taxon-name></italic> sp. nov. (square) <bold>C</bold><italic><tp:taxon-name><tp:taxon-name-part taxon-name-part-type="genus" reg="Copelatus">C.</tp:taxon-name-part> <tp:taxon-name-part taxon-name-part-type="species" reg="ankaratra">ankaratra</tp:taxon-name-part></tp:taxon-name></italic> sp. nov. (circle), <italic><tp:taxon-name><tp:taxon-name-part taxon-name-part-type="genus" reg="Copelatus">C.</tp:taxon-name-part></tp:taxon-name></italic> sp. 3 (square) <bold>D</bold><italic><tp:taxon-name><tp:taxon-name-part taxon-name-part-type="genus" reg="Copelatus">C.</tp:taxon-name-part> <tp:taxon-name-part taxon-name-part-type="species" reg="safiotra">safiotra</tp:taxon-name-part></tp:taxon-name></italic> sp. nov. (circle), <italic><tp:taxon-name><tp:taxon-name-part taxon-name-part-type="genus" reg="Copelatus">C.</tp:taxon-name-part> <tp:taxon-name-part taxon-name-part-type="species" reg="befasicus">befasicus</tp:taxon-name-part></tp:taxon-name></italic> (square).</p></caption><graphic xmlns:xlink="http://www.w3.org/1999/xlink" xlink:href="zookeys-869-019-g012.jpg" position="float" orientation="portrait" xlink:type="simple" id="oo_322937.jpg"><uri content-type="original_file" xlink:type="simple">https://binary.pensoft.net/fig/322937</uri></graphic></fig></tp:treatment-sec></tp:taxon-treatment>
