# Supplementary material for: Taxonomic revision of the genus Copelatus of Madagascar (Coleoptera, Dytiscidae, Copelatinae): the non- erichsonii group species
Source: Zookeys. 2019 Aug 5;869:19–90. doi: 10.3897/zookeys.869.33997 (PMC6690892; doi:10.3897/zookeys.869.33997)
Supplement: XML Treatment for Copelatus ankaratra [file zookeys.869.33997-treatment14.xml]

<!DOCTYPE tp:taxon-treatment
  PUBLIC "-//TaxonX//DTD Taxonomic Treatment Publishing DTD v0 20100105//EN" "tax-treatment-NSO.dtd">
<tp:taxon-treatment xmlns:tp="http://www.plazi.org/taxpub"><tp:treatment-meta><kwd-group><label>Taxon classification</label><kwd><named-content xmlns:xlink="http://www.w3.org/1999/xlink" content-type="kingdom">Animalia</named-content></kwd><kwd><named-content xmlns:xlink="http://www.w3.org/1999/xlink" content-type="order">Coleoptera</named-content></kwd><kwd><named-content xmlns:xlink="http://www.w3.org/1999/xlink" content-type="family">Dytiscidae</named-content></kwd></kwd-group><mixed-citation publication-type="journal"><person-group><name><surname>Ranarilalatiana</surname><given-names>Tolotra</given-names></name><name><surname>Raveloson Ravaomanarivo</surname><given-names>Lala Harivelo</given-names></name><name><surname>Bergsten</surname><given-names>Johannes</given-names></name></person-group><article-title>Taxonomic revision of the genus <italic><tp:taxon-name><tp:taxon-name-part taxon-name-part-type="genus" reg="Copelatus">Copelatus</tp:taxon-name-part></tp:taxon-name></italic> of Madagascar (<tp:taxon-name><tp:taxon-name-part taxon-name-part-type="order">Coleoptera</tp:taxon-name-part></tp:taxon-name>, <tp:taxon-name><tp:taxon-name-part taxon-name-part-type="family">Dytiscidae</tp:taxon-name-part></tp:taxon-name>, <tp:taxon-name><tp:taxon-name-part taxon-name-part-type="subfamily">Copelatinae</tp:taxon-name-part></tp:taxon-name>): the non- <italic>erichsonii</italic> group species</article-title><source>Zookeys</source><day>05</day><month>8</month><year>2019</year><volume>869</volume><fpage>19</fpage><lpage>90</lpage><pub-id pub-id-type="doi">10.3897/zookeys.869.33997</pub-id></mixed-citation></tp:treatment-meta><tp:nomenclature><tp:taxon-name><object-id xmlns:xlink="http://www.w3.org/1999/xlink" content-type="arpha" xlink:type="simple">2CC38FF3A07F541E8F8A801E6B92EAB4</object-id>
              
              <tp:taxon-name-part taxon-name-part-type="genus" reg="Copelatus">Copelatus</tp:taxon-name-part>
              <tp:taxon-name-part taxon-name-part-type="species" reg="ankaratra">ankaratra</tp:taxon-name-part>
              <object-id xmlns:xlink="http://www.w3.org/1999/xlink" content-type="zoobank" xlink:type="simple">http://zoobank.org/2E3F790E-F146-4865-8BBE-4B521FF74094</object-id>
            </tp:taxon-name><tp:taxon-authority>Ranarilalatiana &amp; Bergsten</tp:taxon-authority><tp:taxon-status xmlns:xlink="http://www.w3.org/1999/xlink" xlink:type="simple">sp. nov.</tp:taxon-status><xref ref-type="fig" rid="F6">Figs 6D</xref><xref ref-type="fig" rid="F10">, 10A</xref></tp:nomenclature><tp:treatment-sec sec-type="type locality" id="SECID0EWYFK"><title>Type locality.</title><p>Manjakatompo Ankaratra Reserve, Tsiafajavona mountain [19.35163S, 47.24278E] [Madagascar, Vakinankaratra region, Ambatolampy district]</p></tp:treatment-sec><tp:treatment-sec sec-type="type material" id="SECID0E2YFK"><title>Type material.</title><p><bold>Antananarivo. Vakinankaratra: Ambatolampy</bold>: -<abbrev xmlns:xlink="http://www.w3.org/1999/xlink" xlink:title="Holotype" id="ABBRID0EDZFK" xlink:type="simple">HT</abbrev>♂ (<abbrev xmlns:xlink="http://www.w3.org/1999/xlink" xlink:title="(Genital Preparation) male genitalia have been examined" id="ABBRID0EHZFK" xlink:type="simple">GP</abbrev>) (<named-content xmlns:xlink="http://www.w3.org/1999/xlink" content-type="dwc:institutional_code" xlink:type="simple">NHRS</named-content>): // <named-content xmlns:xlink="http://www.w3.org/1999/xlink" content-type="dwc:institutional_code" xlink:type="simple">NHRS</named-content>-JLKB | 000065412 // Madagascar: Ambatolampy: Manjaka- | tompo Ankaratra Reserve: MAD16-11: | Tsiafajavona mountain: S-19.35163; | E47.24278; 2597 m: stream near source: | 07/02/2016; Leg. T. Ranarialalatiana // Holotype | <italic>Copelatus ankaratra</italic> sp. nov. | Det. Ranarilalatiana | &amp; Bergsten, 2019 // <bold>Paratypes</bold>: -12♂ <abbrev xmlns:xlink="http://www.w3.org/1999/xlink" xlink:title="(Genital Preparation) male genitalia have been examined" id="ABBRID0EC1FK" xlink:type="simple">GP</abbrev>, 10♀, 77 ex. (<abbrev xmlns:xlink="http://www.w3.org/1999/xlink" xlink:title="in alcohol tube" id="ABBRID0EG1FK" xlink:type="simple">Alc</abbrev>) (<named-content xmlns:xlink="http://www.w3.org/1999/xlink" content-type="dwc:institutional_code" xlink:type="simple">NHRS</named-content>, <named-content xmlns:xlink="http://www.w3.org/1999/xlink" content-type="dwc:institutional_code" xlink:type="simple">NHMUK</named-content>, <abbrev xmlns:xlink="http://www.w3.org/1999/xlink" content-type="institution" xlink:title="Department of Entomology, Antananarivo University" id="ABBRID0EU1FK" xlink:type="simple">DEUA</abbrev> &amp; <named-content xmlns:xlink="http://www.w3.org/1999/xlink" content-type="dwc:institutional_code" xlink:type="simple">PBZT</named-content>/<abbrev xmlns:xlink="http://www.w3.org/1999/xlink" content-type="institution" xlink:title="Madagascar Biodiversity Center" id="ABBRID0E51FK" xlink:type="simple">MBC</abbrev>): // <named-content xmlns:xlink="http://www.w3.org/1999/xlink" content-type="dwc:institutional_code" xlink:type="simple">NHRS</named-content>-JLKB | 000010644–59, 10863–7, 65704, 10778(<abbrev xmlns:xlink="http://www.w3.org/1999/xlink" xlink:title="in alcohol tube" id="ABBRID0EI2FK" xlink:type="simple">Alc</abbrev>.) // Madagascar: Ambatolampy: Manjaka- | tompo Ankaratra Reserve: MAD16-11: | Tsiafajavona mountain: S-19.35163; | E47.24278; 2597 m: stream near source: | 07/02/2016; Leg. T. Ranarialalatiana // Paratype | <italic>Copelatus ankaratra</italic> sp. nov. | Det. Ranarilalatiana | &amp; Bergsten, 2019 // -6♂ (<abbrev xmlns:xlink="http://www.w3.org/1999/xlink" xlink:title="(Genital Preparation) male genitalia have been examined" id="ABBRID0EX2FK" xlink:type="simple">GP</abbrev>), 3♀, 60 ex. (<abbrev xmlns:xlink="http://www.w3.org/1999/xlink" xlink:title="in alcohol tube" id="ABBRID0E22FK" xlink:type="simple">Alc</abbrev>) (<named-content xmlns:xlink="http://www.w3.org/1999/xlink" content-type="dwc:institutional_code" xlink:type="simple">NHRS</named-content>, <abbrev xmlns:xlink="http://www.w3.org/1999/xlink" content-type="institution" xlink:title="Department of Entomology, Antananarivo University" id="ABBRID0EE3FK" xlink:type="simple">DEUA</abbrev> &amp; <named-content xmlns:xlink="http://www.w3.org/1999/xlink" content-type="dwc:institutional_code" xlink:type="simple">PBZT</named-content>/<abbrev xmlns:xlink="http://www.w3.org/1999/xlink" content-type="institution" xlink:title="Madagascar Biodiversity Center" id="ABBRID0EO3FK" xlink:type="simple">MBC</abbrev>): // <named-content xmlns:xlink="http://www.w3.org/1999/xlink" content-type="dwc:institutional_code" xlink:type="simple">NHRS</named-content>-JLKB | 000010612–7, 65750–1, 10870, 10776(<abbrev xmlns:xlink="http://www.w3.org/1999/xlink" xlink:title="in alcohol tube" id="ABBRID0EY3FK" xlink:type="simple">Alc</abbrev>.) // Madagascar: Antananarivo: | Vakinankaratra: Manjakatompo Stn | forestière: Anosiarivo: S19.344889 E | 047.304139, 2073 m. 24.I.2012: lake near source | Field# MJK12-13 : Leg. T. | Ranarilalatiana &amp; J.H. Randriamihaja // Paratype | <italic>Copelatus ankaratra</italic> sp. nov. | Det. Ranarilalatiana | &amp; Bergsten, 2019 // -12♂ <abbrev xmlns:xlink="http://www.w3.org/1999/xlink" xlink:title="(Genital Preparation) male genitalia have been examined" id="ABBRID0EH4FK" xlink:type="simple">GP</abbrev>, 6♀, 115 ex. (<abbrev xmlns:xlink="http://www.w3.org/1999/xlink" xlink:title="in alcohol tube" id="ABBRID0EL4FK" xlink:type="simple">Alc</abbrev>.) (<named-content xmlns:xlink="http://www.w3.org/1999/xlink" content-type="dwc:institutional_code" xlink:type="simple">NHRS</named-content>, <abbrev xmlns:xlink="http://www.w3.org/1999/xlink" content-type="institution" xlink:title="Department of Entomology, Antananarivo University" id="ABBRID0EU4FK" xlink:type="simple">DEUA</abbrev> &amp; <named-content xmlns:xlink="http://www.w3.org/1999/xlink" content-type="dwc:institutional_code" xlink:type="simple">PBZT</named-content>/<abbrev xmlns:xlink="http://www.w3.org/1999/xlink" content-type="institution" xlink:title="Madagascar Biodiversity Center" id="ABBRID0E54FK" xlink:type="simple">MBC</abbrev>): // <named-content xmlns:xlink="http://www.w3.org/1999/xlink" content-type="dwc:institutional_code" xlink:type="simple">NHRS</named-content>-JLKB | 000010628–43, 10868–9, 10777(<abbrev xmlns:xlink="http://www.w3.org/1999/xlink" xlink:title="in alcohol tube" id="ABBRID0EI5FK" xlink:type="simple">Alc</abbrev>.) // Madagascar: Ambatolampy: Manjaka- | tompo Ankaratra Reserve: MAD16-08: | Anosiarivo: S-19.34505; E47.30384; | 2062 m: large pond in stream source: | 06/02/2016; Leg. T. Ranarialalatiana // Paratype | <italic>Copelatus ankaratra</italic> sp. nov. | Det. Ranarilalatiana | &amp; Bergsten, 2019 //</p></tp:treatment-sec><tp:treatment-sec sec-type="diagnosis" id="SECID0EX5FK"><title>Diagnosis.</title><p>The best diagnostic character for the species is the angled base of penis in posteroventral view (Fig. <xref ref-type="fig" rid="F6">6D</xref>) which separates the species from all other species in the <italic><tp:taxon-name><tp:taxon-name-part taxon-name-part-type="genus" reg="Copelatus">C.</tp:taxon-name-part> <tp:taxon-name-part taxon-name-part-type="species" reg="insuetus">insuetus</tp:taxon-name-part></tp:taxon-name></italic> complex. The penis also lacks any apical dorsal ridge crossing dorsal posterior margin in left lateral view and is devoid of any sulcation ventrolaterally other than a faint microsculpture.</p></tp:treatment-sec><tp:treatment-sec sec-type="description" id="SECID0EM6FK"><title>Description.</title><p>Body length 4.4–5.2 mm. Body shape very elongate and subparallel. Head infuscated around eyes and medially, testaceous on clypeus and as a posterior band. Pronotum entirely infuscated except lateral margins and especially the anterolateral corners more broadly testaceous. Elytra in same dark brown colour as infuscated parts of head and pronotum, except an irregular basal testaceous band (Fig. <xref ref-type="fig" rid="F10">10A</xref>). Testaceous basal band overall narrower than in <italic><tp:taxon-name><tp:taxon-name-part taxon-name-part-type="genus" reg="Copelatus">C.</tp:taxon-name-part> <tp:taxon-name-part taxon-name-part-type="species" reg="insuetus">insuetus</tp:taxon-name-part></tp:taxon-name></italic>. All appendages testaceous.</p><fig id="F10" position="float" orientation="portrait"><object-id xmlns:xlink="http://www.w3.org/1999/xlink" content-type="doi" xlink:type="simple">10.3897/zookeys.869.33997.figure10</object-id><object-id xmlns:xlink="http://www.w3.org/1999/xlink" content-type="arpha" xlink:type="simple">ed8ea764-d825-5355-aa14-a0a2817dc283</object-id><label>Figure 10.</label><caption><p>Habitus, dorsal view. <bold>A</bold> Female: <italic><tp:taxon-name><tp:taxon-name-part taxon-name-part-type="genus" reg="Copelatus">Copelatus</tp:taxon-name-part> <tp:taxon-name-part taxon-name-part-type="species" reg="ankaratra">ankaratra</tp:taxon-name-part></tp:taxon-name></italic> sp. nov. <bold>B</bold> Male: <italic><tp:taxon-name><tp:taxon-name-part taxon-name-part-type="genus" reg="Copelatus">Copelatus</tp:taxon-name-part> <tp:taxon-name-part taxon-name-part-type="species" reg="pseudostriatus">pseudostriatus</tp:taxon-name-part></tp:taxon-name></italic> sp. nov. <bold>C</bold> Male: <italic><tp:taxon-name><tp:taxon-name-part taxon-name-part-type="genus" reg="Copelatus">Copelatus</tp:taxon-name-part> <tp:taxon-name-part taxon-name-part-type="species" reg="safiotra">safiotra</tp:taxon-name-part></tp:taxon-name></italic> sp. nov. <bold>D</bold> Female: <italic><tp:taxon-name><tp:taxon-name-part taxon-name-part-type="genus" reg="Copelatus">Copelatus</tp:taxon-name-part> <tp:taxon-name-part taxon-name-part-type="species" reg="befasicus">befasicus</tp:taxon-name-part></tp:taxon-name></italic>.</p></caption><graphic xmlns:xlink="http://www.w3.org/1999/xlink" xlink:href="zookeys-869-019-g010.jpg" position="float" orientation="portrait" xlink:type="simple" id="oo_322935.jpg"><uri content-type="original_file" xlink:type="simple">https://binary.pensoft.net/fig/322935</uri></graphic></fig><p>Elytra with six clearly impressed discal and one submarginal stria. First to fourth elytral striae more or less full length, fifth and sixth striae slightly abbreviated anteriorly; submarginal stria starting 1/3<sup>rd</sup> to 1/2 posterior of base and does not reach apex. Head, pronotum, and elytra microreticulate and finely micropunctate. Posterior third to posterior half of pronotum striolate. Strioles on average coarser than in <italic><tp:taxon-name><tp:taxon-name-part taxon-name-part-type="genus" reg="Copelatus">C.</tp:taxon-name-part> <tp:taxon-name-part taxon-name-part-type="species" reg="insuetus">insuetus</tp:taxon-name-part></tp:taxon-name></italic> and in some specimens more extensive onto disc and posteromedially.</p><p>Ventral side similar to <italic><tp:taxon-name><tp:taxon-name-part taxon-name-part-type="genus" reg="Copelatus">C.</tp:taxon-name-part> <tp:taxon-name-part taxon-name-part-type="species" reg="insuetus">insuetus</tp:taxon-name-part></tp:taxon-name></italic>, slightly darker on average so that medial light area around metacoxal lines may be more contrasting. Strioles on metacoxa rather short. Prosternal process more rhomboid and apex more strongly raised medially than in <italic><tp:taxon-name><tp:taxon-name-part taxon-name-part-type="genus" reg="Copelatus">C.</tp:taxon-name-part> <tp:taxon-name-part taxon-name-part-type="species" reg="insuetus">insuetus</tp:taxon-name-part></tp:taxon-name></italic>. Lateral parts of metaventrite rather broad. Metacoxal lines long and anteriorly diverging, similar to <italic><tp:taxon-name><tp:taxon-name-part taxon-name-part-type="genus" reg="Copelatus">C.</tp:taxon-name-part> <tp:taxon-name-part taxon-name-part-type="species" reg="insuetus">insuetus</tp:taxon-name-part></tp:taxon-name></italic>.</p><p>Male: first three pro- and mesotarsomeres widened and ventrally equipped with suction cups (same pattern as in <italic><tp:taxon-name><tp:taxon-name-part taxon-name-part-type="genus" reg="Copelatus">C.</tp:taxon-name-part> <tp:taxon-name-part taxon-name-part-type="species" reg="insuetus">insuetus</tp:taxon-name-part></tp:taxon-name></italic>). Protibia modified, bisinuate, angled basally, and broadened distally. Pro- and mesotarsal claws unmodified. Penis in posteroventral view distinctly angled at base (Fig. <xref ref-type="fig" rid="F6">6D</xref>) so that main blade appears tilted. Penis in lateral view evenly curved, lacking a distinct “shoulder”, long, thin, and simple apex without a dorsal ridge crossing posterior dorsal margin in left lateral view. Faint longitudinal microsculpture visible at high magnification but lacking coarse longitudinal sulci ventrolaterally and lacking serrations as in <italic><tp:taxon-name><tp:taxon-name-part taxon-name-part-type="genus" reg="Copelatus">C.</tp:taxon-name-part> <tp:taxon-name-part taxon-name-part-type="species" reg="insuetus">insuetus</tp:taxon-name-part></tp:taxon-name></italic>. Parameres as in Figure <xref ref-type="fig" rid="F6">6D</xref>.</p><p>Female: all but one specimen examined lack finer elytral striolation and is in elytral structure similar to males. However, the entire pronotum and elytra except apical quarter are coarsely longitudinally striolate in one female specimen examined. Striolation coarser and made up of longer irregular but connected strioles and very different to the short separate fine strioles seen in external intervals of <italic><tp:taxon-name><tp:taxon-name-part taxon-name-part-type="genus" reg="Copelatus">C.</tp:taxon-name-part> <tp:taxon-name-part taxon-name-part-type="species" reg="insuetus">insuetus</tp:taxon-name-part></tp:taxon-name></italic> females. Density approx. 5–7 strioles in breadth across an elytral interval.</p></tp:treatment-sec><tp:treatment-sec sec-type="etymology" id="SECID0EBFGK"><title>Etymology.</title><p>The new species is named after the mountain massif Ankaratra where it was found and in honour of the newly created Ankaratra Massif Reserve in 2015. The epithet is a noun in apposition (ICZN 11.9.1.2).</p></tp:treatment-sec><tp:treatment-sec sec-type="distribution" id="SECID0EGFGK"><title>Distribution.</title><p>Known only from a few localities in the Ankaratra Massif Reserve on the central highland plateau of Madagascar (Fig. <xref ref-type="fig" rid="F12">12C</xref>).</p></tp:treatment-sec><tp:treatment-sec sec-type="habitat" id="SECID0EQFGK"><title>Habitat and ecology.</title><p>This new species was collected in the mountains of Ankaratra at altitudes above 2000 m. The first locality, Anosiarivo forest, consisted of water from a source flowing over grass vegetation at an altitude of 2070 m. The second locality, Tsiafajavona Mountain, was a small stream with grass vegetation downstream but very near to the source at an altitude of 2600 m near Ankaratra peak. <italic><tp:taxon-name><tp:taxon-name-part taxon-name-part-type="genus" reg="Copelatus">Copelatus</tp:taxon-name-part> <tp:taxon-name-part taxon-name-part-type="species" reg="ankaratra">ankaratra</tp:taxon-name-part></tp:taxon-name></italic> seems to be a high-altitude alpine species associated with spring water.</p></tp:treatment-sec><tp:treatment-sec sec-type="comments" id="SECID0EBGGK"><title>Comments.</title><p><italic><tp:taxon-name><tp:taxon-name-part taxon-name-part-type="genus" reg="Copelatus">Copelatus</tp:taxon-name-part> <tp:taxon-name-part taxon-name-part-type="species" reg="ankaratra">ankaratra</tp:taxon-name-part></tp:taxon-name></italic> sp. nov. belongs to the <italic><tp:taxon-name><tp:taxon-name-part taxon-name-part-type="genus" reg="Copelatus"/><tp:taxon-name-part taxon-name-part-type="species" reg="irinus">irinus</tp:taxon-name-part></tp:taxon-name></italic> group, based on the number of elytral striae. It belongs to the <italic><tp:taxon-name><tp:taxon-name-part taxon-name-part-type="genus" reg="Copelatus">Copelatus</tp:taxon-name-part> <tp:taxon-name-part taxon-name-part-type="species" reg="insuetus">insuetus</tp:taxon-name-part></tp:taxon-name></italic> species complex radiation on Madagascar and based on its CO1 it is most closely related to <italic><tp:taxon-name><tp:taxon-name-part taxon-name-part-type="genus" reg="Copelatus">C.</tp:taxon-name-part> <tp:taxon-name-part taxon-name-part-type="species" reg="vokoka">vokoka</tp:taxon-name-part></tp:taxon-name></italic> from Ivohibe. Notably, both these species have a densely striolated female form. There was a surprisingly large genetic distance (2.3–2.5% uncorrected p-distance) between the locality near the peak (2600 m) and the locality in the forested region ca. 5 km away at a lower altitude (2070 m). We find the male genitalia and other characters very similar and treat them here as conspecific.</p><p>The Ankaratra Massif is an area known for several microendemic species not known from anywhere else on Madagascar. This includes two critically endangered micro-endemic frogs, <italic><tp:taxon-name><tp:taxon-name-part taxon-name-part-type="genus" reg="Boophis">Boophis</tp:taxon-name-part> <tp:taxon-name-part taxon-name-part-type="species" reg="williamsi">williamsi</tp:taxon-name-part></tp:taxon-name></italic> (Guibé, 1974) and <italic><tp:taxon-name><tp:taxon-name-part taxon-name-part-type="genus" reg="Mantidactylus">Mantidactylus</tp:taxon-name-part> <tp:taxon-name-part taxon-name-part-type="species" reg="pauliani">pauliani</tp:taxon-name-part></tp:taxon-name></italic> Guibé, 1974 only found in montane streams at elevations above 2000 m.</p><p>Manjakatompo forestry station was established in 1923 in the forested part of the mountains to preserve an area of 8320 ha, out of which only 650 ha is natural forest and 2300 ha has been replanted with exotic trees (<xref ref-type="bibr" rid="B54">Nicoll and Langrand 1989</xref>; <xref ref-type="bibr" rid="B24">Goodman et al. 1996</xref>). Even the natural forest part is largely composed of secondary forest mixed with exotic trees. The forests still support endangered highland fauna and are important sites for some of the last remaining central plateau forests (<xref ref-type="bibr" rid="B38">Hjalmarsson et al. 2013</xref>). The higher elevation of the Ankaratra Massif has, until recently, lacked any protection despite the unique faunal components and characteristics (<xref ref-type="bibr" rid="B72">Vences et al. 2002</xref>; <xref ref-type="bibr" rid="B24">Goodman et al. 1996</xref>). The area has suffered severe degradation due to anthropogenic activities, mainly heavy deforestation and fire (<xref ref-type="bibr" rid="B61">Rabemananjara et al. 2012</xref>), but also overgrazing by livestock and expanding potato farming (<xref ref-type="bibr" rid="B40">IUCN SSC Amphibian Specialist Group 2016</xref>). However, in 2015 the Ankaratra Massif Reserve was created which encompasses Manjakatompo Special Reserve and the higher elevations where the endangered montane frogs are found (<xref ref-type="bibr" rid="B51">Moore 2015</xref>). It is managed by the local Malagasy conservation association (VIF) in collaboration with Ministère de l’Environnement, de l’Ecologie et des Forêts. This is one of the results of an ambitious conservation programme involving habitat restoration, alternative livelihood initiatives, and public awareness (<xref ref-type="bibr" rid="B61">Rabemananjara et al. 2012</xref>). Nevertheless, during a visit as late as 2016, there were many signs of continuous degradation from “tavy” slash and burn agriculture, commercial logging, and charcoal extraction exposing forest streams. Very large parts of the forest were burnt, causing erosion that spills into the streams. Manjakatompo forest and the Ankaratra Massif are very important forest and montane refugia of highland fauna (<xref ref-type="bibr" rid="B72">Vences et al. 2002</xref>; <xref ref-type="bibr" rid="B24">Goodman et al. 1996</xref>; <xref ref-type="bibr" rid="B38">Hjalmarsson et al. 2013</xref>; <xref ref-type="bibr" rid="B1">Andreone et al. 2014</xref>), and it should be highly prioritised for protection; we hope that the new reserve status on paper will lead to actual changes in practice.</p></tp:treatment-sec><tp:treatment-sec><!--Section generated to contain objects referenced in tp:taxon-treatment.--><fig id="F6" position="float" orientation="portrait"><object-id xmlns:xlink="http://www.w3.org/1999/xlink" content-type="doi" xlink:type="simple">10.3897/zookeys.869.33997.figure6</object-id><object-id xmlns:xlink="http://www.w3.org/1999/xlink" content-type="arpha" xlink:type="simple">9d3c9a97-1064-595c-a2f7-6a06fe45bb4f</object-id><label>Figure 6.</label><caption><p>Male genitalia. From left to right, aedeagus in right lateral, ventral, left lateral views and left paramere. <bold>A</bold><italic><tp:taxon-name><tp:taxon-name-part taxon-name-part-type="genus" reg="Copelatus">Copelatus</tp:taxon-name-part> <tp:taxon-name-part taxon-name-part-type="species" reg="insuetus">insuetus</tp:taxon-name-part></tp:taxon-name></italic><bold>B</bold><italic><tp:taxon-name><tp:taxon-name-part taxon-name-part-type="genus" reg="Copelatus">Copelatus</tp:taxon-name-part> <tp:taxon-name-part taxon-name-part-type="species" reg="kely">kely</tp:taxon-name-part></tp:taxon-name></italic> sp. nov. <bold>C</bold><italic><tp:taxon-name><tp:taxon-name-part taxon-name-part-type="genus" reg="Copelatus">Copelatus</tp:taxon-name-part> <tp:taxon-name-part taxon-name-part-type="species" reg="vokoka">vokoka</tp:taxon-name-part></tp:taxon-name></italic> sp. nov. <bold>D</bold><italic><tp:taxon-name><tp:taxon-name-part taxon-name-part-type="genus" reg="Copelatus">Copelatus</tp:taxon-name-part> <tp:taxon-name-part taxon-name-part-type="species" reg="ankaratra">ankaratra</tp:taxon-name-part></tp:taxon-name></italic> sp. nov. <bold>E</bold><italic><tp:taxon-name><tp:taxon-name-part taxon-name-part-type="genus" reg="Copelatus">Copelatus</tp:taxon-name-part> <tp:taxon-name-part taxon-name-part-type="species" reg="safiotra">safiotra</tp:taxon-name-part></tp:taxon-name></italic> sp. nov.</p></caption><graphic xmlns:xlink="http://www.w3.org/1999/xlink" xlink:href="zookeys-869-019-g006.jpg" position="float" orientation="portrait" xlink:type="simple" id="oo_322931.jpg"><uri content-type="original_file" xlink:type="simple">https://binary.pensoft.net/fig/322931</uri></graphic></fig><fig id="F12" position="float" orientation="portrait"><object-id xmlns:xlink="http://www.w3.org/1999/xlink" content-type="doi" xlink:type="simple">10.3897/zookeys.869.33997.figure12</object-id><object-id xmlns:xlink="http://www.w3.org/1999/xlink" content-type="arpha" xlink:type="simple">8ee21ddd-475a-5501-a27f-e1c8ae8a90c1</object-id><label>Figure 12.</label><caption><p>Distribution maps of <italic><tp:taxon-name><tp:taxon-name-part taxon-name-part-type="genus" reg="Copelatus">Copelatus</tp:taxon-name-part></tp:taxon-name></italic> species. <bold>A</bold><italic><tp:taxon-name><tp:taxon-name-part taxon-name-part-type="genus" reg="Copelatus">C.</tp:taxon-name-part> <tp:taxon-name-part taxon-name-part-type="species" reg="insuetus">insuetus</tp:taxon-name-part></tp:taxon-name></italic> (circle), <italic><tp:taxon-name><tp:taxon-name-part taxon-name-part-type="genus" reg="Copelatus">C.</tp:taxon-name-part> <tp:taxon-name-part taxon-name-part-type="species" reg="pseudostriatus">pseudostriatus</tp:taxon-name-part></tp:taxon-name></italic> sp. nov. (square) <bold>B</bold><italic><tp:taxon-name><tp:taxon-name-part taxon-name-part-type="genus" reg="Copelatus">C.</tp:taxon-name-part> <tp:taxon-name-part taxon-name-part-type="species" reg="kely">kely</tp:taxon-name-part></tp:taxon-name></italic> sp. nov. (circle), <italic><tp:taxon-name><tp:taxon-name-part taxon-name-part-type="genus" reg="Copelatus">C.</tp:taxon-name-part> <tp:taxon-name-part taxon-name-part-type="species" reg="vokoka">vokoka</tp:taxon-name-part></tp:taxon-name></italic> sp. nov. (square) <bold>C</bold><italic><tp:taxon-name><tp:taxon-name-part taxon-name-part-type="genus" reg="Copelatus">C.</tp:taxon-name-part> <tp:taxon-name-part taxon-name-part-type="species" reg="ankaratra">ankaratra</tp:taxon-name-part></tp:taxon-name></italic> sp. nov. (circle), <italic><tp:taxon-name><tp:taxon-name-part taxon-name-part-type="genus" reg="Copelatus">C.</tp:taxon-name-part></tp:taxon-name></italic> sp. 3 (square) <bold>D</bold><italic><tp:taxon-name><tp:taxon-name-part taxon-name-part-type="genus" reg="Copelatus">C.</tp:taxon-name-part> <tp:taxon-name-part taxon-name-part-type="species" reg="safiotra">safiotra</tp:taxon-name-part></tp:taxon-name></italic> sp. nov. (circle), <italic><tp:taxon-name><tp:taxon-name-part taxon-name-part-type="genus" reg="Copelatus">C.</tp:taxon-name-part> <tp:taxon-name-part taxon-name-part-type="species" reg="befasicus">befasicus</tp:taxon-name-part></tp:taxon-name></italic> (square).</p></caption><graphic xmlns:xlink="http://www.w3.org/1999/xlink" xlink:href="zookeys-869-019-g012.jpg" position="float" orientation="portrait" xlink:type="simple" id="oo_322937.jpg"><uri content-type="original_file" xlink:type="simple">https://binary.pensoft.net/fig/322937</uri></graphic></fig></tp:treatment-sec><ref-list><ref id="B54"><mixed-citation xmlns:xlink="http://www.w3.org/1999/xlink" xlink:type="simple"><person-group><name name-style="western"><surname>Nicoll</surname><given-names>ME</given-names></name><name name-style="western"><surname>Langrand</surname><given-names>O</given-names></name></person-group> (<year>1989</year>) <source>Madagascar, Revue de la conservation et des aires protégées.</source><publisher-name>WWF International</publisher-name>, <publisher-loc>Gland</publisher-loc>, <size units="page">374 pp</size>.</mixed-citation></ref><ref id="B24"><mixed-citation xmlns:xlink="http://www.w3.org/1999/xlink" xlink:type="simple"><person-group><name name-style="western"><surname>Goodman</surname><given-names>SM</given-names></name><name name-style="western"><surname>Rakotondravony</surname><given-names>D</given-names></name><name name-style="western"><surname>Schatz</surname><given-names>G</given-names></name><name name-style="western"><surname>Wilme</surname><given-names>L</given-names></name></person-group> (<year>1996</year>) <article-title>Species richness of forest dwelling birds, rodents and insectivores in a planted forest of native trees: a test case from the Ankaratra, Madagascar.</article-title><source>Ecotropica</source><volume>2</volume>: <fpage>109</fpage>–<lpage>112</lpage>.</mixed-citation></ref><ref id="B38"><mixed-citation xmlns:xlink="http://www.w3.org/1999/xlink" xlink:type="simple"><person-group><name name-style="western"><surname>Hjalmarsson</surname><given-names>AE</given-names></name><name name-style="western"><surname>Bukontaite</surname><given-names>R</given-names></name><name name-style="western"><surname>Ranarilalatiana</surname><given-names>T</given-names></name><name name-style="western"><surname>Randriamihaja</surname><given-names>JH</given-names></name><name name-style="western"><surname>Bergsten</surname><given-names>J</given-names></name></person-group> (<year>2013</year>) <article-title>Taxonomic revision of Madagascan <italic><tp:taxon-name><tp:taxon-name-part taxon-name-part-type="genus">Rhantus</tp:taxon-name-part></tp:taxon-name></italic> (<tp:taxon-name><tp:taxon-name-part taxon-name-part-type="order">Coleoptera</tp:taxon-name-part></tp:taxon-name>, <tp:taxon-name><tp:taxon-name-part taxon-name-part-type="family">Dytiscidae</tp:taxon-name-part></tp:taxon-name>, <tp:taxon-name><tp:taxon-name-part taxon-name-part-type="subfamily">Colymbetinae</tp:taxon-name-part></tp:taxon-name>) with an emphasis on Manjakatompo as a conservation priority.</article-title><source>ZooKeys</source><volume>350</volume>: <fpage>21</fpage>–<lpage>45</lpage>. <ext-link xlink:type="simple" ext-link-type="doi" xlink:href="10.3897/zookeys.350.6127">https://doi.org/10.3897/zookeys.350.6127</ext-link></mixed-citation></ref><ref id="B72"><mixed-citation xmlns:xlink="http://www.w3.org/1999/xlink" xlink:type="simple"><person-group><name name-style="western"><surname>Vences</surname><given-names>M</given-names></name><name name-style="western"><surname>Andreone</surname><given-names>F</given-names></name><name name-style="western"><surname>Glaw</surname><given-names>F</given-names></name><name name-style="western"><surname>Raminosoa</surname><given-names>N</given-names></name><name name-style="western"><surname>Randrianirina</surname><given-names>JE</given-names></name><name name-style="western"><surname>Vieites</surname><given-names>DR</given-names></name></person-group> (<year>2002</year>) <article-title>Amphibians and reptiles of the Ankaratra Massif: reproductive diversity, biogeography and conservation of a montane fauna in Madagascar.</article-title><source>Italian Journal of Zoology</source><volume>69</volume>: <fpage>263</fpage>–<lpage>284</lpage>. <ext-link xlink:type="simple" ext-link-type="doi" xlink:href="10.1080/11250000209356469">https://doi.org/10.1080/11250000209356469</ext-link></mixed-citation></ref><ref id="B61"><mixed-citation xmlns:xlink="http://www.w3.org/1999/xlink" xlink:type="simple"><person-group><name name-style="western"><surname>Rabemananjara</surname><given-names>F</given-names></name><name name-style="western"><surname>Randriamahazo</surname><given-names>H</given-names></name><name name-style="western"><surname>Rahantamalala</surname><given-names>J</given-names></name><name name-style="western"><surname>Rahantalisoa</surname><given-names>H</given-names></name><name name-style="western"><surname>Rakotoarisoa</surname><given-names>JM</given-names></name><name name-style="western"><surname>Rabibisoa</surname><given-names>NHC</given-names></name><name name-style="western"><surname>Andreone</surname><given-names>F</given-names></name></person-group> (<year>2012</year>) <article-title>The Conservation Effort for Two Critically Endangered Amphibian Species of the Ankaratra Massif, <italic><tp:taxon-name><tp:taxon-name-part taxon-name-part-type="genus">Boophis</tp:taxon-name-part> <tp:taxon-name-part taxon-name-part-type="species">williamsi</tp:taxon-name-part></tp:taxon-name></italic> and <italic><tp:taxon-name><tp:taxon-name-part taxon-name-part-type="genus">Mantidactylus</tp:taxon-name-part> <tp:taxon-name-part taxon-name-part-type="species">pauliani</tp:taxon-name-part></tp:taxon-name></italic>.</article-title><source>FrogLog</source><volume>103</volume>: <fpage>29</fpage>–<lpage>31</lpage>.</mixed-citation></ref><ref id="B40"><mixed-citation xmlns:xlink="http://www.w3.org/1999/xlink" xlink:type="simple"><institution xlink:type="simple">IUCN SSC Amphibian Specialist Group</institution> (<year>2016</year>) <tp:taxon-name><tp:taxon-name-part taxon-name-part-type="genus">Boophis</tp:taxon-name-part> <tp:taxon-name-part taxon-name-part-type="species">williamsi</tp:taxon-name-part></tp:taxon-name>. The IUCN Red List of Threatened Species 2016: e.T57435A84165560. <ext-link xlink:type="simple" ext-link-type="doi" xlink:href="10.2305/IUCN.UK.2016-1.RLTS.T57435A84165560.en">https://doi.org/10.2305/IUCN.UK.2016-1.RLTS.T57435A84165560.en</ext-link></mixed-citation></ref><ref id="B51"><mixed-citation xmlns:xlink="http://www.w3.org/1999/xlink" xlink:type="simple"><person-group><name name-style="western"><surname>Moore</surname><given-names>R</given-names></name></person-group> (<year>2015</year>) Imperiled Madagascan amphibians find shelter in new protected area. <ext-link xlink:type="simple" ext-link-type="uri" xlink:href="http://www.amphibians.org/news/ankaratra-massif-reserve/">http://www.amphibians.org/news/ankaratra-massif-reserve/</ext-link> [accessed: 24 February 2019]</mixed-citation></ref><ref id="B1"><mixed-citation xmlns:xlink="http://www.w3.org/1999/xlink" xlink:type="simple"><person-group><name name-style="western"><surname>Andreone</surname><given-names>F</given-names></name><name name-style="western"><surname>Crottini</surname><given-names>A</given-names></name><name name-style="western"><surname>Rabemananjara</surname><given-names>FCE</given-names></name><name name-style="western"><surname>Randrianirina</surname><given-names>JE</given-names></name><name name-style="western"><surname>Razafindrabe</surname><given-names>T</given-names></name><name name-style="western"><surname>Tessa</surname><given-names>G</given-names></name></person-group> (<year>2014</year>) <article-title>Age structure, population estimate and <italic>Bd</italic>-status of two Critically Endangered frogs from the Ankaratra Massif (Madagascar), <italic><tp:taxon-name><tp:taxon-name-part taxon-name-part-type="genus">Boophis</tp:taxon-name-part> <tp:taxon-name-part taxon-name-part-type="species">williamsi</tp:taxon-name-part></tp:taxon-name></italic> and <italic><tp:taxon-name><tp:taxon-name-part taxon-name-part-type="genus">Mantidactylus</tp:taxon-name-part> <tp:taxon-name-part taxon-name-part-type="species">pauliani</tp:taxon-name-part></tp:taxon-name></italic> (<tp:taxon-name><tp:taxon-name-part taxon-name-part-type="class">Amphibia</tp:taxon-name-part></tp:taxon-name>: <tp:taxon-name><tp:taxon-name-part taxon-name-part-type="family">Mantellidae</tp:taxon-name-part></tp:taxon-name>).</article-title> In: <person-group><name name-style="western"><surname>Capula</surname><given-names>M</given-names></name><name name-style="western"><surname>Corti</surname><given-names>C</given-names></name></person-group> (<role>Eds</role>) <issue-title>Scripta Herpetologica.</issue-title><source>Studies on Amphibians and Reptiles in honour of Benedetto Lanza. Monografie Societas Herpetologica Italica – III. Edizioni Belvedere, Latina</source>, <fpage>17</fpage>–<lpage>29</lpage>.</mixed-citation></ref></ref-list></tp:taxon-treatment>
