# Supplementary material for: Taxonomic revision of the genus Copelatus of Madagascar (Coleoptera, Dytiscidae, Copelatinae): the non- erichsonii group species
Source: Zookeys. 2019 Aug 5;869:19–90. doi: 10.3897/zookeys.869.33997 (PMC6690892; doi:10.3897/zookeys.869.33997)
Supplement: XML Treatment for Copelatus pseudostriatus [file zookeys.869.33997-treatment15.xml]

<!DOCTYPE tp:taxon-treatment
  PUBLIC "-//TaxonX//DTD Taxonomic Treatment Publishing DTD v0 20100105//EN" "tax-treatment-NSO.dtd">
<tp:taxon-treatment xmlns:tp="http://www.plazi.org/taxpub"><tp:treatment-meta><kwd-group><label>Taxon classification</label><kwd><named-content xmlns:xlink="http://www.w3.org/1999/xlink" content-type="kingdom">Animalia</named-content></kwd><kwd><named-content xmlns:xlink="http://www.w3.org/1999/xlink" content-type="order">Coleoptera</named-content></kwd><kwd><named-content xmlns:xlink="http://www.w3.org/1999/xlink" content-type="family">Dytiscidae</named-content></kwd></kwd-group><mixed-citation publication-type="journal"><person-group><name><surname>Ranarilalatiana</surname><given-names>Tolotra</given-names></name><name><surname>Raveloson Ravaomanarivo</surname><given-names>Lala Harivelo</given-names></name><name><surname>Bergsten</surname><given-names>Johannes</given-names></name></person-group><article-title>Taxonomic revision of the genus <italic><tp:taxon-name><tp:taxon-name-part taxon-name-part-type="genus" reg="Copelatus">Copelatus</tp:taxon-name-part></tp:taxon-name></italic> of Madagascar (<tp:taxon-name><tp:taxon-name-part taxon-name-part-type="order">Coleoptera</tp:taxon-name-part></tp:taxon-name>, <tp:taxon-name><tp:taxon-name-part taxon-name-part-type="family">Dytiscidae</tp:taxon-name-part></tp:taxon-name>, <tp:taxon-name><tp:taxon-name-part taxon-name-part-type="subfamily">Copelatinae</tp:taxon-name-part></tp:taxon-name>): the non- <italic>erichsonii</italic> group species</article-title><source>Zookeys</source><day>05</day><month>8</month><year>2019</year><volume>869</volume><fpage>19</fpage><lpage>90</lpage><pub-id pub-id-type="doi">10.3897/zookeys.869.33997</pub-id></mixed-citation></tp:treatment-meta><tp:nomenclature><tp:taxon-name><object-id xmlns:xlink="http://www.w3.org/1999/xlink" content-type="arpha" xlink:type="simple">5433FAE18DE15C1298549264274DB2EF</object-id>
              
              <tp:taxon-name-part taxon-name-part-type="genus" reg="Copelatus">Copelatus</tp:taxon-name-part>
              <tp:taxon-name-part taxon-name-part-type="species" reg="pseudostriatus">pseudostriatus</tp:taxon-name-part>
              <object-id xmlns:xlink="http://www.w3.org/1999/xlink" content-type="zoobank" xlink:type="simple">http://zoobank.org/576CE645-9356-483E-806F-3030D772B260</object-id>
            </tp:taxon-name><tp:taxon-authority>Ranarilalatiana &amp; Bergsten</tp:taxon-authority><tp:taxon-status xmlns:xlink="http://www.w3.org/1999/xlink" xlink:type="simple">sp. nov.</tp:taxon-status><xref ref-type="fig" rid="F4">Figs 4C</xref><xref ref-type="fig" rid="F10">, 10B</xref></tp:nomenclature><tp:treatment-sec sec-type="type locality" id="SECID0ERLGK"><title>Type locality.</title><p>Tsaratanana reserve, Antetikalambazaha Camp [14.1824S, 48.9448E] [Madagascar, Sofia region, Bealanana district].</p></tp:treatment-sec><tp:treatment-sec sec-type="type material" id="SECID0EWLGK"><title>Type material.</title><p><bold>Mahajanga. Sofia: Bealanana</bold>: -<abbrev xmlns:xlink="http://www.w3.org/1999/xlink" xlink:title="Holotype" id="ABBRID0E5LGK" xlink:type="simple">HT</abbrev>♂ (<abbrev xmlns:xlink="http://www.w3.org/1999/xlink" xlink:title="(Genital Preparation) male genitalia have been examined" id="ABBRID0ECMGK" xlink:type="simple">GP</abbrev>) (<named-content xmlns:xlink="http://www.w3.org/1999/xlink" content-type="dwc:institutional_code" xlink:type="simple">NHRS</named-content>): // BMNH-672729 // HOLOTYPE // Madagascar: Tsaratanana NP | [Antetykalambazaha Camp], 14.1824S, | 48.9448E, 1700 m, 20–24.xii.2004 | P32, Leg. Lees_D, Ranaivosolo_R // DNA Voucher | BMNH &lt;672729&gt; | MSL027:A07 // Holotype | <italic>Copelatus</italic> | <italic>pseudostriatus</italic> sp. nov. | Det. Ranarilalatiana | &amp; Bergsten, 2019 // <bold>Paratypes</bold>: -1♀ (<named-content xmlns:xlink="http://www.w3.org/1999/xlink" content-type="dwc:institutional_code" xlink:type="simple">NHRS</named-content>): // BMNH-672728 // PARATYPE // Madagascar: Tsaratanana NP | [Antetykalambazaha Camp], 14.1824S, | 48.9448E, 1700 m, 20–24.xii.2004 | P32, Leg. Lees_D, Ranaivosolo_R // DNA Voucher | BMNH &lt;672728&gt; | MSL027:A06 // Paratype | <italic>Copelatus</italic> | <italic>pseudostriatus</italic> sp. nov. | Det. Ranarilalatiana | &amp; Bergsten, 2019 // -1♀ (<named-content xmlns:xlink="http://www.w3.org/1999/xlink" content-type="dwc:institutional_code" xlink:type="simple">NHMUK</named-content>): // BMNH-672727 // PARATYPE // Madagascar: Tsaratanana NP | [Antetykalambazaha Camp], 14.1824S, | 48.9448E, 1700 m, 20–24.xii.2004 | P32, Leg. Lees_D, Ranaivosolo_R // DNA Voucher | BMNH &lt;672727&gt; | MSL027:A05 // Paratype | <italic>Copelatus</italic> | <italic>pseudostriatus</italic> sp. nov. | Det. Ranarilalatiana | &amp; Bergsten, 2019 //</p></tp:treatment-sec><tp:treatment-sec sec-type="diagnosis" id="SECID0EKOGK"><title>Diagnosis.</title><p>The best diagnostic character for the species is the pseudostriae between first and second, and second and third striae (Fig. <xref ref-type="fig" rid="F10">10B</xref>), which separates the species from all other <italic><tp:taxon-name><tp:taxon-name-part taxon-name-part-type="genus" reg="Copelatus">Copelatus</tp:taxon-name-part></tp:taxon-name></italic> species from Madagascar; the penis is gently curved from base to apex and parameres are long and thin (Fig. <xref ref-type="fig" rid="F4">4C</xref>).</p></tp:treatment-sec><tp:treatment-sec sec-type="description" id="SECID0E6OGK"><title>Description.</title><p>Body length 5.3–5.6 mm. Body shape elongate oval. Head and pronotum of all three specimens exposed to DNA extraction lysis buffer which has discoloured them slightly. Colour descriptions of head and pronotum below should therefore be taken with caution and can differ somewhat from other specimens. Head and pronotum rather uniformly brown but head likely infuscated between and around eyes (more visible in one paratype) and pronotum may have been infuscated medially prior to exposure to lysis buffer. Elytra uniformly testaceous brown with a faint suggestion of a darker transverse field preapically (Fig. <xref ref-type="fig" rid="F10">10B</xref>). Appendages testaceous.</p><p>Elytra with six clearly impressed striae and one submarginal stria. Stria five distincly shorter basally and the submarginal stria starts 1/4<sup>th</sup> to 1/3<sup>rd</sup> posterior from the base. Between first and second, and between second and third striae, there are irregular traces of intermediate striae, or “pseudostriae”, extending from just after base until 1/4<sup>th</sup> from the apex (Fig. <xref ref-type="fig" rid="F10">10B</xref>). Anteriorly they are continuous or almost so and posteriorly they become fragmented. Few traces of pseudostriae can also be seen between the third and fourth striae but only anteriorly, and these are fragmented. Head, pronotum, and elytra microreticulate and finely micropunctate. Pronotum rather weakly striolate along posterior margin, slightly more at posterolateral corners, and sporadically anteriorly and on disc.</p><p>Ventral side largely ferrugineous, a little lighter testaceous-ferrugineous around metacoxal processes, medially on the metaventrite and on sternite II. Prosternal process short, medially raised and rounded and with a fairly pointed apex. Lateral parts of metaventrite medium broad. Metacoxal lines anteriorly diverging and abbreviated well before metaventral margin. Metacoxal plate distinctly striolate with short strioles.</p><p>Male: first three pro- and mesotarsomeres widened. Protibia modified, narrow but not bisinuate with an angulate ventral margin at base, broadened, almost club-like, distally. Protarsal and mesotarsal claws unmodified. Penis in ventral view narrowed one third from apex and the very last apical tip angled to the left; in lateral view evenly and weakly curved from base to apex (Fig. <xref ref-type="fig" rid="F4">4C</xref>). Parameres as in Figure <xref ref-type="fig" rid="F4">4C</xref>, long and thin and form an evenly curved elongated triangle.</p><p>Female: elytral structure similar to male.</p></tp:treatment-sec><tp:treatment-sec sec-type="etymology" id="SECID0EBQGK"><title>Etymology.</title><p>The name <italic><tp:taxon-name><tp:taxon-name-part taxon-name-part-type="genus" reg="Copelatus"/><tp:taxon-name-part taxon-name-part-type="species" reg="pseudostriatus">pseudostriatus</tp:taxon-name-part></tp:taxon-name></italic> is a compound word formed from <italic>pseudo</italic>- (false) and <italic>striatus</italic> (furrowed or striated) and refers to the intermediate non-complete striae in-between the complete continuous striae on the elytra in this species. It is the only species of <italic><tp:taxon-name><tp:taxon-name-part taxon-name-part-type="genus" reg="Copelatus">Copelatus</tp:taxon-name-part></tp:taxon-name></italic> on Madagascar with this characteristic. The word <italic>striatus</italic> (masculine) is a participle (verb as adjective) in the nominative singular (ICZN 11.9.1.1).</p></tp:treatment-sec><tp:treatment-sec sec-type="distribution" id="SECID0E5QGK"><title>Distribution.</title><p>Endemic to Madagascar, only known from the type series from Tsaratanana Massif (Fig. <xref ref-type="fig" rid="F12">12A</xref>).</p></tp:treatment-sec><tp:treatment-sec sec-type="habitat" id="SECID0EIRGK"><title>Habitat and ecology.</title><p>Not known, but the type series of specimens were collected in 2004 likely from a stream, near Antetikalambazaha Camp at an altitude of 1700 m.</p></tp:treatment-sec><tp:treatment-sec sec-type="comments" id="SECID0ENRGK"><title>Comments.</title><p>Species group assignment of <italic><tp:taxon-name><tp:taxon-name-part taxon-name-part-type="genus" reg="Copelatus">Copelatus</tp:taxon-name-part> <tp:taxon-name-part taxon-name-part-type="species" reg="pseudostriatus">pseudostriatus</tp:taxon-name-part></tp:taxon-name></italic> sp. nov. is hardly possible: based on the complete striae it would fall in the <italic><tp:taxon-name><tp:taxon-name-part taxon-name-part-type="genus" reg="Copelatus"/><tp:taxon-name-part taxon-name-part-type="species" reg="irinus">irinus</tp:taxon-name-part></tp:taxon-name></italic> group, but the incomplete pseudostriae are likely reduced striae of an ancestor with a higher number of complete striae. This is a very distinct species with no recognisable close relatives, either based on genitalia or the CO1 gene. Tsaratanana Massif contains the highest peak in Madagascar at 2876 m and possibly this species is endemic to the Tsaratanana Massif. However, <xref ref-type="bibr" rid="B38">Hjalmarsson et al. (2013)</xref> showed that a high-altitude diving beetle species, <italic><tp:taxon-name><tp:taxon-name-part taxon-name-part-type="genus" reg="Rhantus">Rhantus</tp:taxon-name-part> <tp:taxon-name-part taxon-name-part-type="species" reg="manjakatompo">manjakatompo</tp:taxon-name-part></tp:taxon-name></italic> Pederzani &amp; Rocchi, 2009, collected at the same place and time as the type series of <italic><tp:taxon-name><tp:taxon-name-part taxon-name-part-type="genus" reg="Copelatus">C.</tp:taxon-name-part> <tp:taxon-name-part taxon-name-part-type="species" reg="pseudostriatus">pseudostriatus</tp:taxon-name-part></tp:taxon-name></italic>, is a species shared between Tsaratanana and Ankaratra Massif in central Madagascar.</p></tp:treatment-sec><tp:treatment-sec><!--Section generated to contain objects referenced in tp:taxon-treatment.--><fig id="F4" position="float" orientation="portrait"><object-id xmlns:xlink="http://www.w3.org/1999/xlink" content-type="doi" xlink:type="simple">10.3897/zookeys.869.33997.figure4</object-id><object-id xmlns:xlink="http://www.w3.org/1999/xlink" content-type="arpha" xlink:type="simple">ef427d4a-79fe-5f9e-aaa8-d328f1b5dff9</object-id><label>Figure 4.</label><caption><p>Male genitalia. From left to right, aedeagus in right lateral, ventral, left lateral views and left paramere. <bold>A</bold><italic><tp:taxon-name><tp:taxon-name-part taxon-name-part-type="genus" reg="Copelatus">Copelatus</tp:taxon-name-part> <tp:taxon-name-part taxon-name-part-type="species" reg="peridinus">peridinus</tp:taxon-name-part></tp:taxon-name></italic><bold>B</bold><italic><tp:taxon-name><tp:taxon-name-part taxon-name-part-type="genus" reg="Copelatus">Copelatus</tp:taxon-name-part> <tp:taxon-name-part taxon-name-part-type="species" reg="distinguendus">distinguendus</tp:taxon-name-part></tp:taxon-name></italic><bold>C</bold><italic><tp:taxon-name><tp:taxon-name-part taxon-name-part-type="genus" reg="Copelatus">Copelatus</tp:taxon-name-part> <tp:taxon-name-part taxon-name-part-type="species" reg="pseudostriatus">pseudostriatus</tp:taxon-name-part></tp:taxon-name></italic> sp. nov.</p></caption><graphic xmlns:xlink="http://www.w3.org/1999/xlink" xlink:href="zookeys-869-019-g004.jpg" position="float" orientation="portrait" xlink:type="simple" id="oo_322929.jpg"><uri content-type="original_file" xlink:type="simple">https://binary.pensoft.net/fig/322929</uri></graphic></fig><fig id="F10" position="float" orientation="portrait"><object-id xmlns:xlink="http://www.w3.org/1999/xlink" content-type="doi" xlink:type="simple">10.3897/zookeys.869.33997.figure10</object-id><object-id xmlns:xlink="http://www.w3.org/1999/xlink" content-type="arpha" xlink:type="simple">ed8ea764-d825-5355-aa14-a0a2817dc283</object-id><label>Figure 10.</label><caption><p>Habitus, dorsal view. <bold>A</bold> Female: <italic><tp:taxon-name><tp:taxon-name-part taxon-name-part-type="genus" reg="Copelatus">Copelatus</tp:taxon-name-part> <tp:taxon-name-part taxon-name-part-type="species" reg="ankaratra">ankaratra</tp:taxon-name-part></tp:taxon-name></italic> sp. nov. <bold>B</bold> Male: <italic><tp:taxon-name><tp:taxon-name-part taxon-name-part-type="genus" reg="Copelatus">Copelatus</tp:taxon-name-part> <tp:taxon-name-part taxon-name-part-type="species" reg="pseudostriatus">pseudostriatus</tp:taxon-name-part></tp:taxon-name></italic> sp. nov. <bold>C</bold> Male: <italic><tp:taxon-name><tp:taxon-name-part taxon-name-part-type="genus" reg="Copelatus">Copelatus</tp:taxon-name-part> <tp:taxon-name-part taxon-name-part-type="species" reg="safiotra">safiotra</tp:taxon-name-part></tp:taxon-name></italic> sp. nov. <bold>D</bold> Female: <italic><tp:taxon-name><tp:taxon-name-part taxon-name-part-type="genus" reg="Copelatus">Copelatus</tp:taxon-name-part> <tp:taxon-name-part taxon-name-part-type="species" reg="befasicus">befasicus</tp:taxon-name-part></tp:taxon-name></italic>.</p></caption><graphic xmlns:xlink="http://www.w3.org/1999/xlink" xlink:href="zookeys-869-019-g010.jpg" position="float" orientation="portrait" xlink:type="simple" id="oo_322935.jpg"><uri content-type="original_file" xlink:type="simple">https://binary.pensoft.net/fig/322935</uri></graphic></fig><fig id="F12" position="float" orientation="portrait"><object-id xmlns:xlink="http://www.w3.org/1999/xlink" content-type="doi" xlink:type="simple">10.3897/zookeys.869.33997.figure12</object-id><object-id xmlns:xlink="http://www.w3.org/1999/xlink" content-type="arpha" xlink:type="simple">8ee21ddd-475a-5501-a27f-e1c8ae8a90c1</object-id><label>Figure 12.</label><caption><p>Distribution maps of <italic><tp:taxon-name><tp:taxon-name-part taxon-name-part-type="genus" reg="Copelatus">Copelatus</tp:taxon-name-part></tp:taxon-name></italic> species. <bold>A</bold><italic><tp:taxon-name><tp:taxon-name-part taxon-name-part-type="genus" reg="Copelatus">C.</tp:taxon-name-part> <tp:taxon-name-part taxon-name-part-type="species" reg="insuetus">insuetus</tp:taxon-name-part></tp:taxon-name></italic> (circle), <italic><tp:taxon-name><tp:taxon-name-part taxon-name-part-type="genus" reg="Copelatus">C.</tp:taxon-name-part> <tp:taxon-name-part taxon-name-part-type="species" reg="pseudostriatus">pseudostriatus</tp:taxon-name-part></tp:taxon-name></italic> sp. nov. (square) <bold>B</bold><italic><tp:taxon-name><tp:taxon-name-part taxon-name-part-type="genus" reg="Copelatus">C.</tp:taxon-name-part> <tp:taxon-name-part taxon-name-part-type="species" reg="kely">kely</tp:taxon-name-part></tp:taxon-name></italic> sp. nov. (circle), <italic><tp:taxon-name><tp:taxon-name-part taxon-name-part-type="genus" reg="Copelatus">C.</tp:taxon-name-part> <tp:taxon-name-part taxon-name-part-type="species" reg="vokoka">vokoka</tp:taxon-name-part></tp:taxon-name></italic> sp. nov. (square) <bold>C</bold><italic><tp:taxon-name><tp:taxon-name-part taxon-name-part-type="genus" reg="Copelatus">C.</tp:taxon-name-part> <tp:taxon-name-part taxon-name-part-type="species" reg="ankaratra">ankaratra</tp:taxon-name-part></tp:taxon-name></italic> sp. nov. (circle), <italic><tp:taxon-name><tp:taxon-name-part taxon-name-part-type="genus" reg="Copelatus">C.</tp:taxon-name-part></tp:taxon-name></italic> sp. 3 (square) <bold>D</bold><italic><tp:taxon-name><tp:taxon-name-part taxon-name-part-type="genus" reg="Copelatus">C.</tp:taxon-name-part> <tp:taxon-name-part taxon-name-part-type="species" reg="safiotra">safiotra</tp:taxon-name-part></tp:taxon-name></italic> sp. nov. (circle), <italic><tp:taxon-name><tp:taxon-name-part taxon-name-part-type="genus" reg="Copelatus">C.</tp:taxon-name-part> <tp:taxon-name-part taxon-name-part-type="species" reg="befasicus">befasicus</tp:taxon-name-part></tp:taxon-name></italic> (square).</p></caption><graphic xmlns:xlink="http://www.w3.org/1999/xlink" xlink:href="zookeys-869-019-g012.jpg" position="float" orientation="portrait" xlink:type="simple" id="oo_322937.jpg"><uri content-type="original_file" xlink:type="simple">https://binary.pensoft.net/fig/322937</uri></graphic></fig></tp:treatment-sec><ref-list><ref id="B38"><mixed-citation xmlns:xlink="http://www.w3.org/1999/xlink" xlink:type="simple"><person-group><name name-style="western"><surname>Hjalmarsson</surname><given-names>AE</given-names></name><name name-style="western"><surname>Bukontaite</surname><given-names>R</given-names></name><name name-style="western"><surname>Ranarilalatiana</surname><given-names>T</given-names></name><name name-style="western"><surname>Randriamihaja</surname><given-names>JH</given-names></name><name name-style="western"><surname>Bergsten</surname><given-names>J</given-names></name></person-group> (<year>2013</year>) <article-title>Taxonomic revision of Madagascan <italic><tp:taxon-name><tp:taxon-name-part taxon-name-part-type="genus">Rhantus</tp:taxon-name-part></tp:taxon-name></italic> (<tp:taxon-name><tp:taxon-name-part taxon-name-part-type="order">Coleoptera</tp:taxon-name-part></tp:taxon-name>, <tp:taxon-name><tp:taxon-name-part taxon-name-part-type="family">Dytiscidae</tp:taxon-name-part></tp:taxon-name>, <tp:taxon-name><tp:taxon-name-part taxon-name-part-type="subfamily">Colymbetinae</tp:taxon-name-part></tp:taxon-name>) with an emphasis on Manjakatompo as a conservation priority.</article-title><source>ZooKeys</source><volume>350</volume>: <fpage>21</fpage>–<lpage>45</lpage>. <ext-link xlink:type="simple" ext-link-type="doi" xlink:href="10.3897/zookeys.350.6127">https://doi.org/10.3897/zookeys.350.6127</ext-link></mixed-citation></ref></ref-list></tp:taxon-treatment>
