# Supplementary material for: Taxonomic revision of the genus Copelatus of Madagascar (Coleoptera, Dytiscidae, Copelatinae): the non- erichsonii group species
Source: Zookeys. 2019 Aug 5;869:19–90. doi: 10.3897/zookeys.869.33997 (PMC6690892; doi:10.3897/zookeys.869.33997)
Supplement: XML Treatment for Copelatus safiotra [file zookeys.869.33997-treatment16.xml]

<!DOCTYPE tp:taxon-treatment
  PUBLIC "-//TaxonX//DTD Taxonomic Treatment Publishing DTD v0 20100105//EN" "tax-treatment-NSO.dtd">
<tp:taxon-treatment xmlns:tp="http://www.plazi.org/taxpub"><tp:treatment-meta><kwd-group><label>Taxon classification</label><kwd><named-content xmlns:xlink="http://www.w3.org/1999/xlink" content-type="kingdom">Animalia</named-content></kwd><kwd><named-content xmlns:xlink="http://www.w3.org/1999/xlink" content-type="order">Coleoptera</named-content></kwd><kwd><named-content xmlns:xlink="http://www.w3.org/1999/xlink" content-type="family">Dytiscidae</named-content></kwd></kwd-group><mixed-citation publication-type="journal"><person-group><name><surname>Ranarilalatiana</surname><given-names>Tolotra</given-names></name><name><surname>Raveloson Ravaomanarivo</surname><given-names>Lala Harivelo</given-names></name><name><surname>Bergsten</surname><given-names>Johannes</given-names></name></person-group><article-title>Taxonomic revision of the genus <italic><tp:taxon-name><tp:taxon-name-part taxon-name-part-type="genus" reg="Copelatus">Copelatus</tp:taxon-name-part></tp:taxon-name></italic> of Madagascar (<tp:taxon-name><tp:taxon-name-part taxon-name-part-type="order">Coleoptera</tp:taxon-name-part></tp:taxon-name>, <tp:taxon-name><tp:taxon-name-part taxon-name-part-type="family">Dytiscidae</tp:taxon-name-part></tp:taxon-name>, <tp:taxon-name><tp:taxon-name-part taxon-name-part-type="subfamily">Copelatinae</tp:taxon-name-part></tp:taxon-name>): the non- <italic>erichsonii</italic> group species</article-title><source>Zookeys</source><day>05</day><month>8</month><year>2019</year><volume>869</volume><fpage>19</fpage><lpage>90</lpage><pub-id pub-id-type="doi">10.3897/zookeys.869.33997</pub-id></mixed-citation></tp:treatment-meta><tp:nomenclature><tp:taxon-name><object-id xmlns:xlink="http://www.w3.org/1999/xlink" content-type="arpha" xlink:type="simple">851D9EEE861E5E29812C70504B087522</object-id>
              
              <tp:taxon-name-part taxon-name-part-type="genus" reg="Copelatus">Copelatus</tp:taxon-name-part>
              <tp:taxon-name-part taxon-name-part-type="species" reg="safiotra">safiotra</tp:taxon-name-part>
              <object-id xmlns:xlink="http://www.w3.org/1999/xlink" content-type="zoobank" xlink:type="simple">http://zoobank.org/137C62A2-22DD-4550-8697-9E81CED4ED45</object-id>
            </tp:taxon-name><tp:taxon-authority>Ranarilalatiana &amp; Bergsten</tp:taxon-authority><tp:taxon-status xmlns:xlink="http://www.w3.org/1999/xlink" xlink:type="simple">sp. nov.</tp:taxon-status><xref ref-type="fig" rid="F6">Figs 6E</xref><xref ref-type="fig" rid="F10">, 10C</xref></tp:nomenclature><tp:treatment-sec sec-type="type locality" id="SECID0ETUGK"><title>Type locality.</title><p>Anjanaharibe Sud reserve, [14.7414S, 049.4975E] [Madagascar, Sava region, Andapa district]</p></tp:treatment-sec><tp:treatment-sec sec-type="type material" id="SECID0EYUGK"><title>Type material.</title><p><bold>Antsiranana. Sava: Andapa</bold>: -<abbrev xmlns:xlink="http://www.w3.org/1999/xlink" xlink:title="Holotype" id="ABBRID0EAVGK" xlink:type="simple">HT</abbrev>♂ (<abbrev xmlns:xlink="http://www.w3.org/1999/xlink" xlink:title="(Genital Preparation) male genitalia have been examined" id="ABBRID0EEVGK" xlink:type="simple">GP</abbrev>) (<named-content xmlns:xlink="http://www.w3.org/1999/xlink" content-type="dwc:institutional_code" xlink:type="simple">NHRS</named-content>): // <named-content xmlns:xlink="http://www.w3.org/1999/xlink" content-type="dwc:institutional_code" xlink:type="simple">NHRS</named-content>-JLKB | 000065415 // MAD: ANTS: Sava: Anjanaharibe | Sud NP: stream next to Camp | site: Mad14-62: medium size | sandy forest stream: 14.7414S | 49.4975E; 910 m: 14.XI.2014 // Leg. J. Bergsten, R. | Bukontaite, S. Holmgren, | J.H. Randriamihaja | &amp; T. Ranarilalatiana // Holotype | <italic>Copelatus safiotra</italic> sp. nov. | Det. Ranarilalatiana | &amp; Bergsten, 2019 // <bold>Paratypes</bold>: -2♀ (<abbrev xmlns:xlink="http://www.w3.org/1999/xlink" xlink:title="in alcohol tube" id="ABBRID0E6VGK" xlink:type="simple">Alc</abbrev>.) (<named-content xmlns:xlink="http://www.w3.org/1999/xlink" content-type="dwc:institutional_code" xlink:type="simple">NHRS</named-content>): // <named-content xmlns:xlink="http://www.w3.org/1999/xlink" content-type="dwc:institutional_code" xlink:type="simple">NHRS</named-content>-JLKB | 000010785 // MAD: ANTS: Sava: Anjanaharibe | Sud NP: stream next to Camp | site: Mad14-62: medium size | sandy forest stream: 14.7414S | 49.4975E; 910 m: 14.XI.2014 // Leg. J. Bergsten, R. | Bukontaite, S. Holmgren, | J.H. Randriamihaja | &amp; T. Ranarilalatiana // Paratype | <italic>Copelatus safiotra</italic> sp. nov. | Det. Ranarilalatiana | &amp; Bergsten, 2019 // -4♂ (<abbrev xmlns:xlink="http://www.w3.org/1999/xlink" xlink:title="(Genital Preparation) male genitalia have been examined" id="ABBRID0EYWGK" xlink:type="simple">GP</abbrev>), 1♀, 12 ex. (<abbrev xmlns:xlink="http://www.w3.org/1999/xlink" xlink:title="in alcohol tube" id="ABBRID0E3WGK" xlink:type="simple">Alc</abbrev>.), 3 ex. (<abbrev xmlns:xlink="http://www.w3.org/1999/xlink" xlink:title="in alcohol tube" id="ABBRID0EAXGK" xlink:type="simple">Alc</abbrev>.): (<named-content xmlns:xlink="http://www.w3.org/1999/xlink" content-type="dwc:institutional_code" xlink:type="simple">NHRS</named-content>, <named-content xmlns:xlink="http://www.w3.org/1999/xlink" content-type="dwc:institutional_code" xlink:type="simple">NHMUK</named-content>, <abbrev xmlns:xlink="http://www.w3.org/1999/xlink" content-type="institution" xlink:title="Department of Entomology, Antananarivo University" id="ABBRID0EOXGK" xlink:type="simple">DEUA</abbrev> &amp; <named-content xmlns:xlink="http://www.w3.org/1999/xlink" content-type="dwc:institutional_code" xlink:type="simple">PBZT</named-content>/<abbrev xmlns:xlink="http://www.w3.org/1999/xlink" content-type="institution" xlink:title="Madagascar Biodiversity Center" id="ABBRID0EYXGK" xlink:type="simple">MBC</abbrev>): // <named-content xmlns:xlink="http://www.w3.org/1999/xlink" content-type="dwc:institutional_code" xlink:type="simple">NHRS</named-content>-JLKB | 000010506–7, 10566, 10595, 65414, 10775(<abbrev xmlns:xlink="http://www.w3.org/1999/xlink" xlink:title="in alcohol tube" id="ABBRID0ECYGK" xlink:type="simple">Alc</abbrev>.), 10845(<abbrev xmlns:xlink="http://www.w3.org/1999/xlink" xlink:title="in alcohol tube" id="ABBRID0EGYGK" xlink:type="simple">Alc</abbrev>.) // MAD: ANTS: Sava: Anjanaharibe | Sud NP: Camp site: Mad14-70: | forest stream: 14.7414S | 49.4975E; 910 m: 16.XI.2014 // Leg. J. Bergsten, R. | Bukontaite, S. Holmgren, | J.H. Randriamihaja | &amp; T. Ranarilalatiana // Paratype | <italic>Copelatus safiotra</italic> sp. nov. | Det. Ranarilalatiana | &amp; Bergsten, 2019 // <bold>Toamasina. Alaotra Mangoro: Ambatondrazaka, Moramanga</bold>: -4♂ (<abbrev xmlns:xlink="http://www.w3.org/1999/xlink" xlink:title="(Genital Preparation) male genitalia have been examined" id="ABBRID0EXYGK" xlink:type="simple">GP</abbrev>), 29 ex. (<abbrev xmlns:xlink="http://www.w3.org/1999/xlink" xlink:title="in alcohol tube" id="ABBRID0E2YGK" xlink:type="simple">Alc</abbrev>.), 6 ex. (3♂, 3♀) (<abbrev xmlns:xlink="http://www.w3.org/1999/xlink" xlink:title="in alcohol tube" id="ABBRID0E6YGK" xlink:type="simple">Alc</abbrev>.) (<named-content xmlns:xlink="http://www.w3.org/1999/xlink" content-type="dwc:institutional_code" xlink:type="simple">NHRS</named-content>, <named-content xmlns:xlink="http://www.w3.org/1999/xlink" content-type="dwc:institutional_code" xlink:type="simple">NHMUK</named-content>, <abbrev xmlns:xlink="http://www.w3.org/1999/xlink" content-type="institution" xlink:title="Department of Entomology, Antananarivo University" id="ABBRID0ENZGK" xlink:type="simple">DEUA</abbrev> &amp; <named-content xmlns:xlink="http://www.w3.org/1999/xlink" content-type="dwc:institutional_code" xlink:type="simple">PBZT</named-content>/<abbrev xmlns:xlink="http://www.w3.org/1999/xlink" content-type="institution" xlink:title="Madagascar Biodiversity Center" id="ABBRID0EXZGK" xlink:type="simple">MBC</abbrev>): // <named-content xmlns:xlink="http://www.w3.org/1999/xlink" content-type="dwc:institutional_code" xlink:type="simple">NHRS</named-content>-JLKB | 000010818, 10836–7, 65413, 10838(<abbrev xmlns:xlink="http://www.w3.org/1999/xlink" xlink:title="in alcohol tube" id="ABBRID0EB1GK" xlink:type="simple">Alc</abbrev>.), 65752(<abbrev xmlns:xlink="http://www.w3.org/1999/xlink" xlink:title="in alcohol tube" id="ABBRID0EF1GK" xlink:type="simple">Alc</abbrev>.) // Madagascar: Toamasina: Alaotra | Mangoro: Zahamena NP: Sect. | Antanandava: close to Camp Bemoara | <named-content xmlns:xlink="http://www.w3.org/1999/xlink" content-type="dwc:verbatimCoordinates" xlink:type="simple"><named-content content-type="geo-json" specific-use="{&#34;type&#34;:&#34;Point&#34;,&#34;coordinates&#34;:[48.728700,-17.510800]}" id="NCID0EM1GK" xlink:type="simple">S17.5108; E048.7287</named-content></named-content>; 1060 m. 07.III.2018 | GB Nets, white pan and sieves: Waterfilled | goldigging holes: Field# MAD18-87 // Leg. J. Bergsten, &amp; | T. Ranarilalatiana // Paratype | <italic>Copelatus safiotra</italic> sp. nov. | Det. Ranarilalatiana | &amp; Bergsten, 2019 // -1♂ (teneral) (<named-content xmlns:xlink="http://www.w3.org/1999/xlink" content-type="dwc:institutional_code" xlink:type="simple">NHRS</named-content>): // <named-content xmlns:xlink="http://www.w3.org/1999/xlink" content-type="dwc:institutional_code" xlink:type="simple">NHRS</named-content>-JLKB | 000010871 // Madagascar: Toamasina: Alaotra | Mangoro: Zahamena NP: Sect. | Antanandava: Manambato stream by Camp | Cascade: <named-content xmlns:xlink="http://www.w3.org/1999/xlink" content-type="dwc:verbatimCoordinates" xlink:type="simple"><named-content content-type="geo-json" specific-use="{&#34;type&#34;:&#34;Point&#34;,&#34;coordinates&#34;:[48.723700,-17.545000]}" id="NCID0EJ2GK" xlink:type="simple">S17.545; E048.7237</named-content></named-content>; 1290 m. 09.III.2018 | GB Nets, white pan and sieves: large | foreststream: Field# MAD18-100 // Leg. J. Bergsten, &amp; | T. Ranarilalatiana // Paratype | <italic>Copelatus safiotra</italic> sp. nov. | Det. Ranarilalatiana | &amp; Bergsten, 2019 // -4♂ <abbrev xmlns:xlink="http://www.w3.org/1999/xlink" xlink:title="(Genital Preparation) male genitalia have been examined" id="ABBRID0EZ2GK" xlink:type="simple">GP</abbrev>, 2♀, 6 ex. (1♂, 5♀) (<abbrev xmlns:xlink="http://www.w3.org/1999/xlink" xlink:title="in alcohol tube" id="ABBRID0E42GK" xlink:type="simple">Alc</abbrev>.) (<named-content xmlns:xlink="http://www.w3.org/1999/xlink" content-type="dwc:institutional_code" xlink:type="simple">NHRS</named-content>, <abbrev xmlns:xlink="http://www.w3.org/1999/xlink" content-type="institution" xlink:title="Department of Entomology, Antananarivo University" id="ABBRID0EG3GK" xlink:type="simple">DEUA</abbrev> &amp; <named-content xmlns:xlink="http://www.w3.org/1999/xlink" content-type="dwc:institutional_code" xlink:type="simple">PBZT</named-content>/<abbrev xmlns:xlink="http://www.w3.org/1999/xlink" content-type="institution" xlink:title="Madagascar Biodiversity Center" id="ABBRID0EQ3GK" xlink:type="simple">MBC</abbrev>): // <named-content xmlns:xlink="http://www.w3.org/1999/xlink" content-type="dwc:institutional_code" xlink:type="simple">NHRS</named-content>-JLKB | 000010589–94, 10774(<abbrev xmlns:xlink="http://www.w3.org/1999/xlink" xlink:title="in alcohol tube" id="ABBRID0E13GK" xlink:type="simple">Alc</abbrev>.) // Madagascar: Toamasina: Alaotra | Mangoro: Mantadia NP: Waterfall | 6km from park entrance: S18.83396 | E048.43777, 1000 m, 11.XI.2011 GB | Nets and sieves: forest stream in | rainforest: Field# MAD11-37 // Leg. J. Bergsten, R. | Bukontaite, T | Ranarilalatiana &amp; | J.H. Randriamihaja // Paratype | <italic>Copelatus safiotra</italic> sp. nov. | Det. Ranarilalatiana | &amp; Bergsten, 2019 // -4♀ (<abbrev xmlns:xlink="http://www.w3.org/1999/xlink" xlink:title="in alcohol tube" id="ABBRID0EJ4GK" xlink:type="simple">Alc</abbrev>.) (<named-content xmlns:xlink="http://www.w3.org/1999/xlink" content-type="dwc:institutional_code" xlink:type="simple">NHRS</named-content>): // <named-content xmlns:xlink="http://www.w3.org/1999/xlink" content-type="dwc:institutional_code" xlink:type="simple">NHRS</named-content>-JLKB | 000010784 // Madagascar: Toamasina: Alaotra | Mangoro: Mantadia NP: River | Sahanody 9 km from park entrance: S | 18.80973 E 048.42861, 930 m. 11.XI.2011 | GB Nets and sieves: forest stream in | rainforest: Field# MAD11-34 // Leg. J. Bergsten, R. | Bukontaite, T | Ranarilalatiana &amp; | J.H. Randriamihaja // Paratype | <italic>Copelatus safiotra</italic> sp. nov. | Det. Ranarilalatiana | &amp; Bergsten, 2019 // <bold>Fianarantsoa. Matsiatra Ambony: Lalangina</bold>: -1♂ (<abbrev xmlns:xlink="http://www.w3.org/1999/xlink" xlink:title="(Genital Preparation) male genitalia have been examined" id="ABBRID0EE5GK" xlink:type="simple">GP</abbrev>) (<named-content xmlns:xlink="http://www.w3.org/1999/xlink" content-type="dwc:institutional_code" xlink:type="simple">NHRS</named-content>): // <named-content xmlns:xlink="http://www.w3.org/1999/xlink" content-type="dwc:institutional_code" xlink:type="simple">NHRS</named-content>-JLKB | 000010846 // MAD: FIAN: Matsiatra Ambony | Ranomafana NP: next to Sahamalaotra | trail entrance: Mad14-04: forest stream: | with sandy bottom: <named-content xmlns:xlink="http://www.w3.org/1999/xlink" content-type="dwc:verbatimCoordinates" xlink:type="simple"><named-content content-type="geo-json" specific-use="{&#34;type&#34;:&#34;Point&#34;,&#34;coordinates&#34;:[49.394700,-21.239500]}" id="NCID0EV5GK" xlink:type="simple">21.2395S 49.3947E</named-content></named-content>: 1130 m: 02.XI.2014 // Leg. J. Bergsten, | T. Ranarilalatiana | &amp; S. Holmgren // Paratype | <italic>Copelatus safiotra</italic> sp. nov. | Det. Ranarilalatiana | &amp; Bergsten, 2019 // <bold>Fianarantsoa. Ihorombe: Ihosy</bold>: -2♂ (<abbrev xmlns:xlink="http://www.w3.org/1999/xlink" xlink:title="(Genital Preparation) male genitalia have been examined" id="ABBRID0EH6GK" xlink:type="simple">GP</abbrev>) (<named-content xmlns:xlink="http://www.w3.org/1999/xlink" content-type="dwc:institutional_code" xlink:type="simple">NHRS</named-content>): // <named-content xmlns:xlink="http://www.w3.org/1999/xlink" content-type="dwc:institutional_code" xlink:type="simple">NHRS</named-content>-JLKB | 000010847–8 // Madagascar: Fianarantsoa: Ihorombe: | Isalo NP: 300m into the canyon de | Makis: <named-content xmlns:xlink="http://www.w3.org/1999/xlink" content-type="dwc:verbatimCoordinates" xlink:type="simple"><named-content content-type="geo-json" specific-use="{&#34;type&#34;:&#34;Point&#34;,&#34;coordinates&#34;:[45.379660,-22.486650]}" id="NCID0EY6GK" xlink:type="simple">S22.48665 E45.37966</named-content></named-content>, 700 m | 13.XI.2012, GB nets and sieves: canyon | river with side pools: Leg. R. Bukontaite | &amp; J.H. Randriamihaja: Field# MAD12-03 // Paratype | <italic>Copelatus safiotra</italic> sp. nov. | Det. Ranarilalatiana | &amp; Bergsten, 2019 //</p></tp:treatment-sec><tp:treatment-sec sec-type="diagnosis" id="SECID0EIAHK"><title>Diagnosis.</title><p>Somewhat similar to <italic><tp:taxon-name><tp:taxon-name-part taxon-name-part-type="genus" reg="Copelatus">C.</tp:taxon-name-part> <tp:taxon-name-part taxon-name-part-type="species" reg="insuetus">insuetus</tp:taxon-name-part></tp:taxon-name></italic> on habitus appearance, but sturdier, broader pronotum and head with a much greater interocular distance compared to width of eyes, and subparalell along a longer distance of body with more rapidly attenuating anterior and posterior ends; easily distinguished from all other <italic><tp:taxon-name><tp:taxon-name-part taxon-name-part-type="genus" reg="Copelatus"/><tp:taxon-name-part taxon-name-part-type="species" reg="irinus">irinus</tp:taxon-name-part></tp:taxon-name></italic> group species of Madagascar by the penis shape, which is of a type otherwise found in species closely related to <italic><tp:taxon-name><tp:taxon-name-part taxon-name-part-type="genus" reg="Copelatus">Copelatus</tp:taxon-name-part> <tp:taxon-name-part taxon-name-part-type="species" reg="owas">owas</tp:taxon-name-part></tp:taxon-name></italic>; penis has a large medial expansion in lateral view followed by an apical blade (Fig. <xref ref-type="fig" rid="F6">6E</xref>).</p></tp:treatment-sec><tp:treatment-sec sec-type="description" id="SECID0ESBHK"><title>Description.</title><p>Body length 4.3–5.2 mm. Body shape elongate and subparallel along a very long part of the body. Pronotum and head broad and eyes small creating a very wide interocular distance. Maximum width of pronotum clearly in front of hind corners. Head rufotestaceous with weak or absent infuscation in between and posterior of eyes. Pronotum infuscated medially with broadly testaceous lateral sides. Elytra brown, with a broad testaceous transverse band basally (Fig. <xref ref-type="fig" rid="F10">10C</xref>). Testaceous band broader and transitioning posteriorly more diffusely into the brown colour compared with <italic><tp:taxon-name><tp:taxon-name-part taxon-name-part-type="genus" reg="Copelatus">C.</tp:taxon-name-part> <tp:taxon-name-part taxon-name-part-type="species" reg="insuetus">insuetus</tp:taxon-name-part></tp:taxon-name></italic>. Antennae, palps and legs testaceous.</p><p>Elytra with six discal and one submarginal stria. Fifth stria abbreviated anteriorly, variably also first and third striae. In some individuals especially fifth but also first and sixth striae are rudimentary or with very shallow impressions. Interval between fifth and sixth striae narrow, approx. half interval between first and second striae. Submarginal stria short, starting around middle. Head, pronotum, and elytra microreticulate and finely micropunctate. Pronotum not striolate.</p><p>Ventral side entirely testaceous except last three abdominal ventrites may be vaguely infuscated and have lighter lateral spots. Metacoxa and abdominal sternite II–IV striolate, but strioles shallower and finer than in <italic><tp:taxon-name><tp:taxon-name-part taxon-name-part-type="genus" reg="Copelatus">C.</tp:taxon-name-part> <tp:taxon-name-part taxon-name-part-type="species" reg="insuetus">insuetus</tp:taxon-name-part></tp:taxon-name></italic>. Compared with <italic><tp:taxon-name><tp:taxon-name-part taxon-name-part-type="genus" reg="Copelatus">C.</tp:taxon-name-part> <tp:taxon-name-part taxon-name-part-type="species" reg="insuetus">insuetus</tp:taxon-name-part></tp:taxon-name></italic>, the metacoxal lines are shorter, and the anterior traces suggest an inward curve towards the posterior metaventral margin. The lateral part of metaventrite is narrower than in <italic><tp:taxon-name><tp:taxon-name-part taxon-name-part-type="genus" reg="Copelatus">C.</tp:taxon-name-part> <tp:taxon-name-part taxon-name-part-type="species" reg="insuetus">insuetus</tp:taxon-name-part></tp:taxon-name></italic> at level of mesocoxa, equal to the width of mesofemur at middle. Posterior metaventral margin not straight but slightly angular at level of apex of mesotrochanter. Prosternal process is slightly more elongate.</p><p>Male: first three pro- and mesotarsomeres widened, ventrally equipped with suction cups. Pattern of suction cups same as for <italic><tp:taxon-name><tp:taxon-name-part taxon-name-part-type="genus" reg="Copelatus">C.</tp:taxon-name-part> <tp:taxon-name-part taxon-name-part-type="species" reg="insuetus">insuetus</tp:taxon-name-part></tp:taxon-name></italic> but tarsomeres not as wide and less developed as an integrated protarsal palett. Protibia modified, bisinuate, angled basally, and broadened distally. Pro- and mesotarsal claws unmodified. Penis very characteristic, rather broad and short and in lateral view with a medial expansion followed by a sharp constriction before the narrow blade-like apex (Fig. <xref ref-type="fig" rid="F6">6E</xref>) which is characteristic of several species related to <italic><tp:taxon-name><tp:taxon-name-part taxon-name-part-type="genus" reg="Copelatus">C.</tp:taxon-name-part> <tp:taxon-name-part taxon-name-part-type="species" reg="owas">owas</tp:taxon-name-part></tp:taxon-name></italic> Régimbart, 1895; apical blade curved leftwards in ventral view and serrated by transverse ridges on the convex right side. Parameres as in Figure <xref ref-type="fig" rid="F6">6E</xref>, rather long and thin with a medial emargination on the concave side.</p><p>Female: on average smaller than males (Table <xref ref-type="table" rid="T3">3</xref>). At least some females with elytral microreticulation slightly more strongly impressed than in males and therefore appearing more matt.</p><table-wrap id="T3" position="float" orientation="portrait"><label>Table 3.</label><caption><p>Measurements of body length summarised as Min, Max, Mean, and Standard Deviation (SD) for each species, separated by sex. N = number of measured individuals, F = females, M = males.</p></caption><table id="TID0E1UCK" rules="all"><tbody><tr><th rowspan="1" colspan="1">Species</th><th rowspan="1" colspan="1">Sex</th><th rowspan="1" colspan="1">N</th><th rowspan="1" colspan="1">Min</th><th rowspan="1" colspan="1">Max</th><th rowspan="1" colspan="1">Mean</th><th rowspan="1" colspan="1">SD</th></tr><tr><td rowspan="2" colspan="1">
                      <italic><tp:taxon-name>
                          <tp:taxon-name-part taxon-name-part-type="genus" reg="Copelatus">C.</tp:taxon-name-part>
                          <tp:taxon-name-part taxon-name-part-type="species" reg="befasicus">befasicus</tp:taxon-name-part>
                        </tp:taxon-name></italic>
                    </td><td rowspan="1" colspan="1">F</td><td rowspan="1" colspan="1">4</td><td rowspan="1" colspan="1">4.13</td><td rowspan="1" colspan="1">4.19</td><td rowspan="1" colspan="1">4.15</td><td rowspan="1" colspan="1">0.03</td></tr><tr><td rowspan="1" colspan="1">M</td><td rowspan="1" colspan="1"/><td rowspan="1" colspan="1"/><td rowspan="1" colspan="1"/><td rowspan="1" colspan="1"/><td rowspan="1" colspan="1"/></tr><tr><td rowspan="2" colspan="1">
                      <italic><tp:taxon-name>
                          <tp:taxon-name-part taxon-name-part-type="genus" reg="Copelatus">C.</tp:taxon-name-part>
                          <tp:taxon-name-part taxon-name-part-type="species" reg="marginipennis">marginipennis</tp:taxon-name-part>
                        </tp:taxon-name></italic>
                    </td><td rowspan="1" colspan="1">F</td><td rowspan="1" colspan="1">26</td><td rowspan="1" colspan="1">5.16</td><td rowspan="1" colspan="1">6.32</td><td rowspan="1" colspan="1">5.75</td><td rowspan="1" colspan="1">0.30</td></tr><tr><td rowspan="1" colspan="1">M</td><td rowspan="1" colspan="1">45</td><td rowspan="1" colspan="1">5.48</td><td rowspan="1" colspan="1">6.58</td><td rowspan="1" colspan="1">6.02</td><td rowspan="1" colspan="1">0.26</td></tr><tr><td rowspan="2" colspan="1">
                      <italic><tp:taxon-name>
                          <tp:taxon-name-part taxon-name-part-type="genus" reg="Copelatus">C.</tp:taxon-name-part>
                          <tp:taxon-name-part taxon-name-part-type="species" reg="mahajanga">mahajanga</tp:taxon-name-part>
                        </tp:taxon-name></italic>
                    </td><td rowspan="1" colspan="1">F</td><td rowspan="1" colspan="1">12</td><td rowspan="1" colspan="1">5.16</td><td rowspan="1" colspan="1">6.13</td><td rowspan="1" colspan="1">5.63</td><td rowspan="1" colspan="1">0.24</td></tr><tr><td rowspan="1" colspan="1">M</td><td rowspan="1" colspan="1">16</td><td rowspan="1" colspan="1">5.42</td><td rowspan="1" colspan="1">6.19</td><td rowspan="1" colspan="1">5.88</td><td rowspan="1" colspan="1">0.20</td></tr><tr><td rowspan="2" colspan="1">
                      <italic><tp:taxon-name>
                          <tp:taxon-name-part taxon-name-part-type="genus" reg="Copelatus">C.</tp:taxon-name-part>
                          <tp:taxon-name-part taxon-name-part-type="species" reg="pulchellus">pulchellus</tp:taxon-name-part>
                        </tp:taxon-name></italic>
                    </td><td rowspan="1" colspan="1">F</td><td rowspan="1" colspan="1">1</td><td rowspan="1" colspan="1">5.74</td><td rowspan="1" colspan="1">5.74</td><td rowspan="1" colspan="1">5.74</td><td rowspan="1" colspan="1"/></tr><tr><td rowspan="1" colspan="1">M</td><td rowspan="1" colspan="1">3</td><td rowspan="1" colspan="1">5.48</td><td rowspan="1" colspan="1">6.06</td><td rowspan="1" colspan="1">5.83</td><td rowspan="1" colspan="1">0.30</td></tr><tr><td rowspan="2" colspan="1">
                      <italic><tp:taxon-name>
                          <tp:taxon-name-part taxon-name-part-type="genus" reg="Copelatus">C.</tp:taxon-name-part>
                          <tp:taxon-name-part taxon-name-part-type="species" reg="distinguendus">distinguendus</tp:taxon-name-part>
                        </tp:taxon-name></italic>
                    </td><td rowspan="1" colspan="1">F</td><td rowspan="1" colspan="1">44</td><td rowspan="1" colspan="1">5.29</td><td rowspan="1" colspan="1">6.32</td><td rowspan="1" colspan="1">5.75</td><td rowspan="1" colspan="1">0.21</td></tr><tr><td rowspan="1" colspan="1">M</td><td rowspan="1" colspan="1">26</td><td rowspan="1" colspan="1">5.48</td><td rowspan="1" colspan="1">6.26</td><td rowspan="1" colspan="1">5.92</td><td rowspan="1" colspan="1">0.18</td></tr><tr><td rowspan="2" colspan="1">
                      <italic><tp:taxon-name>
                          <tp:taxon-name-part taxon-name-part-type="genus" reg="Copelatus">C.</tp:taxon-name-part>
                          <tp:taxon-name-part taxon-name-part-type="species" reg="peridinus">peridinus</tp:taxon-name-part>
                        </tp:taxon-name></italic>
                    </td><td rowspan="1" colspan="1">F</td><td rowspan="1" colspan="1">7</td><td rowspan="1" colspan="1">5.74</td><td rowspan="1" colspan="1">6.58</td><td rowspan="1" colspan="1">6.05</td><td rowspan="1" colspan="1">0.27</td></tr><tr><td rowspan="1" colspan="1">M</td><td rowspan="1" colspan="1">7</td><td rowspan="1" colspan="1">5.81</td><td rowspan="1" colspan="1">6.26</td><td rowspan="1" colspan="1">6.10</td><td rowspan="1" colspan="1">0.16</td></tr><tr><td rowspan="2" colspan="1">
                      <italic><tp:taxon-name>
                          <tp:taxon-name-part taxon-name-part-type="genus" reg="Copelatus">C.</tp:taxon-name-part>
                          <tp:taxon-name-part taxon-name-part-type="species" reg="baculiformis">baculiformis</tp:taxon-name-part>
                        </tp:taxon-name></italic>
                    </td><td rowspan="1" colspan="1">F</td><td rowspan="1" colspan="1">1</td><td rowspan="1" colspan="1">4.00</td><td rowspan="1" colspan="1">4.00</td><td rowspan="1" colspan="1">4.00</td><td rowspan="1" colspan="1"/></tr><tr><td rowspan="1" colspan="1">M</td><td rowspan="1" colspan="1"/><td rowspan="1" colspan="1"/><td rowspan="1" colspan="1"/><td rowspan="1" colspan="1"/><td rowspan="1" colspan="1"/></tr><tr><td rowspan="2" colspan="1"><italic><tp:taxon-name><tp:taxon-name-part taxon-name-part-type="genus" reg="Copelatus">C.</tp:taxon-name-part> <tp:taxon-name-part taxon-name-part-type="species" reg="kely">kely</tp:taxon-name-part></tp:taxon-name></italic> sp. nov.</td><td rowspan="1" colspan="1">F</td><td rowspan="1" colspan="1">7</td><td rowspan="1" colspan="1">3.81</td><td rowspan="1" colspan="1">4.26</td><td rowspan="1" colspan="1">4.01</td><td rowspan="1" colspan="1">0.16</td></tr><tr><td rowspan="1" colspan="1">M</td><td rowspan="1" colspan="1">5</td><td rowspan="1" colspan="1">3.87</td><td rowspan="1" colspan="1">4.32</td><td rowspan="1" colspan="1">4.03</td><td rowspan="1" colspan="1">0.17</td></tr><tr><td rowspan="2" colspan="1">
                      <italic><tp:taxon-name>
                          <tp:taxon-name-part taxon-name-part-type="genus" reg="Copelatus">C.</tp:taxon-name-part>
                          <tp:taxon-name-part taxon-name-part-type="species" reg="insuetus">insuetus</tp:taxon-name-part>
                        </tp:taxon-name></italic>
                    </td><td rowspan="1" colspan="1">F</td><td rowspan="1" colspan="1">27</td><td rowspan="1" colspan="1">4.26</td><td rowspan="1" colspan="1">5.03</td><td rowspan="1" colspan="1">4.60</td><td rowspan="1" colspan="1">0.20</td></tr><tr><td rowspan="1" colspan="1">M</td><td rowspan="1" colspan="1">24</td><td rowspan="1" colspan="1">4.26</td><td rowspan="1" colspan="1">4.90</td><td rowspan="1" colspan="1">4.61</td><td rowspan="1" colspan="1">0.17</td></tr><tr><td rowspan="2" colspan="1"><italic><tp:taxon-name><tp:taxon-name-part taxon-name-part-type="genus" reg="Copelatus">C.</tp:taxon-name-part> <tp:taxon-name-part taxon-name-part-type="species" reg="safiotra">safiotra</tp:taxon-name-part></tp:taxon-name></italic> sp. nov.</td><td rowspan="1" colspan="1">F</td><td rowspan="1" colspan="1">3</td><td rowspan="1" colspan="1">4.32</td><td rowspan="1" colspan="1">4.71</td><td rowspan="1" colspan="1">4.58</td><td rowspan="1" colspan="1">0.22</td></tr><tr><td rowspan="1" colspan="1">M</td><td rowspan="1" colspan="1">13</td><td rowspan="1" colspan="1">4.52</td><td rowspan="1" colspan="1">5.16</td><td rowspan="1" colspan="1">4.86</td><td rowspan="1" colspan="1">0.19</td></tr><tr><td rowspan="2" colspan="1"><italic><tp:taxon-name><tp:taxon-name-part taxon-name-part-type="genus" reg="Copelatus">C.</tp:taxon-name-part> <tp:taxon-name-part taxon-name-part-type="species" reg="vokoka">vokoka</tp:taxon-name-part></tp:taxon-name></italic> sp. nov.</td><td rowspan="1" colspan="1">F</td><td rowspan="1" colspan="1">6</td><td rowspan="1" colspan="1">3.94</td><td rowspan="1" colspan="1">4.32</td><td rowspan="1" colspan="1">4.18</td><td rowspan="1" colspan="1">0.13</td></tr><tr><td rowspan="1" colspan="1">M</td><td rowspan="1" colspan="1">8</td><td rowspan="1" colspan="1">4.06</td><td rowspan="1" colspan="1">4.45</td><td rowspan="1" colspan="1">4.29</td><td rowspan="1" colspan="1">0.12</td></tr><tr><td rowspan="2" colspan="1"><italic><tp:taxon-name><tp:taxon-name-part taxon-name-part-type="genus" reg="Copelatus">C.</tp:taxon-name-part> <tp:taxon-name-part taxon-name-part-type="species" reg="ankaratra">ankaratra</tp:taxon-name-part></tp:taxon-name></italic> sp. nov.</td><td rowspan="1" colspan="1">F</td><td rowspan="1" colspan="1">19</td><td rowspan="1" colspan="1">4.39</td><td rowspan="1" colspan="1">5.03</td><td rowspan="1" colspan="1">4.70</td><td rowspan="1" colspan="1">0.17</td></tr><tr><td rowspan="1" colspan="1">M</td><td rowspan="1" colspan="1">30</td><td rowspan="1" colspan="1">4.65</td><td rowspan="1" colspan="1">5.16</td><td rowspan="1" colspan="1">4.87</td><td rowspan="1" colspan="1">0.16</td></tr><tr><td rowspan="2" colspan="1"><italic><tp:taxon-name><tp:taxon-name-part taxon-name-part-type="genus" reg="Copelatus">C.</tp:taxon-name-part> <tp:taxon-name-part taxon-name-part-type="species" reg="pseudostriatus">pseudostriatus</tp:taxon-name-part></tp:taxon-name></italic> sp. nov.</td><td rowspan="1" colspan="1">F</td><td rowspan="1" colspan="1">2</td><td rowspan="1" colspan="1">5.42</td><td rowspan="1" colspan="1">5.61</td><td rowspan="1" colspan="1">5.52</td><td rowspan="1" colspan="1">0.14</td></tr><tr><td rowspan="1" colspan="1">M</td><td rowspan="1" colspan="1">1</td><td rowspan="1" colspan="1">5.29</td><td rowspan="1" colspan="1">5.29</td><td rowspan="1" colspan="1">5.29</td><td rowspan="1" colspan="1"/></tr></tbody></table></table-wrap></tp:treatment-sec><tp:treatment-sec sec-type="etymology" id="SECID0EE2HK"><title>Etymology.</title><p>The species name <italic><tp:taxon-name><tp:taxon-name-part taxon-name-part-type="genus" reg="Copelatus"/><tp:taxon-name-part taxon-name-part-type="species" reg="safiotra">safiotra</tp:taxon-name-part></tp:taxon-name></italic> is a Malagasy noun for hybrid, here referring to the unusual combination of a male genitalia type, typical of the <italic><tp:taxon-name><tp:taxon-name-part taxon-name-part-type="genus" reg="Copelatus">Copelatus</tp:taxon-name-part> <tp:taxon-name-part taxon-name-part-type="species" reg="owas">owas</tp:taxon-name-part></tp:taxon-name></italic> species complex, in a body with a 6+1 striated elytra very much resembling the <italic><tp:taxon-name><tp:taxon-name-part taxon-name-part-type="genus" reg="Copelatus">C.</tp:taxon-name-part> <tp:taxon-name-part taxon-name-part-type="species" reg="insuetus">insuetus</tp:taxon-name-part></tp:taxon-name></italic> complex of species. It is a non-latinised noun in apposition.</p></tp:treatment-sec><tp:treatment-sec sec-type="distribution" id="SECID0EK3HK"><title>Distribution.</title><p>Endemic to Madagascar. This species has a rather large distribution in the eastern humid forest from Anjanaharibe Sud reserve in the NE, all along the eastern escarpment including Zahamena NP, Mantadia NP, and Ranomafana NP, and even extending to the rather isolated western patch of subhumid forest at Isalo NP (Fig. <xref ref-type="fig" rid="F12">12D</xref>).</p></tp:treatment-sec><tp:treatment-sec sec-type="habitat" id="SECID0EU3HK"><title>Habitat and ecology.</title><p>This species seems to be strongly associated with clean streams having sandy substrate in humid forests. At these localities, individuals can be found in sidepools, at margins or sites protected from waterflow (e.g., by fallen logs) where dead leaves and debris accumulate. The species has been found at altitudes between 700 and 1300 m but most numerous at elevations above 900 m in primary humid forest. The discovery in Isalo NP, in a sandy river running through a Canyon, indicates that subhumid forests may also be part of the species’ niche.</p></tp:treatment-sec><tp:treatment-sec sec-type="comments" id="SECID0EZ3HK"><title>Comments.</title><p><italic><tp:taxon-name><tp:taxon-name-part taxon-name-part-type="genus" reg="Copelatus">Copelatus</tp:taxon-name-part> <tp:taxon-name-part taxon-name-part-type="species" reg="safiotra">safiotra</tp:taxon-name-part></tp:taxon-name></italic> sp. nov. falls in the <italic><tp:taxon-name><tp:taxon-name-part taxon-name-part-type="genus" reg="Copelatus"/><tp:taxon-name-part taxon-name-part-type="species" reg="irinus">irinus</tp:taxon-name-part></tp:taxon-name></italic> group, based on the number of elytral striae (six discal and one submarginal striae). However, the genitalia is of a very different type and characteristic of the complex of species close to <italic><tp:taxon-name><tp:taxon-name-part taxon-name-part-type="genus" reg="Copelatus">C.</tp:taxon-name-part> <tp:taxon-name-part taxon-name-part-type="species" reg="owas">owas</tp:taxon-name-part></tp:taxon-name></italic> in the <italic>erichsonii</italic> group with ten discal and one submarginal striae. We hypothesize that this species, despite the body shape and number of elytral striae, is not related to the other species treated here, but belongs to the radiation of species around <italic><tp:taxon-name><tp:taxon-name-part taxon-name-part-type="genus" reg="Copelatus">C.</tp:taxon-name-part> <tp:taxon-name-part taxon-name-part-type="species" reg="owas">owas</tp:taxon-name-part></tp:taxon-name></italic>. This would reinforce the idea that the number of elytral striae is a very homoplastic character and not reliable to create phylogenetically sound groups (<xref ref-type="bibr" rid="B5">Balke et al. 2004</xref>).</p></tp:treatment-sec><tp:treatment-sec><!--Section generated to contain objects referenced in tp:taxon-treatment.--><fig id="F6" position="float" orientation="portrait"><object-id xmlns:xlink="http://www.w3.org/1999/xlink" content-type="doi" xlink:type="simple">10.3897/zookeys.869.33997.figure6</object-id><object-id xmlns:xlink="http://www.w3.org/1999/xlink" content-type="arpha" xlink:type="simple">9d3c9a97-1064-595c-a2f7-6a06fe45bb4f</object-id><label>Figure 6.</label><caption><p>Male genitalia. From left to right, aedeagus in right lateral, ventral, left lateral views and left paramere. <bold>A</bold><italic><tp:taxon-name><tp:taxon-name-part taxon-name-part-type="genus" reg="Copelatus">Copelatus</tp:taxon-name-part> <tp:taxon-name-part taxon-name-part-type="species" reg="insuetus">insuetus</tp:taxon-name-part></tp:taxon-name></italic><bold>B</bold><italic><tp:taxon-name><tp:taxon-name-part taxon-name-part-type="genus" reg="Copelatus">Copelatus</tp:taxon-name-part> <tp:taxon-name-part taxon-name-part-type="species" reg="kely">kely</tp:taxon-name-part></tp:taxon-name></italic> sp. nov. <bold>C</bold><italic><tp:taxon-name><tp:taxon-name-part taxon-name-part-type="genus" reg="Copelatus">Copelatus</tp:taxon-name-part> <tp:taxon-name-part taxon-name-part-type="species" reg="vokoka">vokoka</tp:taxon-name-part></tp:taxon-name></italic> sp. nov. <bold>D</bold><italic><tp:taxon-name><tp:taxon-name-part taxon-name-part-type="genus" reg="Copelatus">Copelatus</tp:taxon-name-part> <tp:taxon-name-part taxon-name-part-type="species" reg="ankaratra">ankaratra</tp:taxon-name-part></tp:taxon-name></italic> sp. nov. <bold>E</bold><italic><tp:taxon-name><tp:taxon-name-part taxon-name-part-type="genus" reg="Copelatus">Copelatus</tp:taxon-name-part> <tp:taxon-name-part taxon-name-part-type="species" reg="safiotra">safiotra</tp:taxon-name-part></tp:taxon-name></italic> sp. nov.</p></caption><graphic xmlns:xlink="http://www.w3.org/1999/xlink" xlink:href="zookeys-869-019-g006.jpg" position="float" orientation="portrait" xlink:type="simple" id="oo_322931.jpg"><uri content-type="original_file" xlink:type="simple">https://binary.pensoft.net/fig/322931</uri></graphic></fig><fig id="F10" position="float" orientation="portrait"><object-id xmlns:xlink="http://www.w3.org/1999/xlink" content-type="doi" xlink:type="simple">10.3897/zookeys.869.33997.figure10</object-id><object-id xmlns:xlink="http://www.w3.org/1999/xlink" content-type="arpha" xlink:type="simple">ed8ea764-d825-5355-aa14-a0a2817dc283</object-id><label>Figure 10.</label><caption><p>Habitus, dorsal view. <bold>A</bold> Female: <italic><tp:taxon-name><tp:taxon-name-part taxon-name-part-type="genus" reg="Copelatus">Copelatus</tp:taxon-name-part> <tp:taxon-name-part taxon-name-part-type="species" reg="ankaratra">ankaratra</tp:taxon-name-part></tp:taxon-name></italic> sp. nov. <bold>B</bold> Male: <italic><tp:taxon-name><tp:taxon-name-part taxon-name-part-type="genus" reg="Copelatus">Copelatus</tp:taxon-name-part> <tp:taxon-name-part taxon-name-part-type="species" reg="pseudostriatus">pseudostriatus</tp:taxon-name-part></tp:taxon-name></italic> sp. nov. <bold>C</bold> Male: <italic><tp:taxon-name><tp:taxon-name-part taxon-name-part-type="genus" reg="Copelatus">Copelatus</tp:taxon-name-part> <tp:taxon-name-part taxon-name-part-type="species" reg="safiotra">safiotra</tp:taxon-name-part></tp:taxon-name></italic> sp. nov. <bold>D</bold> Female: <italic><tp:taxon-name><tp:taxon-name-part taxon-name-part-type="genus" reg="Copelatus">Copelatus</tp:taxon-name-part> <tp:taxon-name-part taxon-name-part-type="species" reg="befasicus">befasicus</tp:taxon-name-part></tp:taxon-name></italic>.</p></caption><graphic xmlns:xlink="http://www.w3.org/1999/xlink" xlink:href="zookeys-869-019-g010.jpg" position="float" orientation="portrait" xlink:type="simple" id="oo_322935.jpg"><uri content-type="original_file" xlink:type="simple">https://binary.pensoft.net/fig/322935</uri></graphic></fig><fig id="F12" position="float" orientation="portrait"><object-id xmlns:xlink="http://www.w3.org/1999/xlink" content-type="doi" xlink:type="simple">10.3897/zookeys.869.33997.figure12</object-id><object-id xmlns:xlink="http://www.w3.org/1999/xlink" content-type="arpha" xlink:type="simple">8ee21ddd-475a-5501-a27f-e1c8ae8a90c1</object-id><label>Figure 12.</label><caption><p>Distribution maps of <italic><tp:taxon-name><tp:taxon-name-part taxon-name-part-type="genus" reg="Copelatus">Copelatus</tp:taxon-name-part></tp:taxon-name></italic> species. <bold>A</bold><italic><tp:taxon-name><tp:taxon-name-part taxon-name-part-type="genus" reg="Copelatus">C.</tp:taxon-name-part> <tp:taxon-name-part taxon-name-part-type="species" reg="insuetus">insuetus</tp:taxon-name-part></tp:taxon-name></italic> (circle), <italic><tp:taxon-name><tp:taxon-name-part taxon-name-part-type="genus" reg="Copelatus">C.</tp:taxon-name-part> <tp:taxon-name-part taxon-name-part-type="species" reg="pseudostriatus">pseudostriatus</tp:taxon-name-part></tp:taxon-name></italic> sp. nov. (square) <bold>B</bold><italic><tp:taxon-name><tp:taxon-name-part taxon-name-part-type="genus" reg="Copelatus">C.</tp:taxon-name-part> <tp:taxon-name-part taxon-name-part-type="species" reg="kely">kely</tp:taxon-name-part></tp:taxon-name></italic> sp. nov. (circle), <italic><tp:taxon-name><tp:taxon-name-part taxon-name-part-type="genus" reg="Copelatus">C.</tp:taxon-name-part> <tp:taxon-name-part taxon-name-part-type="species" reg="vokoka">vokoka</tp:taxon-name-part></tp:taxon-name></italic> sp. nov. (square) <bold>C</bold><italic><tp:taxon-name><tp:taxon-name-part taxon-name-part-type="genus" reg="Copelatus">C.</tp:taxon-name-part> <tp:taxon-name-part taxon-name-part-type="species" reg="ankaratra">ankaratra</tp:taxon-name-part></tp:taxon-name></italic> sp. nov. (circle), <italic><tp:taxon-name><tp:taxon-name-part taxon-name-part-type="genus" reg="Copelatus">C.</tp:taxon-name-part></tp:taxon-name></italic> sp. 3 (square) <bold>D</bold><italic><tp:taxon-name><tp:taxon-name-part taxon-name-part-type="genus" reg="Copelatus">C.</tp:taxon-name-part> <tp:taxon-name-part taxon-name-part-type="species" reg="safiotra">safiotra</tp:taxon-name-part></tp:taxon-name></italic> sp. nov. (circle), <italic><tp:taxon-name><tp:taxon-name-part taxon-name-part-type="genus" reg="Copelatus">C.</tp:taxon-name-part> <tp:taxon-name-part taxon-name-part-type="species" reg="befasicus">befasicus</tp:taxon-name-part></tp:taxon-name></italic> (square).</p></caption><graphic xmlns:xlink="http://www.w3.org/1999/xlink" xlink:href="zookeys-869-019-g012.jpg" position="float" orientation="portrait" xlink:type="simple" id="oo_322937.jpg"><uri content-type="original_file" xlink:type="simple">https://binary.pensoft.net/fig/322937</uri></graphic></fig></tp:treatment-sec><ref-list><ref id="B5"><mixed-citation xmlns:xlink="http://www.w3.org/1999/xlink" xlink:type="simple"><person-group><name name-style="western"><surname>Balke</surname><given-names>M</given-names></name><name name-style="western"><surname>Ribera</surname><given-names>I</given-names></name><name name-style="western"><surname>Vogler</surname><given-names>AP</given-names></name></person-group> (<year>2004</year>) <article-title>MtDNA phylogeny and biogeography of <tp:taxon-name><tp:taxon-name-part taxon-name-part-type="subfamily">Copelatinae</tp:taxon-name-part></tp:taxon-name>, a highly diverse group of tropical diving beetles (<tp:taxon-name><tp:taxon-name-part taxon-name-part-type="family">Dytiscidae</tp:taxon-name-part></tp:taxon-name>).</article-title><source>Molecular Phylogenetics and Evolution</source><volume>32</volume>: <fpage>866</fpage>–<lpage>880</lpage>. <ext-link xlink:type="simple" ext-link-type="doi" xlink:href="10.1016/j.ympev.2004.03.014">https://doi.org/10.1016/j.ympev.2004.03.014</ext-link></mixed-citation></ref></ref-list></tp:taxon-treatment>
