# Supplementary material for: Taxonomic revision of the genus Copelatus of Madagascar (Coleoptera, Dytiscidae, Copelatinae): the non- erichsonii group species
Source: Zookeys. 2019 Aug 5;869:19–90. doi: 10.3897/zookeys.869.33997 (PMC6690892; doi:10.3897/zookeys.869.33997)
Supplement: XML Treatment for Copelatus [file zookeys.869.33997-treatment17.xml]

<!DOCTYPE tp:taxon-treatment
  PUBLIC "-//TaxonX//DTD Taxonomic Treatment Publishing DTD v0 20100105//EN" "tax-treatment-NSO.dtd">
<tp:taxon-treatment xmlns:tp="http://www.plazi.org/taxpub"><tp:treatment-meta><kwd-group><label>Taxon classification</label><kwd><named-content xmlns:xlink="http://www.w3.org/1999/xlink" content-type="kingdom">Animalia</named-content></kwd><kwd><named-content xmlns:xlink="http://www.w3.org/1999/xlink" content-type="order">Coleoptera</named-content></kwd><kwd><named-content xmlns:xlink="http://www.w3.org/1999/xlink" content-type="family">Dytiscidae</named-content></kwd></kwd-group><mixed-citation publication-type="journal"><person-group><name><surname>Ranarilalatiana</surname><given-names>Tolotra</given-names></name><name><surname>Raveloson Ravaomanarivo</surname><given-names>Lala Harivelo</given-names></name><name><surname>Bergsten</surname><given-names>Johannes</given-names></name></person-group><article-title>Taxonomic revision of the genus <italic><tp:taxon-name><tp:taxon-name-part taxon-name-part-type="genus" reg="Copelatus">Copelatus</tp:taxon-name-part></tp:taxon-name></italic> of Madagascar (<tp:taxon-name><tp:taxon-name-part taxon-name-part-type="order">Coleoptera</tp:taxon-name-part></tp:taxon-name>, <tp:taxon-name><tp:taxon-name-part taxon-name-part-type="family">Dytiscidae</tp:taxon-name-part></tp:taxon-name>, <tp:taxon-name><tp:taxon-name-part taxon-name-part-type="subfamily">Copelatinae</tp:taxon-name-part></tp:taxon-name>): the non- <italic>erichsonii</italic> group species</article-title><source>Zookeys</source><day>05</day><month>8</month><year>2019</year><volume>869</volume><fpage>19</fpage><lpage>90</lpage><pub-id pub-id-type="doi">10.3897/zookeys.869.33997</pub-id></mixed-citation></tp:treatment-meta><tp:nomenclature><tp:taxon-name><object-id xmlns:xlink="http://www.w3.org/1999/xlink" content-type="arpha" xlink:type="simple">ea805ca0-ac56-5ec7-aeed-92758eebdba0</object-id>
              
              <tp:taxon-name-part taxon-name-part-type="genus" reg="Copelatus">Copelatus</tp:taxon-name-part>
            </tp:taxon-name><tp:taxon-authority>(Bemaraha): sp. 1</tp:taxon-authority><xref ref-type="fig" rid="F8">Fig. 8C</xref></tp:nomenclature><tp:treatment-sec sec-type="type material" id="SECID0EPAAM"><title>Type material studied</title><p>[<bold>of <italic><tp:taxon-name><tp:taxon-name-part taxon-name-part-type="genus" reg="Copelatus">C.</tp:taxon-name-part> <tp:taxon-name-part taxon-name-part-type="species" reg="nodieri">nodieri</tp:taxon-name-part></tp:taxon-name></italic> &amp; <tp:taxon-name><tp:taxon-name-part taxon-name-part-type="genus" reg="Copelatus">C.</tp:taxon-name-part> <tp:taxon-name-part taxon-name-part-type="species" reg="nodieri">nodieri</tp:taxon-name-part> <tp:taxon-name-part taxon-name-part-type="infraspecific-rank">var.</tp:taxon-name-part> <tp:taxon-name-part taxon-name-part-type="variety" reg="somalicus">somalicus</tp:taxon-name-part></tp:taxon-name> for comparison with sp1</bold>]: -<abbrev xmlns:xlink="http://www.w3.org/1999/xlink" xlink:title="Lectotype" id="ABBRID0EUBAM" xlink:type="simple">LT</abbrev>♀ (<named-content xmlns:xlink="http://www.w3.org/1999/xlink" content-type="dwc:institutional_code" xlink:type="simple">MNHN</named-content>, “coll. Guignot”): // Data in <named-content xmlns:xlink="http://www.w3.org/1999/xlink" content-type="dwc:institutional_code" xlink:type="simple">NHRS</named-content> | JLKB | 000065417 // Haut Sénégal | Khayes | Dr. Nodier | 11–12. 1881 // Type [red label] // ♀ [female symbol] // <italic>nodieri</italic> // Coll. Guignot // -<abbrev xmlns:xlink="http://www.w3.org/1999/xlink" xlink:title="Paralectotype" id="ABBRID0EMCAM" xlink:type="simple">PLT</abbrev>♀ (<named-content xmlns:xlink="http://www.w3.org/1999/xlink" content-type="dwc:institutional_code" xlink:type="simple">MNHN</named-content>, “coll. Régimbart”): // Data in <named-content xmlns:xlink="http://www.w3.org/1999/xlink" content-type="dwc:institutional_code" xlink:type="simple">NHRS</named-content> | JLKB | 000065418 // Khayes | H Senegal // <italic>Nodieri</italic> Reg // Coll. Régimbart // -<abbrev xmlns:xlink="http://www.w3.org/1999/xlink" xlink:title="Paratype" id="ABBRID0EBDAM" xlink:type="simple">PT</abbrev>♀ (<named-content xmlns:xlink="http://www.w3.org/1999/xlink" content-type="dwc:institutional_code" xlink:type="simple">MNHN</named-content>, “coll. Guignot”): // Data in <named-content xmlns:xlink="http://www.w3.org/1999/xlink" content-type="dwc:institutional_code" xlink:type="simple">NHRS</named-content> | JLKB | 000065419 // SOMALIA IT. | Belet Amin. | (Giuba) Apr. 1923 | Patrizi // Paratype [red label] // ♀ [female symbol] // Museo Civico | di Genova // <italic>Copelatus</italic> | <italic>nodieri</italic> | var. ♀ <italic>somalicus</italic> | Guign. Paratype // var. somalicus | Det. J. Bergsten, 2011 //</p></tp:treatment-sec><tp:treatment-sec sec-type="material" id="SECID0EWEAM"><title>Additional material studied.</title><p><bold>Mahajanga. Melaky: Antsalova</bold>: -1♀ (<named-content xmlns:xlink="http://www.w3.org/1999/xlink" content-type="dwc:institutional_code" xlink:type="simple">CAS</named-content>): // CASENT 8135000 // Madagascar: Mahajanga | Prov Parc National Tsingy | de Bemaraha, 10.6 km ESE | 123° Antsalova, Elev 150 m | 16–20 November 2001 // <named-content xmlns:xlink="http://www.w3.org/1999/xlink" content-type="dwc:verbatimCoordinates" xlink:type="simple"><named-content content-type="geo-json" specific-use="{&#34;type&#34;:&#34;Point&#34;,&#34;coordinates&#34;:[44.718056,-19.709444]}" id="NCID0EGFAM" xlink:type="simple">19°42'34"S, 44°43'5"E</named-content></named-content> |coll: Fisher, Griswold et al | California Acad. Of Sciences | sifted litter - tropical dry forest | on Tsingy, BLF4432 // <italic>Copelatus</italic> sp. nov. | <italic>C. pulchellus</italic> complex | Det. Ranarilalatiana | &amp; Bergsten, 2019 //</p></tp:treatment-sec><tp:treatment-sec sec-type="description" id="SECID0E4FAM"><title>Description.</title><p>This species is broad and oval in body shape and belongs to the <italic><tp:taxon-name><tp:taxon-name-part taxon-name-part-type="genus" reg="Copelatus"/><tp:taxon-name-part taxon-name-part-type="species" reg="pulchellus">pulchellus</tp:taxon-name-part></tp:taxon-name></italic> complex. Three species of the <italic><tp:taxon-name><tp:taxon-name-part taxon-name-part-type="genus" reg="Copelatus"/><tp:taxon-name-part taxon-name-part-type="species" reg="pulchellus">pulchellus</tp:taxon-name-part></tp:taxon-name></italic> complex are known from Madagascar, <italic><tp:taxon-name><tp:taxon-name-part taxon-name-part-type="genus" reg="Copelatus">C.</tp:taxon-name-part> <tp:taxon-name-part taxon-name-part-type="species" reg="pulchellus">pulchellus</tp:taxon-name-part></tp:taxon-name></italic>, <italic><tp:taxon-name><tp:taxon-name-part taxon-name-part-type="genus" reg="Copelatus">C.</tp:taxon-name-part> <tp:taxon-name-part taxon-name-part-type="species" reg="marginipennis">marginipennis</tp:taxon-name-part></tp:taxon-name></italic>, and <italic><tp:taxon-name><tp:taxon-name-part taxon-name-part-type="genus" reg="Copelatus">C.</tp:taxon-name-part> <tp:taxon-name-part taxon-name-part-type="species" reg="mahajanga">mahajanga</tp:taxon-name-part></tp:taxon-name></italic>. It is most similar to <italic><tp:taxon-name><tp:taxon-name-part taxon-name-part-type="genus" reg="Copelatus">C.</tp:taxon-name-part> <tp:taxon-name-part taxon-name-part-type="species" reg="marginipennis">marginipennis</tp:taxon-name-part></tp:taxon-name></italic> based on its very short and broad body shape. However, it differs in being almost entirely black dorsally, only slightly rufous laterally on the elytra, pronotum, and part of head. As such it is most similar in colouration to the dark form of <italic><tp:taxon-name><tp:taxon-name-part taxon-name-part-type="genus" reg="Copelatus">C.</tp:taxon-name-part> <tp:taxon-name-part taxon-name-part-type="species" reg="pulchellus">pulchellus</tp:taxon-name-part></tp:taxon-name></italic> on Madagascar, but the body is shorter and broader. A second distinguishing characteristic is the very abbreviated first stria, present only in the posterior third, hence abbreviated even more than in <italic><tp:taxon-name><tp:taxon-name-part taxon-name-part-type="genus" reg="Copelatus">C.</tp:taxon-name-part> <tp:taxon-name-part taxon-name-part-type="species" reg="mahajanga">mahajanga</tp:taxon-name-part></tp:taxon-name></italic>. Finally, this female specimen has fine but dense striolations mediolaterally on the elytra, and is densely punctured in the posterolateral corners of the pronotum (Fig. <xref ref-type="fig" rid="F8">8C</xref>). This undoubtedly represents a fourth species of the group present on Madagascar, which was confirmed based on the DNA data sequenced from this unique dry-preserved female specimen (Figs <xref ref-type="fig" rid="F2">2</xref>, <xref ref-type="fig" rid="F3">3</xref>). It is intriguing that it was collected through litter sifting on the tsingy (stone carst formations) of Tsingy de Bemaraha NP.</p><p>It is plausible that it was one or several female specimens of this species that <xref ref-type="bibr" rid="B35">Guignot (1960</xref>:101) referred to as <italic><tp:taxon-name><tp:taxon-name-part taxon-name-part-type="genus" reg="Copelatus">Copelatus</tp:taxon-name-part> <tp:taxon-name-part taxon-name-part-type="species" reg="nodieri">nodieri</tp:taxon-name-part></tp:taxon-name></italic> var. ♀ <italic><tp:taxon-name><tp:taxon-name-part taxon-name-part-type="genus" reg="Copelatus"/><tp:taxon-name-part taxon-name-part-type="species" reg="somalicus">somalicus</tp:taxon-name-part></tp:taxon-name></italic>, a species described from Mali, continental Africa. He recorded it from “Andobo, 190 m, foret Antsingy, dct Antsalova”, the same locality as for our female (Fig. <xref ref-type="fig" rid="F11">11D</xref>). We consider Guignot’s record as based on a misidentification and remove <italic><tp:taxon-name><tp:taxon-name-part taxon-name-part-type="genus" reg="Copelatus">C.</tp:taxon-name-part> <tp:taxon-name-part taxon-name-part-type="species" reg="nodieri">nodieri</tp:taxon-name-part></tp:taxon-name></italic> from the list of <italic><tp:taxon-name><tp:taxon-name-part taxon-name-part-type="genus" reg="Copelatus">Copelatus</tp:taxon-name-part></tp:taxon-name></italic> species known from Madagascar after having studied the type material of both <italic><tp:taxon-name><tp:taxon-name-part taxon-name-part-type="genus" reg="Copelatus">C.</tp:taxon-name-part> <tp:taxon-name-part taxon-name-part-type="species" reg="nodieri">nodieri</tp:taxon-name-part></tp:taxon-name></italic> Régimbart, 1895, described from Somalia and of <tp:taxon-name><tp:taxon-name-part taxon-name-part-type="genus" reg="Copelatus">C.</tp:taxon-name-part> <tp:taxon-name-part taxon-name-part-type="species" reg="nodieri">nodieri</tp:taxon-name-part> <tp:taxon-name-part taxon-name-part-type="infraspecific-rank">var.</tp:taxon-name-part> <tp:taxon-name-part taxon-name-part-type="variety" reg="somalicus">somalicus</tp:taxon-name-part></tp:taxon-name> Guignot, 1952. These were synonymised in the world catalogue by <xref ref-type="bibr" rid="B55">Nilsson (2001)</xref>. We are not convinced that they should be synonyms, but we do not formally elevate var. <tp:taxon-name><tp:taxon-name-part taxon-name-part-type="genus" reg="Copelatus"/><tp:taxon-name-part taxon-name-part-type="species" reg="nodieri"/><tp:taxon-name-part taxon-name-part-type="variety" reg="somalicus">somalicus</tp:taxon-name-part></tp:taxon-name> here as we have not seen enough continental material to evaluate character variations. We have studied female type specimens of both species and compared them with the new female referred to here as <italic><tp:taxon-name><tp:taxon-name-part taxon-name-part-type="genus" reg="Copelatus">Copelatus</tp:taxon-name-part></tp:taxon-name></italic> sp. 1: it is similar to <italic><tp:taxon-name><tp:taxon-name-part taxon-name-part-type="genus" reg="Copelatus">C.</tp:taxon-name-part> <tp:taxon-name-part taxon-name-part-type="species" reg="nodieri">nodieri</tp:taxon-name-part></tp:taxon-name></italic> in that the first stria is present only in the posterior third. It differs from <italic><tp:taxon-name><tp:taxon-name-part taxon-name-part-type="genus" reg="Copelatus">C.</tp:taxon-name-part> <tp:taxon-name-part taxon-name-part-type="species" reg="nodieri">nodieri</tp:taxon-name-part></tp:taxon-name></italic> in that the elytra are largely black and lack a basal transverse testaceous band. It also differs in having a large lateral patch of anastomosing striolations not found in <italic><tp:taxon-name><tp:taxon-name-part taxon-name-part-type="genus" reg="Copelatus">C.</tp:taxon-name-part> <tp:taxon-name-part taxon-name-part-type="species" reg="nodieri">nodieri</tp:taxon-name-part></tp:taxon-name></italic>. <italic><tp:taxon-name><tp:taxon-name-part taxon-name-part-type="genus" reg="Copelatus">Copelatus</tp:taxon-name-part></tp:taxon-name></italic> sp. 1 is similar in colour to <tp:taxon-name><tp:taxon-name-part taxon-name-part-type="genus" reg="Copelatus">C.</tp:taxon-name-part> <tp:taxon-name-part taxon-name-part-type="species" reg="nodieri">nodieri</tp:taxon-name-part> <tp:taxon-name-part taxon-name-part-type="infraspecific-rank">var.</tp:taxon-name-part> <tp:taxon-name-part taxon-name-part-type="variety" reg="somalicus">somalicus</tp:taxon-name-part></tp:taxon-name> and in having anastomosing striolation on the elytra. The striolation type differs markedly in expanse on the elytra, in impression, and in density. The striolations of the elytra reach the base in <tp:taxon-name><tp:taxon-name-part taxon-name-part-type="genus" reg="Copelatus">C.</tp:taxon-name-part> <tp:taxon-name-part taxon-name-part-type="species" reg="nodieri">nodieri</tp:taxon-name-part> <tp:taxon-name-part taxon-name-part-type="infraspecific-rank">var.</tp:taxon-name-part> <tp:taxon-name-part taxon-name-part-type="variety" reg="somalicus">somalicus</tp:taxon-name-part></tp:taxon-name> but starts first after the anterior third or fourth in <italic><tp:taxon-name><tp:taxon-name-part taxon-name-part-type="genus" reg="Copelatus">Copelatus</tp:taxon-name-part></tp:taxon-name></italic> sp. 1. The striolation is formed by shorter, shallower, and denser strioles in <italic><tp:taxon-name><tp:taxon-name-part taxon-name-part-type="genus" reg="Copelatus">Copelatus</tp:taxon-name-part></tp:taxon-name></italic> sp. 1 so that there are approx. ten parallel strioles medially across the width of the fourth interval on elytra. The strioles are longer and more deeply impressed in <tp:taxon-name><tp:taxon-name-part taxon-name-part-type="genus" reg="Copelatus">C.</tp:taxon-name-part> <tp:taxon-name-part taxon-name-part-type="species" reg="nodieri">nodieri</tp:taxon-name-part> <tp:taxon-name-part taxon-name-part-type="infraspecific-rank">var.</tp:taxon-name-part> <tp:taxon-name-part taxon-name-part-type="variety" reg="somalicus">somalicus</tp:taxon-name-part></tp:taxon-name> and only 5–6 strioles fit across the fourth interval medially on elytra. Finally, the posterolateral corners of the pronotum are striolated in <tp:taxon-name><tp:taxon-name-part taxon-name-part-type="genus" reg="Copelatus">C.</tp:taxon-name-part> <tp:taxon-name-part taxon-name-part-type="species" reg="nodieri">nodieri</tp:taxon-name-part> <tp:taxon-name-part taxon-name-part-type="infraspecific-rank">var.</tp:taxon-name-part> <tp:taxon-name-part taxon-name-part-type="variety" reg="somalicus">somalicus</tp:taxon-name-part></tp:taxon-name> but punctated in <italic><tp:taxon-name><tp:taxon-name-part taxon-name-part-type="genus" reg="Copelatus">Copelatus</tp:taxon-name-part></tp:taxon-name></italic> sp. 1. Therefore, we conclude that <italic><tp:taxon-name><tp:taxon-name-part taxon-name-part-type="genus" reg="Copelatus">Copelatus</tp:taxon-name-part></tp:taxon-name></italic> sp. 1 cannot be conspecific with either <italic><tp:taxon-name><tp:taxon-name-part taxon-name-part-type="genus" reg="Copelatus">C.</tp:taxon-name-part> <tp:taxon-name-part taxon-name-part-type="species" reg="nodieri">nodieri</tp:taxon-name-part></tp:taxon-name></italic> Régimbart or <tp:taxon-name><tp:taxon-name-part taxon-name-part-type="genus" reg="Copelatus">C.</tp:taxon-name-part> <tp:taxon-name-part taxon-name-part-type="species" reg="nodieri">nodieri</tp:taxon-name-part> <tp:taxon-name-part taxon-name-part-type="infraspecific-rank">var.</tp:taxon-name-part> <tp:taxon-name-part taxon-name-part-type="variety" reg="somalicus">somalicus</tp:taxon-name-part></tp:taxon-name> Guignot. It is more likely a new endemic species of Madagascar, the male of which should be sought for SE of Antsalova, Tsingy de Bemaraha NP, western Madagascar. We managed to sequence partial CO1 (311 bp) of this female which differed substantially from the three other species in the complex (K2P: 8.2–13.6%). DNA matching of the male, once discovered, would be straightforward.</p><fig id="F11" position="float" orientation="portrait"><object-id xmlns:xlink="http://www.w3.org/1999/xlink" content-type="doi" xlink:type="simple">10.3897/zookeys.869.33997.figure11</object-id><object-id xmlns:xlink="http://www.w3.org/1999/xlink" content-type="arpha" xlink:type="simple">4f839937-52bb-5f2d-a093-e9c294f10124</object-id><label>Figure 11.</label><caption><p>Distribution maps of <italic><tp:taxon-name><tp:taxon-name-part taxon-name-part-type="genus" reg="Copelatus">Copelatus</tp:taxon-name-part></tp:taxon-name></italic> species. <bold>A</bold><italic><tp:taxon-name><tp:taxon-name-part taxon-name-part-type="genus" reg="Copelatus">C.</tp:taxon-name-part> <tp:taxon-name-part taxon-name-part-type="species" reg="marginipennis">marginipennis</tp:taxon-name-part></tp:taxon-name></italic> (circle), <italic><tp:taxon-name><tp:taxon-name-part taxon-name-part-type="genus" reg="Copelatus">C.</tp:taxon-name-part> <tp:taxon-name-part taxon-name-part-type="species" reg="baculiformis">baculiformis</tp:taxon-name-part></tp:taxon-name></italic> (square) <bold>B</bold><italic><tp:taxon-name><tp:taxon-name-part taxon-name-part-type="genus" reg="Copelatus">C.</tp:taxon-name-part> <tp:taxon-name-part taxon-name-part-type="species" reg="mahajanga">mahajanga</tp:taxon-name-part></tp:taxon-name></italic> (circle), <italic><tp:taxon-name><tp:taxon-name-part taxon-name-part-type="genus" reg="Copelatus">C.</tp:taxon-name-part></tp:taxon-name></italic> sp. 2 (square) <bold>C</bold><italic><tp:taxon-name><tp:taxon-name-part taxon-name-part-type="genus" reg="Copelatus">C.</tp:taxon-name-part> <tp:taxon-name-part taxon-name-part-type="species" reg="pulchellus">pulchellus</tp:taxon-name-part></tp:taxon-name></italic> (circle), <italic><tp:taxon-name><tp:taxon-name-part taxon-name-part-type="genus" reg="Copelatus">C.</tp:taxon-name-part> <tp:taxon-name-part taxon-name-part-type="species" reg="peridinus">peridinus</tp:taxon-name-part></tp:taxon-name></italic> (square) <bold>D</bold><italic><tp:taxon-name><tp:taxon-name-part taxon-name-part-type="genus" reg="Copelatus">C.</tp:taxon-name-part> <tp:taxon-name-part taxon-name-part-type="species" reg="distinguendus">distinguendus</tp:taxon-name-part></tp:taxon-name></italic> (circle), <italic><tp:taxon-name><tp:taxon-name-part taxon-name-part-type="genus" reg="Copelatus">C.</tp:taxon-name-part></tp:taxon-name></italic> sp. 1 (square).</p></caption><graphic xmlns:xlink="http://www.w3.org/1999/xlink" xlink:href="zookeys-869-019-g011.jpg" position="float" orientation="portrait" xlink:type="simple" id="oo_322936.jpg"><uri content-type="original_file" xlink:type="simple">https://binary.pensoft.net/fig/322936</uri></graphic></fig></tp:treatment-sec><tp:treatment-sec><!--Section generated to contain objects referenced in tp:taxon-treatment.--><fig id="F8" position="float" orientation="portrait"><object-id xmlns:xlink="http://www.w3.org/1999/xlink" content-type="doi" xlink:type="simple">10.3897/zookeys.869.33997.figure8</object-id><object-id xmlns:xlink="http://www.w3.org/1999/xlink" content-type="arpha" xlink:type="simple">22b7bbd2-c37f-5751-92d2-1be7e28215c4</object-id><label>Figure 8.</label><caption><p>Habitus, dorsal view. <bold>A</bold> Male: <italic><tp:taxon-name><tp:taxon-name-part taxon-name-part-type="genus" reg="Copelatus">Copelatus</tp:taxon-name-part> <tp:taxon-name-part taxon-name-part-type="species" reg="marginipennis">marginipennis</tp:taxon-name-part></tp:taxon-name></italic><bold>B</bold> Female: <italic><tp:taxon-name><tp:taxon-name-part taxon-name-part-type="genus" reg="Copelatus">Copelatus</tp:taxon-name-part> <tp:taxon-name-part taxon-name-part-type="species" reg="mahajanga">mahajanga</tp:taxon-name-part></tp:taxon-name></italic><bold>C</bold> Female: <italic><tp:taxon-name><tp:taxon-name-part taxon-name-part-type="genus" reg="Copelatus">Copelatus</tp:taxon-name-part></tp:taxon-name></italic> sp. 1 (Bemaraha) <bold>D</bold> Male: <italic><tp:taxon-name><tp:taxon-name-part taxon-name-part-type="genus" reg="Copelatus">Copelatus</tp:taxon-name-part> <tp:taxon-name-part taxon-name-part-type="species" reg="pulchellus">pulchellus</tp:taxon-name-part></tp:taxon-name></italic>.</p></caption><graphic xmlns:xlink="http://www.w3.org/1999/xlink" xlink:href="zookeys-869-019-g008.jpg" position="float" orientation="portrait" xlink:type="simple" id="oo_322933.jpg"><uri content-type="original_file" xlink:type="simple">https://binary.pensoft.net/fig/322933</uri></graphic></fig><fig id="F2" position="float" orientation="portrait"><object-id xmlns:xlink="http://www.w3.org/1999/xlink" content-type="doi" xlink:type="simple">10.3897/zookeys.869.33997.figure2</object-id><object-id xmlns:xlink="http://www.w3.org/1999/xlink" content-type="arpha" xlink:type="simple">2cb69e58-b8d5-5f96-8d68-28220b0dda46</object-id><label>Figure 2.</label><caption><p>Majority-rule consensus tree from Bayesian analysis of CO1. Values next to nodes indicate posterior probabilities.</p></caption><graphic xmlns:xlink="http://www.w3.org/1999/xlink" xlink:href="zookeys-869-019-g002.jpg" position="float" orientation="portrait" xlink:type="simple" id="oo_322927.jpg"><uri content-type="original_file" xlink:type="simple">https://binary.pensoft.net/fig/322927</uri></graphic></fig><fig id="F3" position="float" orientation="portrait"><object-id xmlns:xlink="http://www.w3.org/1999/xlink" content-type="doi" xlink:type="simple">10.3897/zookeys.869.33997.figure3</object-id><object-id xmlns:xlink="http://www.w3.org/1999/xlink" content-type="arpha" xlink:type="simple">fd31fc91-fd37-5586-b6da-ac04f9c9eb68</object-id><label>Figure 3.</label><caption><p>Result of the single-locus GMYC species delimitation using an ultrametric CO1 genetree from BEAST. Black branches indicate interspecific divergences, red branches represent intraspecific coalescence events. Values above interspecific nodes indicate posterior probability from the Beast analysis under a strict clock model. The * indicates two nodes of further splitting from the GMYC analysis that is within the confidence interval of 2Log likelihood units from the optimal solution.</p></caption><graphic xmlns:xlink="http://www.w3.org/1999/xlink" xlink:href="zookeys-869-019-g003.jpg" position="float" orientation="portrait" xlink:type="simple" id="oo_322928.jpg"><uri content-type="original_file" xlink:type="simple">https://binary.pensoft.net/fig/322928</uri></graphic></fig></tp:treatment-sec><ref-list><ref id="B35"><mixed-citation xmlns:xlink="http://www.w3.org/1999/xlink" xlink:type="simple"><person-group><name name-style="western"><surname>Guignot</surname><given-names>F</given-names></name></person-group> (<year>1960</year>) <article-title>Haliplides et dytiscides nouveaux ou intéressants de Madagascar.</article-title><source>Le Naturaliste Malgache</source><volume>11</volume>(<issue>1959</issue>): <fpage>95</fpage>–<lpage>101</lpage>.</mixed-citation></ref><ref id="B55"><mixed-citation xmlns:xlink="http://www.w3.org/1999/xlink" xlink:type="simple"><person-group><name name-style="western"><surname>Nilsson</surname><given-names>AN</given-names></name></person-group> (<year>2001</year>) <source>World catalogue of insects. Volume 3. <tp:taxon-name><tp:taxon-name-part taxon-name-part-type="family">Dytiscidae</tp:taxon-name-part></tp:taxon-name> (<tp:taxon-name><tp:taxon-name-part taxon-name-part-type="order">Coleoptera</tp:taxon-name-part></tp:taxon-name>).</source><publisher-name>Apollo Books</publisher-name>, <publisher-loc>Stenstrup</publisher-loc>, <size units="page">395 pp</size>.</mixed-citation></ref></ref-list></tp:taxon-treatment>
