# Supplementary material for: Taxonomic revision of the genus Copelatus of Madagascar (Coleoptera, Dytiscidae, Copelatinae): the non- erichsonii group species
Source: Zookeys. 2019 Aug 5;869:19–90. doi: 10.3897/zookeys.869.33997 (PMC6690892; doi:10.3897/zookeys.869.33997)
Supplement: Supplementary material 1 [file zookeys-869-019-s001.xlsx]

## Sheet: Feuil1
ID Cat No	Genus	Species	Type Status	sex	Count	Depository	Measurement	1.6x	Bodylength (mm)	Extract ID	Field ID	Habitat	Specific locality	Place	Protected Area	District	Region	Former Province	Country	Continent	Lat_dec (N)	Lon_dec (E)	Elev_m	coord-source	Collection Date	Collecting Method	CollectorLastName1	CollFirstName1	CollLastName2	CollFirstName2	CollLastName3	CollFirstName3	CollLastName4	CollFirstName4	CollMiddleInitial4	CollLastName5	CollFirstName5
NHRS_JLKB 000010612	Copelatus	ankaratra sp.n.	Paratype	Male	1	NHRS	79	15.5	5.09677		MJK12-13	Swamped lake from source		Anosiarivo	Manjakatompo Ankaratra Reserve	Ambatolampy	Vakinankaratra	Antananarivo	Madagascar	Africa	-19.3449	47.3041	2073	GPS	24.01.2012	Net, sieve	Ranarilalatiana	Tolotra	Randriamihaja	Jacquelin
NHRS_JLKB 000010613	Copelatus	ankaratra sp.n.	Paratype	Male	1	NHRS	74	15.5	4.77419		MJK12-13	Swamped lake from source		Anosiarivo	Manjakatompo Ankaratra Reserve	Ambatolampy	Vakinankaratra	Antananarivo	Madagascar	Africa	-19.3449	47.3041	2073	GPS	24.01.2012	Net, sieve	Ranarilalatiana	Tolotra	Randriamihaja	Jacquelin
NHRS_JLKB 000010614	Copelatus	ankaratra sp.n.	Paratype	Male	1	NHRS	73	15.5	4.70968		MJK12-13	Swamped lake from source		Anosiarivo	Manjakatompo Ankaratra Reserve	Ambatolampy	Vakinankaratra	Antananarivo	Madagascar	Africa	-19.3449	47.3041	2073	GPS	24.01.2012	Net, sieve	Ranarilalatiana	Tolotra	Randriamihaja	Jacquelin
NHRS_JLKB 000010615	Copelatus	ankaratra sp.n.	Paratype	Male	1	NHRS	74	15.5	4.77419		MJK12-13	Swamped lake from source		Anosiarivo	Manjakatompo Ankaratra Reserve	Ambatolampy	Vakinankaratra	Antananarivo	Madagascar	Africa	-19.3449	47.3041	2073	GPS	24.01.2012	Net, sieve	Ranarilalatiana	Tolotra	Randriamihaja	Jacquelin
NHRS_JLKB 000010616	Copelatus	ankaratra sp.n.	Paratype	Female	1	NHRS	68	15.5	4.3871		MJK12-13	Swamped lake from source		Anosiarivo	Manjakatompo Ankaratra Reserve	Ambatolampy	Vakinankaratra	Antananarivo	Madagascar	Africa	-19.3449	47.3041	2073	GPS	24.01.2012	Net, sieve	Ranarilalatiana	Tolotra	Randriamihaja	Jacquelin
NHRS_JLKB 000010617	Copelatus	ankaratra sp.n.	Paratype	Female	1	NHRS	72	15.5	4.64516		MJK12-13	Swamped lake from source		Anosiarivo	Manjakatompo Ankaratra Reserve	Ambatolampy	Vakinankaratra	Antananarivo	Madagascar	Africa	-19.3449	47.3041	2073	GPS	24.01.2012	Net, sieve	Ranarilalatiana	Tolotra	Randriamihaja	Jacquelin
NHRS_JLKB 000010628	Copelatus	ankaratra sp.n.	Paratype	Male	1	NHRS	74	15.5	4.77419		MAD16 - 08	Large pond with grass in stream source at Anosiarivo forest	Stream source Anosiarivo	Anosiarivo forest	Manjakatompo Ankaratra Reserve	Ambatolampy	Vakinankaratra	Antananarivo	Madagascar	Africa	-19.3451	47.3038	2062	GPS	06.02.2016	GB nets, sieves	Ranarilalatiana	Tolotra
NHRS_JLKB 000010629	Copelatus	ankaratra sp.n.	Paratype	Male	1	NHRS	73	15.5	4.70968		MAD16 - 08	Large pond with grass in stream source at Anosiarivo forest	Stream source Anosiarivo	Anosiarivo forest	Manjakatompo Ankaratra Reserve	Ambatolampy	Vakinankaratra	Antananarivo	Madagascar	Africa	-19.3451	47.3038	2062	GPS	06.02.2016	GB nets, sieves	Ranarilalatiana	Tolotra
NHRS_JLKB 000010630	Copelatus	ankaratra sp.n.	Paratype	Female	1	NHRS	78	15.5	5.03226		MAD16 - 08	Large pond with grass in stream source at Anosiarivo forest	Stream source Anosiarivo	Anosiarivo forest	Manjakatompo Ankaratra Reserve	Ambatolampy	Vakinankaratra	Antananarivo	Madagascar	Africa	-19.3451	47.3038	2062	GPS	06.02.2016	GB nets, sieves	Ranarilalatiana	Tolotra
NHRS_JLKB 000010631	Copelatus	ankaratra sp.n.	Paratype	Female	1	NHRS	76	15.5	4.90323		MAD16 - 08	Large pond with grass in stream source at Anosiarivo forest	Stream source Anosiarivo	Anosiarivo forest	Manjakatompo Ankaratra Reserve	Ambatolampy	Vakinankaratra	Antananarivo	Madagascar	Africa	-19.3451	47.3038	2062	GPS	06.02.2016	GB nets, sieves	Ranarilalatiana	Tolotra
NHRS_JLKB 000010632	Copelatus	ankaratra sp.n.	Paratype	Male	1	NHRS	77	15.5	4.96774		MAD16 - 08	Large pond with grass in stream source at Anosiarivo forest	Stream source Anosiarivo	Anosiarivo forest	Manjakatompo Ankaratra Reserve	Ambatolampy	Vakinankaratra	Antananarivo	Madagascar	Africa	-19.3451	47.3038	2062	GPS	06.02.2016	GB nets, sieves	Ranarilalatiana	Tolotra
NHRS_JLKB 000010633	Copelatus	ankaratra sp.n.	Paratype	Male	1	NHRS	80	15.5	5.16129		MAD16 - 08	Large pond with grass in stream source at Anosiarivo forest	Stream source Anosiarivo	Anosiarivo forest	Manjakatompo Ankaratra Reserve	Ambatolampy	Vakinankaratra	Antananarivo	Madagascar	Africa	-19.3451	47.3038	2062	GPS	06.02.2016	GB nets, sieves	Ranarilalatiana	Tolotra
NHRS_JLKB 000010634	Copelatus	ankaratra sp.n.	Paratype	Male	1	NHRS	73	15.5	4.70968		MAD16 - 08	Large pond with grass in stream source at Anosiarivo forest	Stream source Anosiarivo	Anosiarivo forest	Manjakatompo Ankaratra Reserve	Ambatolampy	Vakinankaratra	Antananarivo	Madagascar	Africa	-19.3451	47.3038	2062	GPS	06.02.2016	GB nets, sieves	Ranarilalatiana	Tolotra
NHRS_JLKB 000010635	Copelatus	ankaratra sp.n.	Paratype	Male	1	NHRS	73	15.5	4.70968		MAD16 - 08	Large pond with grass in stream source at Anosiarivo forest	Stream source Anosiarivo	Anosiarivo forest	Manjakatompo Ankaratra Reserve	Ambatolampy	Vakinankaratra	Antananarivo	Madagascar	Africa	-19.3451	47.3038	2062	GPS	06.02.2016	GB nets, sieves	Ranarilalatiana	Tolotra
NHRS_JLKB 000010636	Copelatus	ankaratra sp.n.	Paratype	Male	1	NHRS	75	15.5	4.83871		MAD16 - 08	Large pond with grass in stream source at Anosiarivo forest	Stream source Anosiarivo	Anosiarivo forest	Manjakatompo Ankaratra Reserve	Ambatolampy	Vakinankaratra	Antananarivo	Madagascar	Africa	-19.3451	47.3038	2062	GPS	06.02.2016	GB nets, sieves	Ranarilalatiana	Tolotra
NHRS_JLKB 000010637	Copelatus	ankaratra sp.n.	Paratype	Male	1	NHRS	76	15.5	4.90323		MAD16 - 08	Large pond with grass in stream source at Anosiarivo forest	Stream source Anosiarivo	Anosiarivo forest	Manjakatompo Ankaratra Reserve	Ambatolampy	Vakinankaratra	Antananarivo	Madagascar	Africa	-19.3451	47.3038	2062	GPS	06.02.2016	GB nets, sieves	Ranarilalatiana	Tolotra
NHRS_JLKB 000010638	Copelatus	ankaratra sp.n.	Paratype	Male	1	NHRS	76	15.5	4.90323		MAD16 - 08	Large pond with grass in stream source at Anosiarivo forest	Stream source Anosiarivo	Anosiarivo forest	Manjakatompo Ankaratra Reserve	Ambatolampy	Vakinankaratra	Antananarivo	Madagascar	Africa	-19.3451	47.3038	2062	GPS	06.02.2016	GB nets, sieves	Ranarilalatiana	Tolotra
NHRS_JLKB 000010639	Copelatus	ankaratra sp.n.	Paratype	Male	1	NHRS	77	15.5	4.96774		MAD16 - 08	Large pond with grass in stream source at Anosiarivo forest	Stream source Anosiarivo	Anosiarivo forest	Manjakatompo Ankaratra Reserve	Ambatolampy	Vakinankaratra	Antananarivo	Madagascar	Africa	-19.3451	47.3038	2062	GPS	06.02.2016	GB nets, sieves	Ranarilalatiana	Tolotra
NHRS_JLKB 000010640	Copelatus	ankaratra sp.n.	Paratype	Female	1	NHRS	74	15.5	4.77419		MAD16 - 08	Large pond with grass in stream source at Anosiarivo forest	Stream source Anosiarivo	Anosiarivo forest	Manjakatompo Ankaratra Reserve	Ambatolampy	Vakinankaratra	Antananarivo	Madagascar	Africa	-19.3451	47.3038	2062	GPS	06.02.2016	GB nets, sieves	Ranarilalatiana	Tolotra
NHRS_JLKB 000010641	Copelatus	ankaratra sp.n.	Paratype	Female	1	NHRS	73	15.5	4.70968		MAD16 - 08	Large pond with grass in stream source at Anosiarivo forest	Stream source Anosiarivo	Anosiarivo forest	Manjakatompo Ankaratra Reserve	Ambatolampy	Vakinankaratra	Antananarivo	Madagascar	Africa	-19.3451	47.3038	2062	GPS	06.02.2016	GB nets, sieves	Ranarilalatiana	Tolotra
NHRS_JLKB 000010642	Copelatus	ankaratra sp.n.	Paratype	Female	1	NHRS	72	15.5	4.64516		MAD16 - 08	Large pond with grass in stream source at Anosiarivo forest	Stream source Anosiarivo	Anosiarivo forest	Manjakatompo Ankaratra Reserve	Ambatolampy	Vakinankaratra	Antananarivo	Madagascar	Africa	-19.3451	47.3038	2062	GPS	06.02.2016	GB nets, sieves	Ranarilalatiana	Tolotra
NHRS_JLKB 000010643	Copelatus	ankaratra sp.n.	Paratype	Female	1	NHRS	72	15.5	4.64516		MAD16 - 08	Large pond with grass in stream source at Anosiarivo forest	Stream source Anosiarivo	Anosiarivo forest	Manjakatompo Ankaratra Reserve	Ambatolampy	Vakinankaratra	Antananarivo	Madagascar	Africa	-19.3451	47.3038	2062	GPS	06.02.2016	GB nets, sieves	Ranarilalatiana	Tolotra
NHRS_JLKB 000010644	Copelatus	ankaratra sp.n.	Paratype	Male	1	NHRS	78	15.5	5.03226		MAD16 - 11	Small stream with grass near the source	Tsiafajavona Stream	Tsiafajavona mountain	Manjakatompo Ankaratra Reserve	Ambatolampy	Vakinankaratra	Antananarivo	Madagascar	Africa	-19.3516	47.2428	2597	GPS	07.02.2016	GB nets, sieves	Ranarilalatiana	Tolotra
NHRS_JLKB 000010645	Copelatus	ankaratra sp.n.	Paratype	Male	1	NHRS	75	15.5	4.83871		MAD16 - 11	Small stream with grass near the source	Tsiafajavona Stream	Tsiafajavona mountain	Manjakatompo Ankaratra Reserve	Ambatolampy	Vakinankaratra	Antananarivo	Madagascar	Africa	-19.3516	47.2428	2597	GPS	07.02.2016	GB nets, sieves	Ranarilalatiana	Tolotra
NHRS_JLKB 000010646	Copelatus	ankaratra sp.n.	Paratype	Male	1	NHRS	75	15.5	4.83871		MAD16 - 11	Small stream with grass near the source	Tsiafajavona Stream	Tsiafajavona mountain	Manjakatompo Ankaratra Reserve	Ambatolampy	Vakinankaratra	Antananarivo	Madagascar	Africa	-19.3516	47.2428	2597	GPS	07.02.2016	GB nets, sieves	Ranarilalatiana	Tolotra
NHRS_JLKB 000010647	Copelatus	ankaratra sp.n.	Paratype	Male	1	NHRS	72	15.5	4.64516		MAD16 - 11	Small stream with grass near the source	Tsiafajavona Stream	Tsiafajavona mountain	Manjakatompo Ankaratra Reserve	Ambatolampy	Vakinankaratra	Antananarivo	Madagascar	Africa	-19.3516	47.2428	2597	GPS	07.02.2016	GB nets, sieves	Ranarilalatiana	Tolotra
NHRS_JLKB 000010648	Copelatus	ankaratra sp.n.	Paratype	Female	1	NHRS	68	15.5	4.3871		MAD16 - 11	Small stream with grass near the source	Tsiafajavona Stream	Tsiafajavona mountain	Manjakatompo Ankaratra Reserve	Ambatolampy	Vakinankaratra	Antananarivo	Madagascar	Africa	-19.3516	47.2428	2597	GPS	07.02.2016	GB nets, sieves	Ranarilalatiana	Tolotra
NHRS_JLKB 000010649	Copelatus	ankaratra sp.n.	Paratype	Female	1	NHRS	72	15.5	4.64516		MAD16 - 11	Small stream with grass near the source	Tsiafajavona Stream	Tsiafajavona mountain	Manjakatompo Ankaratra Reserve	Ambatolampy	Vakinankaratra	Antananarivo	Madagascar	Africa	-19.3516	47.2428	2597	GPS	07.02.2016	GB nets, sieves	Ranarilalatiana	Tolotra
NHRS_JLKB 000010650	Copelatus	ankaratra sp.n.	Paratype	Female	1	NHRS	71	15.5	4.58065		MAD16 - 11	Small stream with grass near the source	Tsiafajavona Stream	Tsiafajavona mountain	Manjakatompo Ankaratra Reserve	Ambatolampy	Vakinankaratra	Antananarivo	Madagascar	Africa	-19.3516	47.2428	2597	GPS	07.02.2016	GB nets, sieves	Ranarilalatiana	Tolotra
NHRS_JLKB 000010651	Copelatus	ankaratra sp.n.	Paratype	Female	1	NHRS	69	15.5	4.45161		MAD16 - 11	Small stream with grass near the source	Tsiafajavona Stream	Tsiafajavona mountain	Manjakatompo Ankaratra Reserve	Ambatolampy	Vakinankaratra	Antananarivo	Madagascar	Africa	-19.3516	47.2428	2597	GPS	07.02.2016	GB nets, sieves	Ranarilalatiana	Tolotra
NHRS_JLKB 000010652	Copelatus	ankaratra sp.n.	Paratype	Male	1	NHRS	77	15.5	4.96774		MAD16 - 11	Small stream with grass near the source	Tsiafajavona Stream	Tsiafajavona mountain	Manjakatompo Ankaratra Reserve	Ambatolampy	Vakinankaratra	Antananarivo	Madagascar	Africa	-19.3516	47.2428	2597	GPS	07.02.2016	GB nets, sieves	Ranarilalatiana	Tolotra
NHRS_JLKB 000010653	Copelatus	ankaratra sp.n.	Paratype	Male	1	NHRS	80	15.5	5.16129		MAD16 - 11	Small stream with grass near the source	Tsiafajavona Stream	Tsiafajavona mountain	Manjakatompo Ankaratra Reserve	Ambatolampy	Vakinankaratra	Antananarivo	Madagascar	Africa	-19.3516	47.2428	2597	GPS	07.02.2016	GB nets, sieves	Ranarilalatiana	Tolotra
NHRS_JLKB 000010654	Copelatus	ankaratra sp.n.	Paratype	Male	1	NHRS	73	15.5	4.70968		MAD16 - 11	Small stream with grass near the source	Tsiafajavona Stream	Tsiafajavona mountain	Manjakatompo Ankaratra Reserve	Ambatolampy	Vakinankaratra	Antananarivo	Madagascar	Africa	-19.3516	47.2428	2597	GPS	07.02.2016	GB nets, sieves	Ranarilalatiana	Tolotra
NHRS_JLKB 000010655	Copelatus	ankaratra sp.n.	Paratype	Male	1	NHRS	75	15.5	4.83871		MAD16 - 11	Small stream with grass near the source	Tsiafajavona Stream	Tsiafajavona mountain	Manjakatompo Ankaratra Reserve	Ambatolampy	Vakinankaratra	Antananarivo	Madagascar	Africa	-19.3516	47.2428	2597	GPS	07.02.2016	GB nets, sieves	Ranarilalatiana	Tolotra
NHRS_JLKB 000010656	Copelatus	ankaratra sp.n.	Paratype	Female	1	NHRS	73	15.5	4.70968		MAD16 - 11	Small stream with grass near the source	Tsiafajavona Stream	Tsiafajavona mountain	Manjakatompo Ankaratra Reserve	Ambatolampy	Vakinankaratra	Antananarivo	Madagascar	Africa	-19.3516	47.2428	2597	GPS	07.02.2016	GB nets, sieves	Ranarilalatiana	Tolotra
NHRS_JLKB 000010657	Copelatus	ankaratra sp.n.	Paratype	Female	1	NHRS	72	15.5	4.64516		MAD16 - 11	Small stream with grass near the source	Tsiafajavona Stream	Tsiafajavona mountain	Manjakatompo Ankaratra Reserve	Ambatolampy	Vakinankaratra	Antananarivo	Madagascar	Africa	-19.3516	47.2428	2597	GPS	07.02.2016	GB nets, sieves	Ranarilalatiana	Tolotra
NHRS_JLKB 000010658	Copelatus	ankaratra sp.n.	Paratype	Female	1	NHRS	75	15.5	4.83871		MAD16 - 11	Small stream with grass near the source	Tsiafajavona Stream	Tsiafajavona mountain	Manjakatompo Ankaratra Reserve	Ambatolampy	Vakinankaratra	Antananarivo	Madagascar	Africa	-19.3516	47.2428	2597	GPS	07.02.2016	GB nets, sieves	Ranarilalatiana	Tolotra
NHRS_JLKB 000010659	Copelatus	ankaratra sp.n.	Paratype	Female	1	NHRS	74	15.5	4.77419		MAD16 - 11	Small stream with grass near the source	Tsiafajavona Stream	Tsiafajavona mountain	Manjakatompo Ankaratra Reserve	Ambatolampy	Vakinankaratra	Antananarivo	Madagascar	Africa	-19.3516	47.2428	2597	GPS	07.02.2016	GB nets, sieves	Ranarilalatiana	Tolotra
NHRS_JLKB 000010776	Copelatus	ankaratra sp.n.	Paratype		60	NHRS, DEUA & PBZT/MBC					MJK12-13	Swamped lake from source		Anosiarivo	Manjakatompo Ankaratra Reserve	Ambatolampy	Vakinankaratra	Antananarivo	Madagascar	Africa	-19.3449	47.3041	2073	GPS	24.01.2012	Net, sieve	Ranarilalatiana	Tolotra	Randriamihaja	Jacquelin
NHRS_JLKB 000010777	Copelatus	ankaratra sp.n.	Paratype		115	NHRS, DEUA & PBZT/MBC					MAD16 - 08	Large pond with grass in stream source at Anosiarivo forest	Stream source Anosiarivo	Anosiarivo forest	Manjakatompo Ankaratra Reserve	Ambatolampy	Vakinankaratra	Antananarivo	Madagascar	Africa	-19.3451	47.3038	2062	GPS	06.02.2016	GB nets, sieves	Ranarilalatiana	Tolotra
NHRS_JLKB 000010778	Copelatus	ankaratra sp.n.	Paratype		77	NHRS, DEUA & PBZT/MBC					MAD16 - 11	Small stream with grass near the source	Tsiafajavona Stream	Tsiafajavona mountain	Manjakatompo Ankaratra Reserve	Ambatolampy	Vakinankaratra	Antananarivo	Madagascar	Africa	-19.3516	47.2428	2597	GPS	07.02.2016	GB nets, sieves	Ranarilalatiana	Tolotra
NHRS_JLKB 000010863	Copelatus	ankaratra sp.n.	Paratype	Male	1	NHRS	77	15.5	4.96774		MAD16 - 11	Small stream with grass near the source	Tsiafajavona Stream	Tsiafajavona mountain	Manjakatompo Ankaratra Reserve	Ambatolampy	Vakinankaratra	Antananarivo	Madagascar	Africa	-19.3516	47.2428	2597	GPS	07.02.2016	GB nets, sieves	Ranarilalatiana	Tolotra
NHRS_JLKB 000010864	Copelatus	ankaratra sp.n.	Paratype	Male	1	NHRS	78	15.5	5.03226		MAD16 - 11	Small stream with grass near the source	Tsiafajavona Stream	Tsiafajavona mountain	Manjakatompo Ankaratra Reserve	Ambatolampy	Vakinankaratra	Antananarivo	Madagascar	Africa	-19.3516	47.2428	2597	GPS	07.02.2016	GB nets, sieves	Ranarilalatiana	Tolotra
NHRS_JLKB 000010865	Copelatus	ankaratra sp.n.	Paratype	Male	1	NHRS	76	15.5	4.90323		MAD16 - 11	Small stream with grass near the source	Tsiafajavona Stream	Tsiafajavona mountain	Manjakatompo Ankaratra Reserve	Ambatolampy	Vakinankaratra	Antananarivo	Madagascar	Africa	-19.3516	47.2428	2597	GPS	07.02.2016	GB nets, sieves	Ranarilalatiana	Tolotra
NHRS_JLKB 000010866	Copelatus	ankaratra sp.n.	Paratype	Male	1	NHRS	76	15.5	4.90323		MAD16 - 11	Small stream with grass near the source	Tsiafajavona Stream	Tsiafajavona mountain	Manjakatompo Ankaratra Reserve	Ambatolampy	Vakinankaratra	Antananarivo	Madagascar	Africa	-19.3516	47.2428	2597	GPS	07.02.2016	GB nets, sieves	Ranarilalatiana	Tolotra
NHRS_JLKB 000010867	Copelatus	ankaratra sp.n.	Paratype	Female	1	NHRS	73	15.5	4.70968		MAD16 - 11	Small stream with grass near the source	Tsiafajavona Stream	Tsiafajavona mountain	Manjakatompo Ankaratra Reserve	Ambatolampy	Vakinankaratra	Antananarivo	Madagascar	Africa	-19.3516	47.2428	2597	GPS	07.02.2016	GB nets, sieves	Ranarilalatiana	Tolotra
NHRS_JLKB 000010868	Copelatus	ankaratra sp.n.	Paratype	Male	1	NHRS	76	15.5	4.90323		MAD16 - 08	Large pond with grass in stream source at Anosiarivo forest	Stream source Anosiarivo	Anosiarivo forest	Manjakatompo Ankaratra Reserve	Ambatolampy	Vakinankaratra	Antananarivo	Madagascar	Africa	-19.3451	47.3038	2062	GPS	06.02.2016	GB nets, sieves	Ranarilalatiana	Tolotra
NHRS_JLKB 000010869	Copelatus	ankaratra sp.n.	Paratype	Male	1	NHRS	72	15.5	4.64516		MAD16 - 08	Large pond with grass in stream source at Anosiarivo forest	Stream source Anosiarivo	Anosiarivo forest	Manjakatompo Ankaratra Reserve	Ambatolampy	Vakinankaratra	Antananarivo	Madagascar	Africa	-19.3451	47.3038	2062	GPS	06.02.2016	GB nets, sieves	Ranarilalatiana	Tolotra
NHRS_JLKB 000010870	Copelatus	ankaratra sp.n.	Paratype	Female	1	NHRS	76	15.5	4.90323		MJK12-13	Swamped lake from source		Anosiarivo	Manjakatompo Ankaratra Reserve	Ambatolampy	Vakinankaratra	Antananarivo	Madagascar	Africa	-19.3449	47.3041	2073	GPS	24.01.2012	Net, sieve	Ranarilalatiana	Tolotra	Randriamihaja	Jacquelin
NHRS_JLKB 000065412	Copelatus	ankaratra sp.n.	Holotype	Male	1	NHRS					MAD16 - 11	Small stream with grass near the source	Tsiafajavona Stream	Tsiafajavona mountain	Manjakatompo Ankaratra Reserve	Ambatolampy	Vakinankaratra	Antananarivo	Madagascar	Africa	-19.3516	47.2428	2597	GPS	07.02.2016	GB nets, sieves	Ranarilalatiana	Tolotra
NHRS_JLKB 000065704	Copelatus	ankaratra sp.n.	Paratype	Female	1	NHRS	75	15.5	4.83871		MAD16 - 11	Small stream with grass near the source	Tsiafajavona Stream	Tsiafajavona mountain	Manjakatompo Ankaratra Reserve	Ambatolampy	Vakinankaratra	Antananarivo	Madagascar	Africa	-19.3516	47.2428	2597	GPS	07.02.2016	GB nets, sieves	Ranarilalatiana	Tolotra
NHRS_JLKB 000065750	Copelatus	ankaratra sp.n.	Paratype	Male	1	NHRS	80	15.5	5.16129		MJK12-13	Swamped lake from source		Anosiarivo	Manjakatompo Ankaratra Reserve	Ambatolampy	Vakinankaratra	Antananarivo	Madagascar	Africa	-19.3449	47.3041	2073	GPS	24.01.2012	Net, sieve	Ranarilalatiana	Tolotra	Randriamihaja	Jacquelin
NHRS_JLKB 000065751	Copelatus	ankaratra sp.n.	Paratype	Male	1	NHRS	72	15.5	4.64516		MJK12-13	Swamped lake from source		Anosiarivo	Manjakatompo Ankaratra Reserve	Ambatolampy	Vakinankaratra	Antananarivo	Madagascar	Africa	-19.3449	47.3041	2073	GPS	24.01.2012	Net, sieve	Ranarilalatiana	Tolotra	Randriamihaja	Jacquelin
NHRS_JLKB 000030226	Copelatus	baculiformis	Allotype	Female	1	MNHN	62	15.5	4					Manjakatompo	Massif Ankaratra = Manjakatompo Ankaratra Reserve	Ambatolampy	Vakinankaratra	Antananarivo	Madagascar	Africa	-19.364	47.2991	1700-1800		12.1951		Benoist
NHRS_JLKB 000010860	Copelatus	befasicus		Female	1	NHRS	64	15.5	4.12903	JB204	MAD09-74	Pool in Creek		btw Morafenobe-Ambohijanahary Reserve		Morafenobe	Melaky	Mahajanga	Madagascar	Africa	-18.1909	45.1999	290	GPS	19.12.2009	water net	Bergsten	Johannes	Jönsson	Niklas	Ranarilalatiana	Tolotra	Randriamihaja	Herisahala	J
NHRS_JLKB 000030021	Copelatus	befasicus	Holotype	Female	1	MNHN	64	15.5	4.12903					Foret Sud de Befasy		Morondava	Menabe	Toliary	Madagascar	Africa	-20.581	44.3612			01.1956
NHRS_JLKB 000030300	Copelatus	befasicus	Paratype	Female	1	MNHN	65	15.5	4.19355					Foret Sud de Befasy		Morondava	Menabe	Toliary	Madagascar	Africa	-20.581	44.3612			01.1956
NHRS_JLKB 000030301	Copelatus	befasicus	Paratype	Female	1	MNHN	64	15.5	4.12903					Foret Sud de Befasy		Morondava	Menabe	Toliary	Madagascar	Africa	-20.581	44.3612			01.1956
BMNH_670601	Copelatus	distinguendus		Female	1	BMNH	82	15.5	5.29032	MSL007:E07	P27MD31	small stream, and bidessini from sphagnum bog	Sahamalaotra		Ranomafana National Park	Lalangina	Matsiatra Ambony	Fianarantsoa	Madagascar	Africa	-21.2359	47.3963	1123	Used GPS point 5F PONT (bridge in forest) with 350 m error radius	06.12.2004	Hand net, sieve	Balke	Michael
BMNH_677103	Copelatus	distinguendus		Female	1	BMNH	91	15.5	5.87097		P27MD36	Grass mats at edge	fish ponds	Ampasimpotsy	Andasibe National Park	Moramanga	Alaotra Mangoro	Toamasina	Madagascar	Africa	-18.937	48.419	910	map	11.12.2004	kick net; hand net; sieve	Balke	Michael
BMNH_729890	Copelatus	distinguendus		Female	1	BMNH	86	15.5	5.54839		P30MD33	Marshy area, no trees, from narrow (max 40 cm wide) stream. Hard ground, slow flow	Col des Tapias, 48.5 km. N. Ambositra; 211 km N. Fianarantsoa	Sahatsiho Ambohimanjaka		Ambositra	Amoron'i Mania	Fianarantsoa	Madagascar	Africa	-20.2388	47.1002	1442	GPS	08.12.2004	Hand net, sieve	Monaghan	Michael
BMNH_729893	Copelatus	distinguendus		Female	1	BMNH	96	15.5	6.19355		P30MD33	Marshy area, no trees, from narrow (max 40 cm wide) stream. Hard ground, slow flow	Col des Tapias, 48.5 km. N. Ambositra; 211 km N. Fianarantsoa	Sahatsiho Ambohimanjaka		Ambositra	Amoron'i Mania	Fianarantsoa	Madagascar	Africa	-20.2388	47.1002	1442	GPS	08.12.2004	Hand net, sieve	Monaghan	Michael
BMNH_729896	Copelatus	distinguendus		Female	1	BMNH	91	15.5	5.87097		P30MD33	Marshy area, no trees, from narrow (max 40 cm wide) stream. Hard ground, slow flow	Col des Tapias, 48.5 km. N. Ambositra; 211 km N. Fianarantsoa	Sahatsiho Ambohimanjaka		Ambositra	Amoron'i Mania	Fianarantsoa	Madagascar	Africa	-20.2388	47.1002	1442	GPS	08.12.2004	Hand net, sieve	Monaghan	Michael
BMNH_729897	Copelatus	distinguendus		Female	1	BMNH	93	15.5	6		P30MD33	Marshy area, no trees, from narrow (max 40 cm wide) stream. Hard ground, slow flow	Col des Tapias, 48.5 km. N. Ambositra; 211 km N. Fianarantsoa	Sahatsiho Ambohimanjaka		Ambositra	Amoron'i Mania	Fianarantsoa	Madagascar	Africa	-20.2388	47.1002	1442	GPS	08.12.2004	Hand net, sieve	Monaghan	Michael
BMNH_792912	Copelatus	distinguendus		Female	1	BMNH	90	15.5	5.80645				33km south of Ambositra	RN7, Ankazomivady forest		Ambositra	Amoron'i Mania	Fianarantsoa	Madagascar	Africa	-20.7735	47.179	1651	Used GPS point 8B, 350 m E of this point at hygropetric rockface	01.12.2005
BMNH_792954	Copelatus	distinguendus		Female	1	BMNH	92	15.5	5.93548		P39EM08	Vegetation rich edges along the river, 13 baited 1,5l bottletraps used overnight	Zomandao River by bridge on road to the camp Belamba		Andringitra National Park	Ambalavao	Matsiatra Ambony	Fianarantsoa	Madagascar	Africa	-22.1043	46.9207	1420	GPS	09.05.2006	bottle trap	Bergsten	Johannes	et al.
BMNH_792955	Copelatus	distinguendus		Female	1	BMNH	92	15.5	5.93548		P39EM08	Vegetation rich edges along the river, 13 baited 1,5l bottletraps used overnight	Zomandao River by bridge on road to the camp Belamba		Andringitra National Park	Ambalavao	Matsiatra Ambony	Fianarantsoa	Madagascar	Africa	-22.1043	46.9207	1420	GPS	09.05.2006	bottle trap	Bergsten	Johannes	et al.
BMNH_792956	Copelatus	distinguendus		Male	1	BMNH	92	15.5	5.93548		P39EM08	Vegetation rich edges along the river, 13 baited 1,5l bottletraps used overnight	Zomandao River by bridge on road to the camp Belamba		Andringitra National Park	Ambalavao	Matsiatra Ambony	Fianarantsoa	Madagascar	Africa	-22.1043	46.9207	1420	GPS	09.05.2006	bottle trap	Bergsten	Johannes	et al.
BMNH_792962	Copelatus	distinguendus		Female	1	BMNH	93	15.5	6		P36C	Vegetation-rich pond with fish	Same as P29; Rte Tana_Fianarantsoa	RN7, Col de Tapias		Ambositra	Amoron'i Mania	Fianarantsoa	Madagascar	Africa	-20.7729	47.1791	1717	GPS	06.05.2006	kick net; hand net; sieve	Bergsten	Johannes	et al.
BMNH_792963	Copelatus	distinguendus		Female	1	BMNH	87	15.5	5.6129		P36C	Vegetation-rich pond with fish	Same as P29; Rte Tana_Fianarantsoa	RN7, Col de Tapias		Ambositra	Amoron'i Mania	Fianarantsoa	Madagascar	Africa	-20.7729	47.1791	1717	GPS	06.05.2006	kick net; hand net; sieve	Bergsten	Johannes	et al.
BMNH_792964	Copelatus	distinguendus		Female	1	BMNH	90	15.5	5.80645		P36C	Vegetation-rich pond with fish	Same as P29; Rte Tana_Fianarantsoa	RN7, Col de Tapias		Ambositra	Amoron'i Mania	Fianarantsoa	Madagascar	Africa	-20.7729	47.1791	1717	GPS	06.05.2006	kick net; hand net; sieve	Bergsten	Johannes	et al.
BMNH_792976	Copelatus	distinguendus		Female	1	BMNH	87	15.5	5.6129		P30MD33	Marshy area, no trees, from narrow (max 40 cm wide) stream. Hard ground, slow flow	Col des Tapias, 48.5 km. N. Ambositra; 211 km N. Fianarantsoa	Sahatsiho Ambohimanjaka		Ambositra	Amoron'i Mania	Fianarantsoa	Madagascar	Africa	-20.2388	47.1002	1442	GPS	08.12.2004	Hand net, sieve	Monaghan	Michael
BMNH_792977	Copelatus	distinguendus		Female	1	BMNH	83	15.5	5.35484		P30MD33	Marshy area, no trees, from narrow (max 40 cm wide) stream. Hard ground, slow flow	Col des Tapias, 48.5 km. N. Ambositra; 211 km N. Fianarantsoa	Sahatsiho Ambohimanjaka		Ambositra	Amoron'i Mania	Fianarantsoa	Madagascar	Africa	-20.2388	47.1002	1442	GPS	08.12.2004	Hand net, sieve	Monaghan	Michael
BMNH_792978	Copelatus	distinguendus		Female	1	BMNH	98	15.5	6.32258		P30MD33	Marshy area, no trees, from narrow (max 40 cm wide) stream. Hard ground, slow flow	Col des Tapias, 48.5 km. N. Ambositra; 211 km N. Fianarantsoa	Sahatsiho Ambohimanjaka		Ambositra	Amoron'i Mania	Fianarantsoa	Madagascar	Africa	-20.2388	47.1002	1442	GPS	08.12.2004	Hand net, sieve	Monaghan	Michael
BMNH_792979	Copelatus	distinguendus		Female	1	BMNH	88	15.5	5.67742		P30MD33	Marshy area, no trees, from narrow (max 40 cm wide) stream. Hard ground, slow flow	Col des Tapias, 48.5 km. N. Ambositra; 211 km N. Fianarantsoa	Sahatsiho Ambohimanjaka		Ambositra	Amoron'i Mania	Fianarantsoa	Madagascar	Africa	-20.2388	47.1002	1442	GPS	08.12.2004	Hand net, sieve	Monaghan	Michael
BMNH_792980	Copelatus	distinguendus		Female	1	BMNH	90	15.5	5.80645		P30MD33	Marshy area, no trees, from narrow (max 40 cm wide) stream. Hard ground, slow flow	Col des Tapias, 48.5 km. N. Ambositra; 211 km N. Fianarantsoa	Sahatsiho Ambohimanjaka		Ambositra	Amoron'i Mania	Fianarantsoa	Madagascar	Africa	-20.2388	47.1002	1442	GPS	08.12.2004	Hand net, sieve	Monaghan	Michael
NHRS_JLKB 000010618	Copelatus	distinguendus		Male	1	NHRS	91	15.5	5.87097		MAD11-12	Bog in rainforest	Sahamalaotra 2 km from Vohiparara	Vohiparara	Ranomafana National Park	Lalangina	Matsiatra Ambony	Fianarantsoa	Madagascar	Africa	-21.2381	47.3949	1140	GPS	01.11.2011	Sieves and Stamping	Bergsten	Johannes	Bukontaite	Rasa	Ranarilalatiana	Tolotra	Randriamihaja	Herisahala	J.
NHRS_JLKB 000010619	Copelatus	distinguendus		Female	1	NHRS	85	15.5	5.48387		MAD11-12	Bog in rainforest	Sahamalaotra 2 km from Vohiparara	Vohiparara	Ranomafana National Park	Lalangina	Matsiatra Ambony	Fianarantsoa	Madagascar	Africa	-21.2381	47.3949	1140	GPS	01.11.2011	Sieves and Stamping	Bergsten	Johannes	Bukontaite	Rasa	Ranarilalatiana	Tolotra	Randriamihaja	Herisahala	J.
NHRS_JLKB 000010620	Copelatus	distinguendus		Male	1	NHRS	93	15.5	6		MAD11-16	Pond and inlet stream	500 m E Lac Froid by the road	Ambohimahavony	Manjakatompo Ankaratra Reserve	Ambatolampy	Vakinankaratra	Antananarivo	Madagascar	Africa	-19.3449	47.3338	1620	GPS	04.11.2011	GBnets and sieves	Bergsten	Johannes	Bukontaite	Rasa	Ranarilalatiana	Tolotra	Randriamihaja	Herisahala	J.
NHRS_JLKB 000010621	Copelatus	distinguendus		Male	1	NHRS	91	15.5	5.87097		MAD11-16	Pond and inlet stream	500 m E Lac Froid by the road	Ambohimahavony	Manjakatompo Ankaratra Reserve	Ambatolampy	Vakinankaratra	Antananarivo	Madagascar	Africa	-19.3449	47.3338	1620	GPS	04.11.2011	GBnets and sieves	Bergsten	Johannes	Bukontaite	Rasa	Ranarilalatiana	Tolotra	Randriamihaja	Herisahala	J.
NHRS_JLKB 000010622	Copelatus	distinguendus		Male	1	NHRS	92	15.5	5.93548		MAD11-16	Pond and inlet stream	500 m E Lac Froid by the road	Ambohimahavony	Manjakatompo Ankaratra Reserve	Ambatolampy	Vakinankaratra	Antananarivo	Madagascar	Africa	-19.3449	47.3338	1620	GPS	04.11.2011	GBnets and sieves	Bergsten	Johannes	Bukontaite	Rasa	Ranarilalatiana	Tolotra	Randriamihaja	Herisahala	J.
NHRS_JLKB 000010623	Copelatus	distinguendus		Female	1	NHRS	91	15.5	5.87097		MAD11-16	Pond and inlet stream	500 m E Lac Froid by the road	Ambohimahavony	Manjakatompo Ankaratra Reserve	Ambatolampy	Vakinankaratra	Antananarivo	Madagascar	Africa	-19.3449	47.3338	1620	GPS	04.11.2011	GBnets and sieves	Bergsten	Johannes	Bukontaite	Rasa	Ranarilalatiana	Tolotra	Randriamihaja	Herisahala	J.
NHRS_JLKB 000010624	Copelatus	distinguendus		Female	1	NHRS	91	15.5	5.87097		MAD11-16	Pond and inlet stream	500 m E Lac Froid by the road	Ambohimahavony	Manjakatompo Ankaratra Reserve	Ambatolampy	Vakinankaratra	Antananarivo	Madagascar	Africa	-19.3449	47.3338	1620	GPS	04.11.2011	GBnets and sieves	Bergsten	Johannes	Bukontaite	Rasa	Ranarilalatiana	Tolotra	Randriamihaja	Herisahala	J.
NHRS_JLKB 000010625	Copelatus	distinguendus		Female	1	NHRS	90	15.5	5.80645		MAD11-16	Pond and inlet stream	500 m E Lac Froid by the road	Ambohimahavony	Manjakatompo Ankaratra Reserve	Ambatolampy	Vakinankaratra	Antananarivo	Madagascar	Africa	-19.3449	47.3338	1620	GPS	04.11.2011	GBnets and sieves	Bergsten	Johannes	Bukontaite	Rasa	Ranarilalatiana	Tolotra	Randriamihaja	Herisahala	J.
NHRS_JLKB 000010626	Copelatus	distinguendus		Male	1	NHRS	92	15.5	5.93548		MAD11-14	Grassy pond	500 m S fish farm by the road	Analafandriana	Manjakatompo Ankaratra Reserve	Ambatolampy	Vakinankaratra	Antananarivo	Madagascar	Africa	-19.3619	47.315	1730	GPS	03.11.2011	Gbnets	Bergsten	Johannes	Bukontaite	Rasa	Ranarilalatiana	Tolotra	Randriamihaja	Herisahala	J.
NHRS_JLKB 000010627	Copelatus	distinguendus		Male	1	NHRS	95	15.5	6.12903		MAD14-81	River with side pools	Betsabora river by RN2 near Antsampanana village, 6km W of Moramanga	RN2, Betsabora river		Moramanga	Alaotra Mangoro	Toamasina	Madagascar	Africa	-18.9247	48.1828	900	GPS	24.11.2014	Gbnets	Bergsten	Johannes	Ranarilalatiana	Tolotra	Randriamihaja	Jacquelin
NHRS_JLKB 000010660	Copelatus	distinguendus		Male	1	NHRS	92	15.5	5.93548		MAD16-03	Lake with grass at margins		Lac froid	Manjakatompo Ankaratra Reserve	Ambatolampy	Vakinankaratra	Antananarivo	Madagascar	Africa	-19.3429	47.3389	1651	GPS	03.02.2016	GB nets, sieves	Ranarilalatiana	Tolotra
NHRS_JLKB 000010661	Copelatus	distinguendus		Male	1	NHRS	92	15.5	5.93548		MAD16-10	Stream with side pools and grass at edge	Ankafotra stream	Ankafotra mountain	Manjakatompo Ankaratra Reserve	Ambatolampy	Vakinankaratra	Antananarivo	Madagascar	Africa	-19.3375	47.2453	2466	GPS	07.02.2016	GB nets, sieves	Ranarilalatiana	Tolotra
NHRS_JLKB 000010662	Copelatus	distinguendus		Male	1	NHRS	95	15.5	6.12903		MAD16-46	Lake with grass at margins		Lac froid	Manjakatompo Ankaratra Reserve	Ambatolampy	Vakinankaratra	Antananarivo	Madagascar	Africa	-19.3429	47.3389	1651	GPS	17.09.2016	GB nets, sieves	Ranarilalatiana	Tolotra
NHRS_JLKB 000010663	Copelatus	distinguendus		Male	1	NHRS	92	15.5	5.93548		MAD16-46	Lake with grass at margins		Lac froid	Manjakatompo Ankaratra Reserve	Ambatolampy	Vakinankaratra	Antananarivo	Madagascar	Africa	-19.3429	47.3389	1651	GPS	17.09.2016	GB nets, sieves	Ranarilalatiana	Tolotra
NHRS_JLKB 000010664	Copelatus	distinguendus		Male	1	NHRS	94	15.5	6.06452		MAD16-46	Lake with grass at margins		Lac froid	Manjakatompo Ankaratra Reserve	Ambatolampy	Vakinankaratra	Antananarivo	Madagascar	Africa	-19.3429	47.3389	1651	GPS	17.09.2016	GB nets, sieves	Ranarilalatiana	Tolotra
NHRS_JLKB 000010665	Copelatus	distinguendus		Male	1	NHRS	95	15.5	6.12903		MAD16-46	Lake with grass at margins		Lac froid	Manjakatompo Ankaratra Reserve	Ambatolampy	Vakinankaratra	Antananarivo	Madagascar	Africa	-19.3429	47.3389	1651	GPS	17.09.2016	GB nets, sieves	Ranarilalatiana	Tolotra
NHRS_JLKB 000010666	Copelatus	distinguendus		Female	1	NHRS	91	15.5	5.87097		MAD16-46	Lake with grass at margins		Lac froid	Manjakatompo Ankaratra Reserve	Ambatolampy	Vakinankaratra	Antananarivo	Madagascar	Africa	-19.3429	47.3389	1651	GPS	17.09.2016	GB nets, sieves	Ranarilalatiana	Tolotra
NHRS_JLKB 000010667	Copelatus	distinguendus		Female	1	NHRS	92	15.5	5.93548		MAD16-46	Lake with grass at margins		Lac froid	Manjakatompo Ankaratra Reserve	Ambatolampy	Vakinankaratra	Antananarivo	Madagascar	Africa	-19.3429	47.3389	1651	GPS	17.09.2016	GB nets, sieves	Ranarilalatiana	Tolotra
NHRS_JLKB 000010668	Copelatus	distinguendus		Female	1	NHRS	92	15.5	5.93548		MAD16-46	Lake with grass at margins		Lac froid	Manjakatompo Ankaratra Reserve	Ambatolampy	Vakinankaratra	Antananarivo	Madagascar	Africa	-19.3429	47.3389	1651	GPS	17.09.2016	GB nets, sieves	Ranarilalatiana	Tolotra
NHRS_JLKB 000010669	Copelatus	distinguendus		Female	1	NHRS	88	15.5	5.67742		MAD16-46	Lake with grass at margins		Lac froid	Manjakatompo Ankaratra Reserve	Ambatolampy	Vakinankaratra	Antananarivo	Madagascar	Africa	-19.3429	47.3389	1651	GPS	17.09.2016	GB nets, sieves	Ranarilalatiana	Tolotra
NHRS_JLKB 000010670	Copelatus	distinguendus		Male	1	NHRS	97	15.5	6.25806		MAD16-47	Stream with side pools and grass at edge	Ankafotra stream	Ankafotra mountain	Manjakatompo Ankaratra Reserve	Ambatolampy	Vakinankaratra	Antananarivo	Madagascar	Africa	-19.3375	47.2453	2466	GPS	18.09.2016	GB nets, sieves	Ranarilalatiana	Tolotra
NHRS_JLKB 000010671	Copelatus	distinguendus		Male	1	NHRS	96	15.5	6.19355		MAD16-47	Stream with side pools and grass at edge	Ankafotra stream	Ankafotra mountain	Manjakatompo Ankaratra Reserve	Ambatolampy	Vakinankaratra	Antananarivo	Madagascar	Africa	-19.3375	47.2453	2466	GPS	18.09.2016	GB nets, sieves	Ranarilalatiana	Tolotra
NHRS_JLKB 000010672	Copelatus	distinguendus		Male	1	NHRS	92	15.5	5.93548		MAD16-47	Stream with side pools and grass at edge	Ankafotra stream	Ankafotra mountain	Manjakatompo Ankaratra Reserve	Ambatolampy	Vakinankaratra	Antananarivo	Madagascar	Africa	-19.3375	47.2453	2466	GPS	18.09.2016	GB nets, sieves	Ranarilalatiana	Tolotra
NHRS_JLKB 000010673	Copelatus	distinguendus		Male	1	NHRS	90	15.5	5.80645		MAD16-47	Stream with side pools and grass at edge	Ankafotra stream	Ankafotra mountain	Manjakatompo Ankaratra Reserve	Ambatolampy	Vakinankaratra	Antananarivo	Madagascar	Africa	-19.3375	47.2453	2466	GPS	18.09.2016	GB nets, sieves	Ranarilalatiana	Tolotra
NHRS_JLKB 000010674	Copelatus	distinguendus		Female	1	NHRS	86	15.5	5.54839		MAD16-47	Stream with side pools and grass at edge	Ankafotra stream	Ankafotra mountain	Manjakatompo Ankaratra Reserve	Ambatolampy	Vakinankaratra	Antananarivo	Madagascar	Africa	-19.3375	47.2453	2466	GPS	18.09.2016	GB nets, sieves	Ranarilalatiana	Tolotra
NHRS_JLKB 000010675	Copelatus	distinguendus		Female	1	NHRS	90	15.5	5.80645		MAD16-47	Stream with side pools and grass at edge	Ankafotra stream	Ankafotra mountain	Manjakatompo Ankaratra Reserve	Ambatolampy	Vakinankaratra	Antananarivo	Madagascar	Africa	-19.3375	47.2453	2466	GPS	18.09.2016	GB nets, sieves	Ranarilalatiana	Tolotra
NHRS_JLKB 000010676	Copelatus	distinguendus		Male	1	NHRS	85	15.5	5.48387		MAD16-24	Lake with grass at margins	Lake in the road to Manjato forest	Firarazana		Ankazobe	Analamanga	Antananarivo	Madagascar	Africa	-18.1313	47.2398	1551	GPS	12.03.2016	GB nets, sieves	Ranarilalatiana	Tolotra
NHRS_JLKB 000010677	Copelatus	distinguendus		Male	1	NHRS	89	15.5	5.74194		MAD16-24	Lake with grass at margins	Lake in the road to Manjato forest	Firarazana		Ankazobe	Analamanga	Antananarivo	Madagascar	Africa	-18.1313	47.2398	1551	GPS	12.03.2016	GB nets, sieves	Ranarilalatiana	Tolotra
NHRS_JLKB 000010678	Copelatus	distinguendus		Female	1	NHRS	85	15.5	5.48387		MAD16-24	Lake with grass at margins	Lake in the road to Manjato forest	Firarazana		Ankazobe	Analamanga	Antananarivo	Madagascar	Africa	-18.1313	47.2398	1551	GPS	12.03.2016	GB nets, sieves	Ranarilalatiana	Tolotra
NHRS_JLKB 000010679	Copelatus	distinguendus		Female	1	NHRS	83	15.5	5.35484		MAD16-24	Lake with grass at margins	Lake in the road to Manjato forest	Firarazana		Ankazobe	Analamanga	Antananarivo	Madagascar	Africa	-18.1313	47.2398	1551	GPS	12.03.2016	GB nets, sieves	Ranarilalatiana	Tolotra
NHRS_JLKB 000010680	Copelatus	distinguendus		Female	1	NHRS	90	15.5	5.80645		MAD16-26	Stream and bog with grass at edge of	Large stream by the road to military camp	Maharidaza		Ankazobe	Analamanga	Antananarivo	Madagascar	Africa	-18.221	47.2509	1547	GPS	14.03.2016	GB nets, sieves	Ranarilalatiana	Tolotra
NHRS_JLKB 000010681	Copelatus	distinguendus		Female	1	NHRS	88	15.5	5.67742		MAD16-26	Stream and bog with grass at edge of	Large stream by the road to military camp	Maharidaza		Ankazobe	Analamanga	Antananarivo	Madagascar	Africa	-18.221	47.2509	1547	GPS	14.03.2016	GB nets, sieves	Ranarilalatiana	Tolotra
NHRS_JLKB 000010682	Copelatus	distinguendus		Male	1	NHRS	90	15.5	5.80645		MAD16-29	Bog with grass	Bog in Southwest of Ambohitantely Reserve	Firarazana		Ankazobe	Analamanga	Antananarivo	Madagascar	Africa	-18.1672	47.2609	1532	GPS	17.03.2016	GB nets, sieves	Ranarilalatiana	Tolotra
NHRS_JLKB 000010683	Copelatus	distinguendus		Female	1	NHRS	85	15.5	5.48387		MAD16-29	Bog with grass	Bog in Southwest of Ambohitantely Reserve	Firarazana		Ankazobe	Analamanga	Antananarivo	Madagascar	Africa	-18.1672	47.2609	1532	GPS	17.03.2016	GB nets, sieves	Ranarilalatiana	Tolotra
NHRS_JLKB 000010684	Copelatus	distinguendus		Male	1	NHRS	90	15.5	5.80645		MAD16-36		Ambatovikinina stream	Amboasarianala		Anjozorobe	Analamanga	Antananarivo	Madagascar	Africa	-18.4579	47.9344	1377	GPS	04.04.2016	GB nets, sieves	Ranarilalatiana	Tolotra
NHRS_JLKB 000010685	Copelatus	distinguendus		Female	1	NHRS	88	15.5	5.67742		MAD16-36		Ambatovikinina stream	Amboasarianala		Anjozorobe	Analamanga	Antananarivo	Madagascar	Africa	-18.4579	47.9344	1377	GPS	04.04.2016	GB nets, sieves	Ranarilalatiana	Tolotra
NHRS_JLKB 000010686	Copelatus	distinguendus		Male	1	NHRS	93	15.5	6		MAD16-43	Stream with side pools	Antanambe stream, West of Amboasarianala village	Amboasarianala		Anjozorobe	Analamanga	Antananarivo	Madagascar	Africa	-18.4671	47.9381	1271	GPS	07.04.2016	GB nets, sieves	Ranarilalatiana	Tolotra
NHRS_JLKB 000010687	Copelatus	distinguendus		Female	1	NHRS	88	15.5	5.67742		MAD16-43	Stream with side pools	Antanambe stream, West of Amboasarianala village	Amboasarianala		Anjozorobe	Analamanga	Antananarivo	Madagascar	Africa	-18.4671	47.9381	1271	GPS	07.04.2016	GB nets, sieves	Ranarilalatiana	Tolotra
NHRS_JLKB 000010688	Copelatus	distinguendus		Male	1	NHRS	88	15.5	5.67742		MAD16-44	Small stream, bedrock and grass at edge	Mangarivotra stream	Amboasarianala		Anjozorobe	Analamanga	Antananarivo	Madagascar	Africa	-18.4676	47.9254	1271	GPS	07.04.2016	GB nets, sieves	Ranarilalatiana	Tolotra
NHRS_JLKB 000010689	Copelatus	distinguendus		Male	1	NHRS	89	15.5	5.74194		MAD16-44	Small stream, bedrock and grass at edge	Mangarivotra stream	Amboasarianala		Anjozorobe	Analamanga	Antananarivo	Madagascar	Africa	-18.4676	47.9254	1271	GPS	07.04.2016	GB nets, sieves	Ranarilalatiana	Tolotra
NHRS_JLKB 000010690	Copelatus	distinguendus		Female	1	NHRS	87	15.5	5.6129		MAD16-44	Small stream, bedrock and grass at edge	Mangarivotra stream	Amboasarianala		Anjozorobe	Analamanga	Antananarivo	Madagascar	Africa	-18.4676	47.9254	1271	GPS	07.04.2016	GB nets, sieves	Ranarilalatiana	Tolotra
NHRS_JLKB 000010691	Copelatus	distinguendus		Female	1	NHRS	87	15.5	5.6129		MAD16-44	Small stream, bedrock and grass at edge	Mangarivotra stream	Amboasarianala		Anjozorobe	Analamanga	Antananarivo	Madagascar	Africa	-18.4676	47.9254	1271	GPS	07.04.2016	GB nets, sieves	Ranarilalatiana	Tolotra
NHRS_JLKB 000010718	Copelatus	distinguendus		Female	1	NMW	89	15.5	5.74194		Exp.E / MD211	Spring area with meadow swamps		RN7 (Km378)		Ambohimahasoa	Mtsiatra Ambony	Fianarantsoa	Madagascar	Africa	-20.7385	47.2364	1500		16.04.2011		Gerecke	R
NHRS_JLKB 000010786	Copelatus	distinguendus			10	NHRS, DEUA & PBZT/MBC					MAD11-16	Pond and inlet stream	500 m E Lac Froid by the road	Ambohimahavony	Manjakatompo Ankaratra Reserve	Ambatolampy	Vakinankaratra	Antananarivo	Madagascar	Africa	-19.3449	47.3338	1620	GPS	04.11.2011	GBnets and sieves	Bergsten	Johannes	Bukontaite	Rasa	Ranarilalatiana	Tolotra	Randriamihaja	Herisahala	J.
NHRS_JLKB 000010787	Copelatus	distinguendus			5	NHRS					MAD11-12	Bog in rainforest	Sahamalaotra 2 km from Vohiparara	Vohiparara	Ranomafana National Park	Lalangina	Matsiatra Ambony	Fianarantsoa	Madagascar	Africa	-21.2381	47.3949	1140	GPS	01.11.2011	Sieves and Stamping	Bergsten	Johannes	Bukontaite	Rasa	Ranarilalatiana	Tolotra	Randriamihaja	Herisahala	J.
NHRS_JLKB 000010788	Copelatus	distinguendus			7	NHRS					MAD16-29	Bog with grass	Bog in Southwest of Ambohitantely Reserve	Firarazana		Ankazobe	Analamanga	Antananarivo	Madagascar	Africa	-18.1672	47.2609	1532	GPS	17.03.2016	GB nets, sieves	Ranarilalatiana	Tolotra
NHRS_JLKB 000010789	Copelatus	distinguendus			11	NHRS, DEUA & PBZT/MBC					MAD16-26	Stream and bog with grass at edge of	Large stream by the road to military camp	Maharidaza		Ankazobe	Analamanga	Antananarivo	Madagascar	Africa	-18.221	47.2509	1547	GPS	14.03.2016	GB nets, sieves	Ranarilalatiana	Tolotra
NHRS_JLKB 000010790	Copelatus	distinguendus		Female	1	NHRS					MAD16-44	Small stream, bedrock and grass at edge	Mangarivotra stream	Amboasarianala		Anjozorobe	Analamanga	Antananarivo	Madagascar	Africa	-18.4676	47.9254	1271	GPS	07.04.2016	GB nets, sieves	Ranarilalatiana	Tolotra
NHRS_JLKB 000010791	Copelatus	distinguendus			5	NHRS, DEUA & PBZT/MBC					MAD16-46	Lake with grass at margins		Lac froid	Manjakatompo Ankaratra Reserve	Ambatolampy	Vakinankaratra	Antananarivo	Madagascar	Africa	-19.3429	47.3389	1651	GPS	17.09.2016	GB nets, sieves	Ranarilalatiana	Tolotra
NHRS_JLKB 000010792	Copelatus	distinguendus			18	NHRS, DEUA & PBZT/MBC					MAD16-47	Stream with side pools and grass at edge	Ankafotra stream	Ankafotra mountain	Manjakatompo Ankaratra Reserve	Ambatolampy	Vakinankaratra	Antananarivo	Madagascar	Africa	-19.3375	47.2453	2466	GPS	18.09.2016	GB nets, sieves	Ranarilalatiana	Tolotra
NHRS_JLKB 000010793	Copelatus	distinguendus			8	NHRS					P30MD33	Marshy area, no trees, from narrow (max 40 cm wide) stream. Hard ground, slow flow	Col des Tapias, 48.5 km. N. Ambositra; 211 km N. Fianarantsoa	Sahatsiho Ambohimanjaka		Ambositra	Amoron'i Mania	Fianarantsoa	Madagascar	Africa	-20.2388	47.1002	1442	GPS	08.12.2004	Hand net, sieve
NHRS_JLKB 000010797	Copelatus	distinguendus			6	NHRS, DEUA & PBZT/MBC					MAD16-24	Lake with grass at margins	Lake in the road to Manjato forest	Firarazana		Ankazobe	Analamanga	Antananarivo	Madagascar	Africa	-18.1313	47.2398	1551	GPS	12.03.2016	GB nets, sieves	Ranarilalatiana	Tolotra
NHRS_JLKB 000010827	Copelatus	distinguendus		Male	1	NHRS	88	15.5	5.67742		MAD14-64	larger river with rocks	river Marolakana at the croosing place		Anjanaharibe Sud Reserve	Andapa	Sava	Antsiranana	Madagascar	Africa	-14.7623	49.4834	920	GPS	15.11.2014	GBnets and sieves	Bergsten	Johannes	Bukontaite	Rasa	Ranarilalatiana	Tolotra	Randriamihaja	Herisahala	J.	Holmgren	Sandra
NHRS_JLKB 000010828	Copelatus	distinguendus		Male	1	NHRS					MAD14-64	larger river with rocks	river Marolakana at the croosing place		Anjanaharibe Sud Reserve	Andapa	Sava	Antsiranana	Madagascar	Africa	-14.7623	49.4834	920	GPS	15.11.2014	GBnets and sieves	Bergsten	Johannes	Bukontaite	Rasa	Ranarilalatiana	Tolotra	Randriamihaja	Herisahala	J.	Holmgren	Sandra
NHRS_JLKB 000010829	Copelatus	distinguendus			3	NHRS					MAD14-75	medium size river over bedrock	Manankazo river by the bridge of RN4			Ankazobe	Analamanga	Antananarivo	Madagascar	Africa	-18.158	47.2104	1450	GPS	21.11.2014	GBnets and sieves	Bergsten	Johannes	Ranarilalatiana	Tolotra	Randriamihaja	Herisahala	J.
NHRS_JLKB 000010830	Copelatus	distinguendus		Female	1	NHRS					MAD14-07	forestmarsh	450m along Sahamalaotra trail, left at the first junction		Ranomafana National Park	Lalangina	Matsiatra Ambony	Fianarantsoa	Madagascar	Africa	-21.2382	47.3947	1130	GPS	02.11.2014	GBnets and sieves	Bergsten	Johannes	Ranarilalatiana	Tolotra	Holmgren	Sandra
NHRS_JLKB 000010831	Copelatus	distinguendus			2	NHRS					MAD14-78	forestmarsh	Marsh next to the stream by Saha forest, 10km E of Anjozorobe		Anjozorobe - Angavo Reserve	Anjozorobe	Analamanga	Antananarivo	Madagascar	Africa	-18.4128	47.9439	1320	GPS	23.11.2014	GBnets and sieves	Bergsten	Johannes	Bukontaite	Rasa	Ranarilalatiana	Tolotra	Randriamihaja	Herisahala	J.	Holmgren	Sandra
NHRS_JLKB 000010832	Copelatus	distinguendus		Female	1	NHRS					MJK12-02	swamp close to skol river	Analamitana		Manjakatompo Ankaratra Reserve	Ambatolampy	Vakinankaratra	Antananarivo	Madagascar	Africa	-19.364	47.2991	1757	GPS	22.02.2012	GBnets and sieves		Ranarilalatiana	Tolotra	Randriamihaja	Herisahala	J.
NHRS_JLKB 000010833	Copelatus	distinguendus		Male	1	NHRS					MAD11-27	bog with red mud	at the S board of park	Antsampanana	Analamazaotra National Park	Moramanga	Alaotra Mangoro	Toamasina	Madagascar	Africa	-18.9546	48.4405	910	GPS	09.11.2011	Sieves and Stamping	Bergsten	Johannes	Bukontaite	Rasa	Ranarilalatiana	Tolotra	Randriamihaja	Herisahala	J.
NHRS_JLKB 000010834	Copelatus	distinguendus			14	NHRS, DEUA & PBZT/MBC					MAD14-74	medium size, slow flowing river	Andranofeno river by the bridge of RN4 , next to Andranofeno Sud village	Andranofeno Sud		Ankazobe	Analamanga	Antananarivo	Madagascar	Africa	-18.0844	47.1776	1430	GPS	21.11.2011	GBnets and sieves	Bergsten	Johannes	Ranarilalatiana	Tolotra	Randriamihaja	Herisahala	J.
NHRS_JLKB 000010835	Copelatus	distinguendus		Female	1	NHRS					TR18L10	Hygropetric rock and stangnant pools	Stream with bedrock by the bridge of the road to Vatobe in South of the reserve			Ankazobe	Analamanga	Antananarivo	Madagascar	Africa	-18.2023	47.278	1556	GPS	11.04.2018	Forceps, pipette, white pan & sieves	Ranarilalatiana	Tolotra
NHRS_JLKB 000065754	Copelatus	distinguendus		Female	1	NMW	89	15.5	5.74194		M6			Vohiparara	Ranomafana National Park	Lalangina	Matsiatra Ambony	Fianarantsoa	Madagascar	Africa			1100-1200		21–24.01.1993		Janak	J
NHRS_JLKB 000065755	Copelatus	distinguendus		Female	1	NMW	88	15.5	5.67742		M6			Vohiparara	Ranomafana National Park	Lalangina	Matsiatra Ambony	Fianarantsoa	Madagascar	Africa			1100-1200		21–24.01.1993		Janak	J
NHRS_JLKB 000065756	Copelatus	distinguendus		Female	1	NMW	90	15.5	5.80645		PO533		Andranofeno Sud riv.	Andranofeno Sud		Ankazobe	Analamanga	Antananarivo	Madagascar	Africa	-18.0833	47.1794			06.11.1995		Elouard	JM	Oliarinony	R
NHRS_JLKB 000065757	Copelatus	distinguendus		Female	1	NMW	86	15.5	5.54839		Md-4				Andasibe National Park	Moramanga	Alaotra Mangoro	Toamasina	Madagascar	Africa					07.12.2000		Dolin	W
NHRS_JLKB 000065758	Copelatus	distinguendus		Female	1	NMW	94	15.5	6.06452		E-Madagascar (07)			Andranokobaka, N Moramanga		Moramanga	Alaotra Mangoro	Toamasina	Madagascar	Africa	-18.8788	48.2294	800		13.01.1995		Janak	J	Dunay	G
NHRS_JLKB 000065759	Copelatus	distinguendus		Female	1	NMW	90	15.5	5.80645		E-Madagascar (09)			5km N Didy		Ambatondrazaka	Alaotra Mangoro	Toamasina	Madagascar	Africa			1100-1200		14–16.01.1995		Janak	J	Dunay	G
NHRS_JLKB 000065760	Copelatus	distinguendus		Female	1	NMW	92	15.5	5.93548		E-Madagascar (10)			Ambatombe = Ambatobe near Andilamena		Andilamena	Alaotra Mangoro	Toamasina	Madagascar	Africa			900		17.01.1995		Janak	J	Dunay	G
NHRS_JLKB 000065761	Copelatus	distinguendus		Male	1	NMW	94	15.5	6.06452		E-Madagascar (11)			Ampamoho, near Andilamena		Andilamena	Alaotra Mangoro	Toamasina	Madagascar	Africa			1200-1300		18.01.1995		Janak	J	Dunay	G
BMNH_797884	Copelatus	insuetus		Female	1	BMNH	71	15.5	4.58065	MSL294: A12	P61BI02	Chanel of standing water	Andasibe National Park, Chanel, on the way to the Green Lake	Ampasimpotsy	Andasibe National Park	Moramanga	Alaotra Mangoro	Toamasina	Madagascar	Africa	-18.935	48.4183	944	GPS	04.01.2007	hand net, sieve	Isambert	Benjamin	et al
BMNH_797895	Copelatus	insuetus		Female	1	BMNH	68	15.5	4.3871	MSL294: B11	P60BI15	4th stream between Camp 1 and Camp 2, medium size	Zahamena National Park, Analamaintsoa Forest between Camp Site 1 and Camp Site 2		Zahamena National Park	Ambatondrazaka	Alaotra Mangoro	Toamasina	Madagascar	Africa	-17.5205	48.7213	1075	GPS	31.12.2006	hand net, sieve	Isambert	Benjamin	et al
CASENT_5004000	Copelatus	insuetus		Female	1	CAS	74	15.5	4.77419		COL-DHK-2001-003		Mixed tropical forest	Vohiparara village	Ranomafana National Park	Lalangina	Matsiatra Ambony	Fianarantsoa	Madagascar	Africa	-21.2391	47.3849	1160	GPS	02–22.01.2001		Kavanugh	DH	Kavanugh	KM
CASENT_5004056	Copelatus	insuetus		Male	1	CAS	75	15.5	4.83871		DHK-01-004		Mixed tropical forest	Vohiparara area	Ranomafana National Park	Lalangina	Matsiatra Ambony	Fianarantsoa	Madagascar	Africa	-21.2264	47.3698	1170	GPS	02–22.01.2001		Kavanugh	DH	Kavanugh	KM
CASENT_5004070	Copelatus	insuetus		Male	1	CAS	75	15.5	4.83871		DHK-01-004		Mixed tropical forest	Vohiparara area	Ranomafana National Park	Lalangina	Matsiatra Ambony	Fianarantsoa	Madagascar	Africa	-21.2264	47.3698	1170	GPS	02–22.01.2001		Kavanugh	DH	Kavanugh	KM
CASENT_5004071	Copelatus	insuetus		Male	1	CAS	76	15.5	4.90323		DHK-01-004		Mixed tropical forest	Vohiparara area	Ranomafana National Park	Lalangina	Matsiatra Ambony	Fianarantsoa	Madagascar	Africa	-21.2264	47.3698	1170	GPS	02–22.01.2001		Kavanugh	DH	Kavanugh	KM
CASENT_5004075	Copelatus	insuetus		Male	1	CAS	73	15.5	4.70968		DHK-01-004		Mixed tropical forest	Vohiparara area	Ranomafana National Park	Lalangina	Matsiatra Ambony	Fianarantsoa	Madagascar	Africa	-21.2264	47.3698	1170	GPS	02–22.01.2001		Kavanugh	DH	Kavanugh	KM
CASENT_8131927	Copelatus	insuetus		Female	1	CAS	75	15.5	4.83871		MA-02-09B-17	Forest edge, mixed tropical forest, open area	Radio tower		Ranomafana National Park	Ifanadiana	Vatovavy Fitovinany	Fianarantsoa	Madagascar	Africa	-21.2514	47.4119	1130	GPS	19–26.02.2002	Malaise trap	Irwin	M	Harin'hala	R
NHRS_JLKB 000010534	Copelatus	insuetus		Male	1	NHRS	69	15.5	4.45161		MAD14-81	River with side pools	Betsabora river by RN2 near Antsampanana village, 6km W of Moramanga	RN2, Betsabora river		Moramanga	Alaotra Mangoro	Toamasina	Madagascar	Africa	-18.9247	48.1828	900	GPS	24.11.2014	Gbnets	Bergsten	Johannes	Ranarilalatiana	Tolotra	Randriamihaja	Jacquelin
NHRS_JLKB 000010535	Copelatus	insuetus		Female	1	NHRS	71	15.5	4.58065		MAD14-81	River with side pools	Betsabora river by RN2 near Antsampanana village, 6km W of Moramanga	RN2, Betsabora river		Moramanga	Alaotra Mangoro	Toamasina	Madagascar	Africa	-18.9247	48.1828	900	GPS	24.11.2014	Gbnets	Bergsten	Johannes	Ranarilalatiana	Tolotra	Randriamihaja	Jacquelin
NHRS_JLKB 000010536	Copelatus	insuetus		Male	1	NHRS	71	15.5	4.58065		MAD14-81	River with side pools	Betsabora river by RN2 near Antsampanana village, 6km W of Moramanga	RN2, Betsabora river		Moramanga	Alaotra Mangoro	Toamasina	Madagascar	Africa	-18.9247	48.1828	900	GPS	24.11.2014	Gbnets	Bergsten	Johannes	Ranarilalatiana	Tolotra	Randriamihaja	Jacquelin
NHRS_JLKB 000010537	Copelatus	insuetus		Female	1	NHRS	67	15.5	4.32258		MAD14-81	River with side pools	Betsabora river by RN2 near Antsampanana village, 6km W of Moramanga	RN2, Betsabora river		Moramanga	Alaotra Mangoro	Toamasina	Madagascar	Africa	-18.9247	48.1828	900	GPS	24.11.2014	Gbnets	Bergsten	Johannes	Ranarilalatiana	Tolotra	Randriamihaja	Jacquelin
NHRS_JLKB 000010606	Copelatus	insuetus		Male	1	NHRS	71	15.5	4.58065		MAD14-81	River with side pools	Betsabora river by RN2 near Antsampanana village, 6km W of Moramanga	RN2, Betsabora river		Moramanga	Alaotra Mangoro	Toamasina	Madagascar	Africa	-18.9247	48.1828	900	GPS	24.11.2014	Gbnets	Bergsten	Johannes	Ranarilalatiana	Tolotra	Randriamihaja	Jacquelin
NHRS_JLKB 000010607	Copelatus	insuetus		Male	1	NHRS	69	15.5	4.45161		MAD14-81	River with side pools	Betsabora river by RN2 near Antsampanana village, 6km W of Moramanga	RN2, Betsabora river		Moramanga	Alaotra Mangoro	Toamasina	Madagascar	Africa	-18.9247	48.1828	900	GPS	24.11.2014	Gbnets	Bergsten	Johannes	Ranarilalatiana	Tolotra	Randriamihaja	Jacquelin
NHRS_JLKB 000010608	Copelatus	insuetus		Male	1	NHRS	69	15.5	4.45161		MAD14-81	River with side pools	Betsabora river by RN2 near Antsampanana village, 6km W of Moramanga	RN2, Betsabora river		Moramanga	Alaotra Mangoro	Toamasina	Madagascar	Africa	-18.9247	48.1828	900	GPS	24.11.2014	Gbnets	Bergsten	Johannes	Ranarilalatiana	Tolotra	Randriamihaja	Jacquelin
NHRS_JLKB 000010609	Copelatus	insuetus		Male	1	NHRS	70	15.5	4.51613		MAD14-81	River with side pools	Betsabora river by RN2 near Antsampanana village, 6km W of Moramanga	RN2, Betsabora river		Moramanga	Alaotra Mangoro	Toamasina	Madagascar	Africa	-18.9247	48.1828	900	GPS	24.11.2014	Gbnets	Bergsten	Johannes	Ranarilalatiana	Tolotra	Randriamihaja	Jacquelin
NHRS_JLKB 000010610	Copelatus	insuetus		Female	1	NHRS	70	15.5	4.51613		MAD14-81	River with side pools	Betsabora river by RN2 near Antsampanana village, 6km W of Moramanga	RN2, Betsabora river		Moramanga	Alaotra Mangoro	Toamasina	Madagascar	Africa	-18.9247	48.1828	900	GPS	24.11.2014	Gbnets	Bergsten	Johannes	Ranarilalatiana	Tolotra	Randriamihaja	Jacquelin
NHRS_JLKB 000010611	Copelatus	insuetus		Female	1	NHRS	71	15.5	4.58065		MAD14-81	River with side pools	Betsabora river by RN2 near Antsampanana village, 6km W of Moramanga	RN2, Betsabora river		Moramanga	Alaotra Mangoro	Toamasina	Madagascar	Africa	-18.9247	48.1828	900	GPS	24.11.2014	Gbnets	Bergsten	Johannes	Ranarilalatiana	Tolotra	Randriamihaja	Jacquelin
NHRS_JLKB 000010692	Copelatus	insuetus		Female	1	NHRS	67	15.5	4.32258		MAD15-1	Pond with dead leaves	Non permanent pond near trail to "lac rouge"	Bas fond	Analamazaotra National Park	Moramanga	Alaotra Mangoro	Toamasina	Madagascar	Africa	-18.5627	48.2504	943	GPS	16.03.2015	Net, sieve	Ranarilalatiana	Tolotra	Randriamihaja	Jacquelin
NHRS_JLKB 000010693	Copelatus	insuetus		Female	1	NHRS	70	15.5	4.51613		MAD15-1	Pond with dead leaves	Non permanent pond near trail to "lac rouge"	Bas fond	Analamazaotra National Park	Moramanga	Alaotra Mangoro	Toamasina	Madagascar	Africa	-18.5627	48.2504	943	GPS	16.03.2015	Net, sieve	Ranarilalatiana	Tolotra	Randriamihaja	Jacquelin
NHRS_JLKB 000010780	Copelatus	insuetus			33	NHRS, DEUA & PBZT/MBC					MAD14-81	River with side pools	Betsabora river by RN2 near Antsampanana village, 6km W of Moramanga	RN2, Betsabora river		Moramanga	Alaotra Mangoro	Toamasina	Madagascar	Africa	-18.9247	48.1828	900	GPS	24.11.2014	Gbnets	Bergsten	Johannes	Ranarilalatiana	Tolotra	Randriamihaja	Jacquelin
NHRS_JLKB 000010783	Copelatus	insuetus		Female	2	NHRS					MAD11-26	dried up river bed with stagnant pools	150 m from the main enterance of the park		Analamazaotra National Park	Moramanga	Alaotra Mangoro	Toamasina	Madagascar	Africa	-18.9357	48.4174	930	GPS	08.11.2011	GB nets and sieves	Bergsten	Johannes	Bukontaite	Rasa	Ranarilalatiana	Tolotra	Randriamihaja	Herisahala	J.
NHRS_JLKB 000010816	Copelatus	insuetus		Male	1	NHRS	76	15.5	4.90323		MAD18-109	pool w. dead leaves continuing into a Pandanus swamp just next to larger foreststream	waterpool with dead leaves continuing into a Pandanus swamp, next to Manambato stream, 150m upstream Camp Cascade	Sect. Antanandava	Zahamena National Park	Ambatondrazaka	Alaotra Mangoro	Toamasina	Madagascar	Africa	-17.5458	48.7244	1270	GPS	10–11.03.2018	GB Nets, white pan & sieves	Bergsten	Johannes	Ranarilalatiana	Tolotra
NHRS_JLKB 000010817	Copelatus	insuetus		Male	1	NHRS	66	15.5	4.25806		MAD18-80	Forestswamp with large Pandanus species, incl a waterfilled golddigging hole	Pandanus-swamp next to path towards Camp Cascade, incl. A waterfilled golddigging hole	Sect. Antanandava	Zahamena National Park	Ambatondrazaka	Alaotra Mangoro	Toamasina	Madagascar	Africa	-17.5166	48.7227	1040	GPS	07.03.2018	GB Nets, white pan & sieves	Bergsten	Johannes	Ranarilalatiana	Tolotra
NHRS_JLKB 000010839	Copelatus	insuetus		Male	1	NHRS	71	15.5	4.58065		MAD14-18	dried up river bed with stagnant pools	250m E of park entrance		Analamazaotra National Park	Moramanga	Alaotra Mangoro	Toamasina	Madagascar	Africa	-18.9357	48.4174	930	GPS	27.11.2014	GBnets and sieves	Bergsten	Johannes	Bukontaite	Rasa	Ranarilalatiana	Tolotra	Randriamihaja	Herisahala	J.	Holmgren	Sandra
NHRS_JLKB 000010840	Copelatus	insuetus		1m,2f	3	NHRS					MAD14-18	dried up river bed with stagnant pools	250m E of park entrance		Analamazaotra National Park	Moramanga	Alaotra Mangoro	Toamasina	Madagascar	Africa	-18.9357	48.4174	930	GPS	27.11.2014	GBnets and sieves	Bergsten	Johannes	Bukontaite	Rasa	Ranarilalatiana	Tolotra	Randriamihaja	Herisahala	J.	Holmgren	Sandra
NHRS_JLKB 000010841	Copelatus	insuetus		Female	1	NHRS	75	15.5	4.83871		MAD14-15	shallow forest pool	pond 100m E from Lac Vert		Analamazaotra National Park	Moramanga	Alaotra Mangoro	Toamasina	Madagascar	Africa	-18.9385	48.4219	940	GPS	27.11.2014	GBnets and sieves	Bergsten	Johannes	Bukontaite	Rasa	Ranarilalatiana	Tolotra	Randriamihaja	Herisahala	J.	Holmgren	Sandra
NHRS_JLKB 000010842	Copelatus	insuetus		Male	1	NHRS	71	15.5	4.58065		MAD14-83	forest pond with some vegetaion	12km N of park entrance		Mantadia National Park	Moramanga	Alaotra Mangoro	Toamasina	Madagascar	Africa	-18.7911	48.4259	960	GPS	28.11.2014	GBnets and sieves	Bergsten	Johannes	Bukontaite	Rasa	Ranarilalatiana	Tolotra	Randriamihaja	Herisahala	J.	Holmgren	Sandra
NHRS_JLKB 000010843	Copelatus	insuetus			34	NHRS, DEUA & PBZT/MBC					MAD14-83	forest pond with some vegetaion	12km N of park entrance		Mantadia National Park	Moramanga	Alaotra Mangoro	Toamasina	Madagascar	Africa	-18.7911	48.4259	960	GPS	28.11.2014	GBnets and sieves	Bergsten	Johannes	Bukontaite	Rasa	Ranarilalatiana	Tolotra	Randriamihaja	Herisahala	J.	Holmgren	Sandra
NHRS_JLKB 000010844	Copelatus	insuetus		Female	1	NHRS					MAD14-14	shallow partly dried out forest pond	150m E of park entrance		Analamazaotra National Park	Moramanga	Alaotra Mangoro	Toamasina	Madagascar	Africa	-18.9355	48.4166	930	GPS	27.11.2014	GBnets and sieves	Bergsten	Johannes	Bukontaite	Rasa	Ranarilalatiana	Tolotra	Randriamihaja	Herisahala	J.	Holmgren	Sandra
NHRS_JLKB 000010872	Copelatus	insuetus		Male	1	NHRS	69	15.5	4.45161		MAD18-80	Forestswamp with large Pandanus species, incl a waterfilled golddigging hole	Pandanus-swamp next to path towards Camp Cascade, incl. A waterfilled golddigging hole	Sect. Antanandava	Zahamena National Park	Ambatondrazaka	Alaotra Mangoro	Toamasina	Madagascar	Africa	-17.5166	48.7227	1040	GPS	07.03.2018	GB Nets, white pan & sieves	Bergsten	Johannes	Ranarilalatiana	Tolotra
NHRS_JLKB 000010873	Copelatus	insuetus		Male	1	NHRS	72	15.5	4.64516		MAD18-80	Forestswamp with large Pandanus species, incl a waterfilled golddigging hole	Pandanus-swamp next to path towards Camp Cascade, incl. A waterfilled golddigging hole	Sect. Antanandava	Zahamena National Park	Ambatondrazaka	Alaotra Mangoro	Toamasina	Madagascar	Africa	-17.5166	48.7227	1040	GPS	07.03.2018	GB Nets, white pan & sieves	Bergsten	Johannes	Ranarilalatiana	Tolotra
NHRS_JLKB 000010874	Copelatus	insuetus		Male	1	NHRS	72	15.5	4.64516		MAD18-80	Forestswamp with large Pandanus species, incl a waterfilled golddigging hole	Pandanus-swamp next to path towards Camp Cascade, incl. A waterfilled golddigging hole	Sect. Antanandava	Zahamena National Park	Ambatondrazaka	Alaotra Mangoro	Toamasina	Madagascar	Africa	-17.5166	48.7227	1040	GPS	07.03.2018	GB Nets, white pan & sieves	Bergsten	Johannes	Ranarilalatiana	Tolotra
NHRS_JLKB 000010875	Copelatus	insuetus		Male	1	NHRS	70	15.5	4.51613		MAD18-91	Forestswamp with large Pandanus species, incl a waterfilled golddigging hole	Pandanus-swamp next to path towards Camp Cascade, incl. A waterfilled golddigging hole	Sect. Antanandava	Zahamena National Park	Ambatondrazaka	Alaotra Mangoro	Toamasina	Madagascar	Africa	-17.5225	48.7227	1040	GPS	08.03.2018	GB Nets, white pan & sieves	Bergsten	Johannes	Ranarilalatiana	Tolotra
NHRS_JLKB 000010876	Copelatus	insuetus		Male	1	NHRS	71	15.5	4.58065		MAD18-109	pool w. dead leaves continuing into a Pandanus swamp just next to larger foreststream	waterpool with dead leaves continuing into a Pandanus swamp, next to Manambato stream, 150m upstream Camp Cascade	Sect. Antanandava	Zahamena National Park	Ambatondrazaka	Alaotra Mangoro	Toamasina	Madagascar	Africa	-17.5458	48.7244	1270	GPS	10–11.03.2018	GB Nets, white pan & sieves	Bergsten	Johannes	Ranarilalatiana	Tolotra
NHRS_JLKB 000010877	Copelatus	insuetus		Female	1	NHRS	71	15.5	4.58065		MAD18-109	pool w. dead leaves continuing into a Pandanus swamp just next to larger foreststream	waterpool with dead leaves continuing into a Pandanus swamp, next to Manambato stream, 150m upstream Camp Cascade	Sect. Antanandava	Zahamena National Park	Ambatondrazaka	Alaotra Mangoro	Toamasina	Madagascar	Africa	-17.5458	48.7244	1270	GPS	10–11.03.2018	GB Nets, white pan & sieves	Bergsten	Johannes	Ranarilalatiana	Tolotra
NHRS_JLKB 000010878	Copelatus	insuetus		Female	1	NHRS	69	15.5	4.45161		MAD18-109	pool w. dead leaves continuing into a Pandanus swamp just next to larger foreststream	waterpool with dead leaves continuing into a Pandanus swamp, next to Manambato stream, 150m upstream Camp Cascade	Sect. Antanandava	Zahamena National Park	Ambatondrazaka	Alaotra Mangoro	Toamasina	Madagascar	Africa	-17.5458	48.7244	1270	GPS	10–11.03.2018	GB Nets, white pan & sieves	Bergsten	Johannes	Ranarilalatiana	Tolotra
NHRS_JLKB 000010879	Copelatus	insuetus		Female	1	NHRS	70	15.5	4.51613		MAD18-109	pool w. dead leaves continuing into a Pandanus swamp just next to larger foreststream	waterpool with dead leaves continuing into a Pandanus swamp, next to Manambato stream, 150m upstream Camp Cascade	Sect. Antanandava	Zahamena National Park	Ambatondrazaka	Alaotra Mangoro	Toamasina	Madagascar	Africa	-17.5458	48.7244	1270	GPS	10–11.03.2018	GB Nets, white pan & sieves	Bergsten	Johannes	Ranarilalatiana	Tolotra
NHRS_JLKB 000010880	Copelatus	insuetus			11	NHRS, DEUA & PBZT/MBC					MAD18-80	Forestswamp with large Pandanus species, incl a waterfilled golddigging hole	Pandanus-swamp next to path towards Camp Cascade, incl. A waterfilled golddigging hole	Sect. Antanandava	Zahamena National Park	Ambatondrazaka	Alaotra Mangoro	Toamasina	Madagascar	Africa	-17.5166	48.7227	1040	GPS	07.03.2018	GB Nets, white pan & sieves	Bergsten	Johannes	Ranarilalatiana	Tolotra
NHRS_JLKB 000010881	Copelatus	insuetus		Female	1	NHRS					MAD18-81	small foreststream	Analamaitso forest, first foreststream x-ing path from Camp Bemoara towards Camp Cascade	Sect. Antanandava	Zahamena National Park	Ambatondrazaka	Alaotra Mangoro	Toamasina	Madagascar	Africa	-17.5179	48.7232	1050	GPS	07.03.2018	GB Nets, white pan & sieves	Bergsten	Johannes	Ranarilalatiana	Tolotra
NHRS_JLKB 000010882	Copelatus	insuetus		Female	3	NHRS					MAD18-90	Larger shaded forestswamp with smaller ground-Pandanus species w. from which many dead brown elongate leaves. Also grass/halfgrass tussocks. At end of swamp also waterfilled golddigging holes in the mud	Ambavahala forest; larger shaded forest swamp with smaller species of Pandanus and grass/halfgrass tussocks, approx. 2 km before camp Cascade	Sect. Antanandava	Zahamena National Park	Ambatondrazaka	Alaotra Mangoro	Toamasina	Madagascar	Africa	-17.53	48.7161	1070	GPS	08.03.2018	GB Nets, white pan & sieves	Bergsten	Johannes	Ranarilalatiana	Tolotra
NHRS_JLKB 000010883	Copelatus	insuetus		Female	2	NHRS					MAD18-91	Forestswamp with large Pandanus species, incl a waterfilled golddigging hole	Pandanus-swamp next to path towards Camp Cascade, incl. A waterfilled golddigging hole	Sect. Antanandava	Zahamena National Park	Ambatondrazaka	Alaotra Mangoro	Toamasina	Madagascar	Africa	-17.5225	48.7227	1040	GPS	08.03.2018	GB Nets, white pan & sieves	Bergsten	Johannes	Ranarilalatiana	Tolotra
NHRS_JLKB 000010884	Copelatus	insuetus		Female	1	NHRS					MAD18-92	waterfilled golddigging hole in flat/sink part of forest w. rick undergrowt vegetation like grasses. Flat part turns into waterfilled swamp w. vegetation after heavy rain	Analamaitso forest, waterfilled golddigging hole next to path from Camp Bemoara towards Camp Cascade	Sect. Antanandava	Zahamena National Park	Ambatondrazaka	Alaotra Mangoro	Toamasina	Madagascar	Africa	-17.5166	48.7225	1090	GPS	08.03.2018	GB Nets, white pan & sieves	Bergsten	Johannes	Ranarilalatiana	Tolotra
NHRS_JLKB 000010885	Copelatus	insuetus		Female	1	NHRS					ZAH13-02	slow stream with dead leaves on stagnant water	the way to Camp site 2 (cascade)		Zahamena National Park	Ambatondrazaka	Alaotra Mangoro	Toamasina	Madagascar	Africa	-17.5289	48.7231	1090	GPS	19.03.2013	GB nets, sieves	Ranarilalatiana	Tolotra	Randriamihaja	Herisahala	J.
NHRS_JLKB 000010886	Copelatus	insuetus		Female	6	NHRS, DEUA & PBZT/MBC					MAD18-109	pool w. dead leaves continuing into a Pandanus swamp just next to larger foreststream	waterpool with dead leaves continuing into a Pandanus swamp, next to Manambato stream, 150m upstream Camp Cascade	Sect. Antanandava	Zahamena National Park	Ambatondrazaka	Alaotra Mangoro	Toamasina	Madagascar	Africa	-17.5458	48.7244	1270	GPS	10–11.03.2018	GB Nets, white pan & sieves	Bergsten	Johannes	Ranarilalatiana	Tolotra
NHRS_JLKB 000030227	Copelatus	insuetus	Holotype	Male	1	MNHN	71	15.5	4.58065						Perinet = Andasibe National Park	Moramanga	Alaotra Mangoro	Toamasina	Madagascar	Africa
NHRS_JLKB 000030228	Copelatus	insuetus		Female	1	MNHN	74	15.5	4.77419						Perinet = Andasibe National Park	Moramanga	Alaotra Mangoro	Toamasina	Madagascar	Africa
NHRS_JLKB 000030229	Copelatus	insuetus		Female	1	MNHN	70	15.5	4.51613						Perinet = Andasibe National Park	Moramanga	Alaotra Mangoro	Toamasina	Madagascar	Africa
NHRS_JLKB 000030230	Copelatus	insuetus		Male	1	MNHN	73	15.5	4.70968						Sokobe = Lokobe National Park	Nosy-Be	Diana	Antsiranana	Madagascar	Africa	-13.4135	48.3228			05.1957		Hoyt
NHRS_JLKB 000030302	Copelatus	insuetus		Female	1	NMW	78	15.5	5.03226		Madagascar (Md-4/5)				Andasibe National Park	Moramanga	Alaotra Mangoro	Toamasina	Madagascar	Africa			1250		05.12.2000		Dolin	W
NHRS_JLKB 000030303	Copelatus	insuetus		Female	1	NMW	76	15.5	4.90323		Madagascar (Md-4/5)				Andasibe National Park	Moramanga	Alaotra Mangoro	Toamasina	Madagascar	Africa			1250		05.12.2000		Dolin	W
NHRS_JLKB 000030304	Copelatus	insuetus		Female	1	NMW	73	15.5	4.70968		Madagascar (Md-4/5)				Andasibe National Park	Moramanga	Alaotra Mangoro	Toamasina	Madagascar	Africa			1250		05.12.2000		Dolin	W
NHRS_JLKB 000030305	Copelatus	insuetus		Female	1	NMW	66	15.5	4.25806		Madagascar (Md-4/5)				Andasibe National Park	Moramanga	Alaotra Mangoro	Toamasina	Madagascar	Africa			1250		05.12.2000		Dolin	W
NHRS_JLKB 000030306	Copelatus	insuetus		Female	1	NMW	67	15.5	4.32258		Madagascar (Md-4/5)				Andasibe National Park	Moramanga	Alaotra Mangoro	Toamasina	Madagascar	Africa			1250		05.12.2000		Dolin	W
NHRS_JLKB 000030307	Copelatus	insuetus		Female	1	NMW	70	15.5	4.51613		E-Madagascar (10)			Ambatombe = Ambatobe near Andilamena		Andilamena	Alaotra Mangoro	Toamasina	Madagascar	Africa	-16.9865	48.6261	900		17.01.1995		Dunay		Janak
NHRS_JLKB 000030308	Copelatus	insuetus		Male	1	NMW	71	15.5	4.58065		E-Madagascar (10)			Ambatombe = Ambatobe near Andilamena		Andilamena	Alaotra Mangoro	Toamasina	Madagascar	Africa	-16.9865	48.6261	900		17.01.1995		Dunay		Janak
NHRS_JLKB 000030309	Copelatus	insuetus		Female	1	NMW	72	15.5	4.64516		E-Madagascar (11)			Ampamoho near Andilamena		Andilamena	Alaotra Mangoro	Toamasina	Madagascar	Africa	-17.0062	48.5768	1200-1300		18–20.01.1995		Dunay		Janak
NHRS_JLKB 000030310	Copelatus	insuetus		Male	1	NMW	68	15.5	4.3871		E-Madagascar (11)			Ampamoho near Andilamena		Andilamena	Alaotra Mangoro	Toamasina	Madagascar	Africa	-17.0062	48.5768	1200-1300		18–20.01.1995		Dunay		Janak
NHRS_JLKB 000030311	Copelatus	insuetus		Female	1	NMW	74	15.5	4.77419		E-Madagascar (11)		5km South of Ampamoho	near Andilamena		Andilamena	Alaotra Mangoro	Toamasina	Madagascar	Africa	-17.0453	48.5732	950 -1000		18–20.01.1995		Dunay		Janak
NHRS_JLKB 000030312	Copelatus	insuetus		Male	1	NMPC								Lokato=bifurcation to Lakato, near Andasibe-Mantadia National Park		Moramanga	Alaotra Mangoro	Toamasina	Madagascar	Africa	-18.9651	48.3498			10.01.2007		Mracek	Z
NHRS_JLKB 000030313	Copelatus	insuetus		Male	1	NMPC								Env. Ranomafana village	Ranomafana National Park	Ifanadiana	Vatovavy Fitovinany	Fianarantsoa	Madagascar	Africa	-18.9651	48.3498			26–31.01.2007		Mracek	Z
NHRS_JLKB 000065700	Copelatus	insuetus		Female	1	NHRS	72	15.5	4.64516		MAD18-80	Forestswamp with large Pandanus species, incl a waterfilled golddigging hole	Pandanus-swamp next to path towards Camp Cascade, incl. A waterfilled golddigging hole	Sect. Antanandava	Zahamena National Park	Ambatondrazaka	Alaotra Mangoro	Toamasina	Madagascar	Africa	-17.5166	48.7227	1040	GPS	07.03.2018	GB Nets, white pan & sieves	Bergsten	Johannes	Ranarilalatiana	Tolotra
NHRS_JLKB 000065702	Copelatus	insuetus		Female	1	NHRS	64	15.5	4.12903		MAD14-18	dried up river bed with stagnant pools	250m E of park entrance		Analamazaotra National Park	Moramanga	Alaotra Mangoro	Toamasina	Madagascar	Africa	-18.9357	48.4174	930	GPS	27.11.2014	GBnets and sieves	Bergsten	Johannes	Bukontaite	Rasa	Ranarilalatiana	Tolotra	Randriamihaja	Herisahala	J.	Holmgren	Sandra
NHRS_JLKB 000065705	Copelatus	insuetus		Male	1	NHRS	75	15.5	4.83871		MAD14-14	shallow partly dried out forest pond	150m E of park entrance		Analamazaotra National Park	Moramanga	Alaotra Mangoro	Toamasina	Madagascar	Africa	-18.9355	48.4166	930	GPS	27.11.2014	GBnets and sieves	Bergsten	Johannes	Bukontaite	Rasa	Ranarilalatiana	Tolotra	Randriamihaja	Herisahala	J.	Holmgren	Sandra
NHRS_JLKB 000065745	Copelatus	insuetus		Female	1	NHRS	76	15.5	4.90323		MAD11-26	dried up river bed with stagnant pools	150 m from the main enterance of the park		Analamazaotra National Park	Moramanga	Alaotra Mangoro	Toamasina	Madagascar	Africa	-18.9357	48.4174	930	GPS	08.11.2011	GB nets and sieves	Bergsten	Johannes	Bukontaite	Rasa	Ranarilalatiana	Tolotra	Randriamihaja	Herisahala	J.
NHRS_JLKB 000065753	Copelatus	insuetus		3m,3f	6	NHRS, DEUA & PBZT/MBC					MAD18-109	pool w. dead leaves continuing into a Pandanus swamp just next to larger foreststream	waterpool with dead leaves continuing into a Pandanus swamp, next to Manambato stream, 150m upstream Camp Cascade	Sect. Antanandava	Zahamena National Park	Ambatondrazaka	Alaotra Mangoro	Toamasina	Madagascar	Africa	-17.5458	48.7244	1270	GPS	10–11.03.2018	GB Nets, white pan & sieves	Bergsten	Johannes	Ranarilalatiana	Tolotra
NHRS_JLKB 000065777	Copelatus	insuetus		Female	1	NHRS					MAD14-14	shallow partly dried out forest pond	150m E of park entrance		Analamazaotra National Park	Moramanga	Alaotra Mangoro	Toamasina	Madagascar	Africa	-18.9355	48.4166	930	GPS	27.11.2014	GBnets and sieves	Bergsten	Johannes	Bukontaite	Rasa	Ranarilalatiana	Tolotra	Randriamihaja	Herisahala	J.	Holmgren	Sandra
NHRS_JLKB 000010694	Copelatus	insuetus?		Female	1	NHRS	72	15.5	4.64516	JB206	MAD09-07	Small pool on forest floor		Ampijoroa	Ankarafantsika National Park	Ambato-Boeny	Boeny	Mahajanga	Madagascar	Africa	-16.3034	46.8107	74	GPS	29.11.2009	blacklight 22 W	Bergsten	Johannes	Jönsson	Niklas	Ranarilalatiana	Tolotra	Randriamihaja	Herisahala	J.
NHRS_JLKB 000010781	Copelatus	insuetus?		Female	1	NHRS	70	15.5	4.51613	JB205	MAD09-03	Small pool on forest floor		Ampijoroa	Ankarafantsika National Park	Ambato-Boeny	Boeny	Mahajanga	Madagascar	Africa	-16.3035	46.8107	87		29.11.2009	water net	Bergsten	Johannes	Jönsson	Niklas	Ranarilalatiana	Tolotra	Randriamihaja	Herisahala	J.
NHRS_JLKB 000030314	Copelatus	insuetus?		Male	1	MNHN										Maroantsetra	Analanjirofo	Toamasina	Madagascar	Africa	-15.4339	49.7361			04.1950		Vadon
NHRS_JLKB 000030315	Copelatus	insuetus?		Female	1	MNHN										Maroantsetra	Analanjirofo	Toamasina	Madagascar	Africa	-15.4339	49.7361			04.1950		Vadon
NHRS_JLKB 000010858	Copelatus	kely sp.n.	Paratype	Male	1	NHRS	62	15.5	4		TR18L04	Smaller waterfilled pitfall holes with sandy, muddy and some dead leaves, stagnant pools	Waterfilled pitfall trap holes for Mantella in rainforest near the camping area	Andriambe	Ambohidray Reserve	Moramanga	Alaotra Mangoro	Toamasina	Madagascar	Africa	-18.6132	48.3262	1044	GPS	07.04.2018	Sieves & White pan	Ranarilalatiana	Tolotra	Entomology department
NHRS_JLKB 000010859	Copelatus	kely sp.n.	Paratype	Male	1	NHRS	62	15.5	4		TR18L04	Smaller waterfilled pitfall holes with sandy, muddy and some dead leaves, stagnant pools	Waterfilled pitfall trap holes for Mantella in rainforest near the camping area	Andriambe	Ambohidray Reserve	Moramanga	Alaotra Mangoro	Toamasina	Madagascar	Africa	-18.6132	48.3262	1044	GPS	07.04.2018	Sieves & White pan	Ranarilalatiana	Tolotra	Entomology department
NHRS_JLKB 000010861	Copelatus	kely sp.n.	Paratype		10	NHRS					TR18L04	Smaller waterfilled pitfall holes with sandy, muddy and some dead leaves, stagnant pools	Waterfilled pitfall trap holes for Mantella in rainforest near the camping area	Andriambe	Ambohidray Reserve	Moramanga	Alaotra Mangoro	Toamasina	Madagascar	Africa	-18.6132	48.3262	1044	GPS	07.04.2018	Sieves & White pan	Ranarilalatiana	Tolotra	Entomology department
NHRS_JLKB 000010862	Copelatus	kely sp.n.	Paratype		5	NHRS					TR18L07	Pools with dead leaves, stagnant pool	Pools in path East of the camping, with Pandanus at edge of	Andriambe	Ambohidray Reserve	Moramanga	Alaotra Mangoro	Toamasina	Madagascar	Africa	-18.6131	48.3257	1046	GPS	07.04.2018	GB Nets, white pan & sieves	Ranarilalatiana	Tolotra	Entomology department
NHRS_JLKB 000010889	Copelatus	kely sp.n.	Paratype	7m,4f	11	NHRS, DEUA & PBZT/MBC					TR18L14	Smaller waterfilled pitfall holes with sandy, muddy and some dead leaves, stagnant pools	Waterfilled pitfall trap holes for Mantella in rainforest near the camping area	Andriambe	Ambohidray Reserve	Moramanga	Alaotra Mangoro	Toamasina	Madagascar	Africa	-18.6132	48.3259	1044	GPS	23.05.2018	Sieves & White pan	Ranarilalatiana	Tolotra
NHRS_JLKB 000010890	Copelatus	kely sp.n.	Holotype	Male	1	NHRS	67	15.5	4.32258		TR18L14	Smaller waterfilled pitfall holes with sandy, muddy and some dead leaves, stagnant pools	Waterfilled pitfall trap holes for Mantella in rainforest near the camping area	Andriambe	Ambohidray Reserve	Moramanga	Alaotra Mangoro	Toamasina	Madagascar	Africa	-18.6132	48.3259	1044	GPS	23.05.2018	Sieves & White pan	Ranarilalatiana	Tolotra
NHRS_JLKB 000010891	Copelatus	kely sp.n.	Paratype	Male	1	NHRS	60	15.5	3.87097		TR18L14	Smaller waterfilled pitfall holes with sandy, muddy and some dead leaves, stagnant pools	Waterfilled pitfall trap holes for Mantella in rainforest near the camping area	Andriambe	Ambohidray Reserve	Moramanga	Alaotra Mangoro	Toamasina	Madagascar	Africa	-18.6132	48.3259	1044	GPS	23.05.2018	Sieves & White pan	Ranarilalatiana	Tolotra
NHRS_JLKB 000065701	Copelatus	kely sp.n.	Paratype	Female	1	NHRS	66	15.5	4.25806		TR18L07	Pools with dead leaves, stagnant pool	Pools in path East of the camping, with Pandanus at edge of	Andriambe	Ambohidray Reserve	Moramanga	Alaotra Mangoro	Toamasina	Madagascar	Africa	-18.6131	48.3257	1046	GPS	07.04.2018	GB Nets, white pan & sieves	Ranarilalatiana	Tolotra	Entomology department
NHRS_JLKB 000065738	Copelatus	kely sp.n.	Paratype	Female	1	NHRS	61	15.5	3.93548		TR18L04	Smaller waterfilled pitfall holes with sandy, muddy and some dead leaves, stagnant pools	Waterfilled pitfall trap holes for Mantella in rainforest near the camping area	Andriambe	Ambohidray Reserve	Moramanga	Alaotra Mangoro	Toamasina	Madagascar	Africa	-18.6132	48.3262	1044	GPS	07.04.2018	Sieves & White pan	Ranarilalatiana	Tolotra	Entomology department
NHRS_JLKB 000065739	Copelatus	kely sp.n.	Paratype	Female	1	NHRS	60	15.5	3.87097		TR18L04	Smaller waterfilled pitfall holes with sandy, muddy and some dead leaves, stagnant pools	Waterfilled pitfall trap holes for Mantella in rainforest near the camping area	Andriambe	Ambohidray Reserve	Moramanga	Alaotra Mangoro	Toamasina	Madagascar	Africa	-18.6132	48.3262	1044	GPS	07.04.2018	Sieves & White pan	Ranarilalatiana	Tolotra	Entomology department
NHRS_JLKB 000065740	Copelatus	kely sp.n.	Paratype	Female	1	NHRS	62	15.5	4		TR18L07	Pools with dead leaves, stagnant pool	Pools in path East of the camping, with Pandanus at edge of	Andriambe	Ambohidray Reserve	Moramanga	Alaotra Mangoro	Toamasina	Madagascar	Africa	-18.6131	48.3257	1046	GPS	07.04.2018	GB Nets, white pan & sieves	Ranarilalatiana	Tolotra	Entomology department
NHRS_JLKB 000065741	Copelatus	kely sp.n.	Paratype	Male	1	NHRS	61	15.5	3.93548		TR18L14	Smaller waterfilled pitfall holes with sandy, muddy and some dead leaves, stagnant pools	Waterfilled pitfall trap holes for Mantella in rainforest near the camping area	Andriambe	Ambohidray Reserve	Moramanga	Alaotra Mangoro	Toamasina	Madagascar	Africa	-18.6132	48.3259	1044	GPS	23.05.2018	Sieves & White pan	Ranarilalatiana	Tolotra
NHRS_JLKB 000065742	Copelatus	kely sp.n.	Paratype	Female	1	NHRS	63	15.5	4.06452		TR18L14	Smaller waterfilled pitfall holes with sandy, muddy and some dead leaves, stagnant pools	Waterfilled pitfall trap holes for Mantella in rainforest near the camping area	Andriambe	Ambohidray Reserve	Moramanga	Alaotra Mangoro	Toamasina	Madagascar	Africa	-18.6132	48.3259	1044	GPS	23.05.2018	Sieves & White pan	Ranarilalatiana	Tolotra
NHRS_JLKB 000065743	Copelatus	kely sp.n.	Paratype	Female	1	NHRS	64	15.5	4.12903		TR18L14	Smaller waterfilled pitfall holes with sandy, muddy and some dead leaves, stagnant pools	Waterfilled pitfall trap holes for Mantella in rainforest near the camping area	Andriambe	Ambohidray Reserve	Moramanga	Alaotra Mangoro	Toamasina	Madagascar	Africa	-18.6132	48.3259	1044	GPS	23.05.2018	Sieves & White pan	Ranarilalatiana	Tolotra
NHRS_JLKB 000065744	Copelatus	kely sp.n.	Paratype	Female	1	NHRS	59	15.5	3.80645		TR18L14	Smaller waterfilled pitfall holes with sandy, muddy and some dead leaves, stagnant pools	Waterfilled pitfall trap holes for Mantella in rainforest near the camping area	Andriambe	Ambohidray Reserve	Moramanga	Alaotra Mangoro	Toamasina	Madagascar	Africa	-18.6132	48.3259	1044	GPS	23.05.2018	Sieves & White pan	Ranarilalatiana	Tolotra
NHRS_JLKB 000065746	Copelatus	kely sp.n.	Paratype	Male	1	NHRS	69	16.5	4.18182		MAD14-18	dried up river bed with stagnant pools	250m E of park entrance		Analamazaotra National Park	Moramanga	Alaotra Mangoro	Toamasina	Madagascar	Africa	-18.9357	48.4174	930	GPS	27.11.2014	GBnets and sieves	Bergsten	Johannes	Bukontaite	Rasa	Ranarilalatiana	Tolotra	Randriamihaja	Herisahala	J.	Holmgren	Sandra
CASENT_8131811	Copelatus	mahajanga		Male	1	CAS	84	15.5	5.41935		BLF6582	Tropical dry forest	16.9Km 317° NW Vilanandro village	Andriabe forest	Namoroka National Park	Soalala	Boeny	Mahajanga	Madagascar	Africa	-16.4067	45.31	100	GPS	12–16.11.2002	Pitfall trap	Fisher	Brian	et al.
CASENT_8131812	Copelatus	mahajanga		Male	1	CAS	88	15.5	5.67742		BLF6582	Tropical dry forest	16.9Km 317° NW Vilanandro village	Andriabe forest	Namoroka National Park	Soalala	Boeny	Mahajanga	Madagascar	Africa	-16.4067	45.31	100	GPS	12–16.11.2002	Pitfall trap	Fisher	Brian	et al.
CASENT_8131813	Copelatus	mahajanga		Female	1	CAS	80	15.5	5.16129		BLF6582	Tropical dry forest	16.9Km 317° NW Vilanandro village	Andriabe forest	Namoroka National Park	Soalala	Boeny	Mahajanga	Madagascar	Africa	-16.4067	45.31	100	GPS	12–16.11.2002	Pitfall trap	Fisher	Brian	et al.
CASENT_8131814	Copelatus	mahajanga		Female	1	CAS	83	15.5	5.35484		BLF6582	Tropical dry forest	16.9Km 317° NW Vilanandro village	Andriabe forest	Namoroka National Park	Soalala	Boeny	Mahajanga	Madagascar	Africa	-16.4067	45.31	100	GPS	12–16.11.2002	Pitfall trap	Fisher	Brian	et al.
CASENT_8131815	Copelatus	mahajanga		Female	1	CAS	85	15.5	5.48387		BLF6582	Tropical dry forest	16.9Km 317° NW Vilanandro village	Andriabe forest	Namoroka National Park	Soalala	Boeny	Mahajanga	Madagascar	Africa	-16.4067	45.31	100	GPS	12–16.11.2002	Pitfall trap	Fisher	Brian	et al.
CASENT_8135001	Copelatus	mahajanga		Male	1	CAS	88	15.5	5.67742		BLF6506	Tropical dry forest	17.8Km 329° WNW Vilanandro village	Mangotroky forest	Namoroka National Park	Soalala	Boeny	Mahajanga	Madagascar	Africa	-16.3767	45.2767	100	GPS	08–12.11.2002	Pitfall trap	Fisher	Brian	et al.
CASENT_8135013	Copelatus	mahajanga		Female	1	CAS	89	15.5	5.74194		BLF6581	Tropical dry forest	16.9Km 317° NW Vilanandro village	Andriabe forest	Namoroka National Park	Soalala	Boeny	Mahajanga	Madagascar	Africa	-16.4067	45.31	100	GPS	12–16.11.2002	Pitfall trap	Fisher	Brian	et al.
NHRS_JLKB 000010554	Copelatus	mahajanga		Male	1	NHRS	93	15.5	6		MAD14-81	River with side pools	Betsabora river by RN2 near Antsampanana village, 6km W of Moramanga	RN2, Betsabora river		Moramanga	Alaotra Mangoro	Toamasina	Madagascar	Africa	-18.9247	48.1828	900	GPS	24.11.2014	Gbnets	Bergsten	Johannes	Ranarilalatiana	Tolotra	Randriamihaja	Jacquelin
NHRS_JLKB 000010555	Copelatus	mahajanga		Female	1	NHRS	88	15.5	5.67742		MAD14-81	River with side pools	Betsabora river by RN2 near Antsampanana village, 6km W of Moramanga	RN2, Betsabora river		Moramanga	Alaotra Mangoro	Toamasina	Madagascar	Africa	-18.9247	48.1828	900	GPS	24.11.2014	Gbnets	Bergsten	Johannes	Ranarilalatiana	Tolotra	Randriamihaja	Jacquelin
NHRS_JLKB 000010596	Copelatus	mahajanga		Male	1	NHRS	93	15.5	6		MAD14-81	River with side pools	Betsabora river by RN2 near Antsampanana village, 6km W of Moramanga	RN2, Betsabora river		Moramanga	Alaotra Mangoro	Toamasina	Madagascar	Africa	-18.9247	48.1828	900	GPS	24.11.2014	Gbnets	Bergsten	Johannes	Ranarilalatiana	Tolotra	Randriamihaja	Jacquelin
NHRS_JLKB 000010597	Copelatus	mahajanga		Male	1	NHRS	92	15.5	5.93548		MAD14-81	River with side pools	Betsabora river by RN2 near Antsampanana village, 6km W of Moramanga	RN2, Betsabora river		Moramanga	Alaotra Mangoro	Toamasina	Madagascar	Africa	-18.9247	48.1828	900	GPS	24.11.2014	Gbnets	Bergsten	Johannes	Ranarilalatiana	Tolotra	Randriamihaja	Jacquelin
NHRS_JLKB 000010598	Copelatus	mahajanga		Male	1	NHRS	93	15.5	6		MAD14-81	River with side pools	Betsabora river by RN2 near Antsampanana village, 6km W of Moramanga	RN2, Betsabora river		Moramanga	Alaotra Mangoro	Toamasina	Madagascar	Africa	-18.9247	48.1828	900	GPS	24.11.2014	Gbnets	Bergsten	Johannes	Ranarilalatiana	Tolotra	Randriamihaja	Jacquelin
NHRS_JLKB 000010599	Copelatus	mahajanga		Male	1	NHRS	92	15.5	5.93548		MAD14-81	River with side pools	Betsabora river by RN2 near Antsampanana village, 6km W of Moramanga	RN2, Betsabora river		Moramanga	Alaotra Mangoro	Toamasina	Madagascar	Africa	-18.9247	48.1828	900	GPS	24.11.2014	Gbnets	Bergsten	Johannes	Ranarilalatiana	Tolotra	Randriamihaja	Jacquelin
NHRS_JLKB 000010600	Copelatus	mahajanga		Female	1	NHRS	89	15.5	5.74194		MAD14-81	River with side pools	Betsabora river by RN2 near Antsampanana village, 6km W of Moramanga	RN2, Betsabora river		Moramanga	Alaotra Mangoro	Toamasina	Madagascar	Africa	-18.9247	48.1828	900	GPS	24.11.2014	Gbnets	Bergsten	Johannes	Ranarilalatiana	Tolotra	Randriamihaja	Jacquelin
NHRS_JLKB 000010601	Copelatus	mahajanga		Female	1	NHRS	90	15.5	5.80645		MAD14-81	River with side pools	Betsabora river by RN2 near Antsampanana village, 6km W of Moramanga	RN2, Betsabora river		Moramanga	Alaotra Mangoro	Toamasina	Madagascar	Africa	-18.9247	48.1828	900	GPS	24.11.2014	Gbnets	Bergsten	Johannes	Ranarilalatiana	Tolotra	Randriamihaja	Jacquelin
NHRS_JLKB 000010602	Copelatus	mahajanga		Male	1	NHRS	93	15.5	6		MAD11-21	River and pools	RN2 Mangoro river 10 km W Moramanga	RN2, Mangoro river		Moramanga	Alaotra Mangoro	Toamasina	Madagascar	Africa	-18.9244	48.1827	940	GPS	06.11.2011	GBnets and sieves	Bergsten	Johannes	Bukontaite	Rasa	Ranarilalatiana	Tolotra	Randriamihaja	Herisahala	J.
NHRS_JLKB 000010603	Copelatus	mahajanga		Male	1	NHRS	96	15.5	6.19355		MAD11-21	River and pools	RN2 Mangoro river 10 km W Moramanga	RN2, Mangoro river		Moramanga	Alaotra Mangoro	Toamasina	Madagascar	Africa	-18.9244	48.1827	940	GPS	06.11.2011	GBnets and sieves	Bergsten	Johannes	Bukontaite	Rasa	Ranarilalatiana	Tolotra	Randriamihaja	Herisahala	J.
NHRS_JLKB 000010717	Copelatus	mahajanga		Male	1	NHRS	89	15.5	5.74194		MAD09-07	Small pool on forest floor		Ampijoroa	Ankarafantsika National Park	Ambato-Boeny	Boeny	Mahajanga	Madagascar	Africa	-16.3034	46.8107	74	GPS	29.11.2009	blacklight 22 W	Bergsten	Johannes	Jönsson	Niklas	Ranarilalatiana	Tolotra	Randriamihaja	Herisahala	J.
NHRS_JLKB 000010719	Copelatus	mahajanga		Male	1	NMW	91	15.5	5.87097		P0124		RN4, Kamoro River	Ambohimanatrika		Ambato-Boeny	Boeny	Mahajanga	Madagascar	Africa	-16.4819	47.1683	40	GPS	01.04.1993
NHRS_JLKB 000010720	Copelatus	mahajanga		Female	1	NMW	86	15.5	5.54839		P0124		RN4, Kamoro River	Ambohimanatrika		Ambato-Boeny	Boeny	Mahajanga	Madagascar	Africa	-16.4819	47.1683	40	GPS	01.04.1993
NHRS_JLKB 000010721	Copelatus	mahajanga		Male	1	NMW	91	15.5	5.87097		P0124		RN4, Kamoro River	Ambohimanatrika		Ambato-Boeny	Boeny	Mahajanga	Madagascar	Africa	-16.4819	47.1683	40	GPS	01.04.1993
NHRS_JLKB 000010722	Copelatus	mahajanga		Male	1	NMW	94	15.5	6.06452		P0124		RN4, Kamoro River	Ambohimanatrika		Ambato-Boeny	Boeny	Mahajanga	Madagascar	Africa	-16.4819	47.1683	40	GPS	01.04.1993
NHRS_JLKB 000010723	Copelatus	mahajanga		Male	1	NHRS	87	15.5	5.6129	JB190	MAD09-58	Small stream		Bekopaka	Tsingy de Bemaraha National Park	Antsalova	Melaky	Mahajanga	Madagascar	Africa	-19.0357	44.7751	66	GPS	15.12.2009	water net	Bergsten	Johannes	Jönsson	Niklas	Ranarilalatiana	Tolotra	Randriamihaja	Herisahala	J.
NHRS_JLKB 000010724	Copelatus	mahajanga		Female	1	NHRS	88	15.5	5.67742	JB195	MAD09-33	Potholes		Anjohibe	Mahavavy Kinkony Special reserve	Mitsinjo	Boeny	Mahajanga	Madagascar	Africa	-16.0133	46.0038	24	GPS	06.12.2009	water net	Bergsten	Johannes	Jönsson	Niklas	Ranarilalatiana	Tolotra	Randriamihaja	Herisahala	J.
NHRS_JLKB 000010795	Copelatus	mahajanga			11	NHRS, DEUA & PBZT/MBC					MAD14-81	River with side pools	Betsabora river by RN2 near Antsampanana village, 6km W of Moramanga	RN2, Betsabora river		Moramanga	Alaotra Mangoro	Toamasina	Madagascar	Africa	-18.9247	48.1828	900	GPS	24.11.2014	Gbnets	Bergsten	Johannes	Ranarilalatiana	Tolotra	Randriamihaja	Jacquelin
NHRS_JLKB 000010796	Copelatus	mahajanga			26	NHRS, DEUA & PBZT/MBC					MAD11-21	River and pools	RN2 Mangoro river 10 km W Moramanga	RN2, Mangoro river		Moramanga	Alaotra Mangoro	Toamasina	Madagascar	Africa	-18.9244	48.1827	940	GPS	06.11.2011	GBnets and sieves	Bergsten	Johannes	Bukontaite	Rasa	Ranarilalatiana	Tolotra	Randriamihaja	Herisahala	J.
NHRS_JLKB 000010825	Copelatus	mahajanga		Male	1	NHRS	94	15.5	6.06452		MAD11-21	River and pools	RN2 Mangoro river 10 km W Moramanga	RN2, Mangoro river		Moramanga	Alaotra Mangoro	Toamasina	Madagascar	Africa	-18.9244	48.1827	940	GPS	06.11.2011	GBnets and sieves	Bergsten	Johannes	Bukontaite	Rasa	Ranarilalatiana	Tolotra	Randriamihaja	Herisahala	J.
NHRS_JLKB 000010826	Copelatus	mahajanga			7	NHRS, DEUA & PBZT/MBC					MAD11-21	River and pools	RN2 Mangoro river 10 km W Moramanga	RN2, Mangoro river		Moramanga	Alaotra Mangoro	Toamasina	Madagascar	Africa	-18.9244	48.1827	940	GPS	06.11.2011	GBnets and sieves	Bergsten	Johannes	Bukontaite	Rasa	Ranarilalatiana	Tolotra	Randriamihaja	Herisahala	J.
NHRS_JLKB 000065732	Copelatus	mahajanga		Female	1	NHRS	88	15.5	5.67742		MAD09-25	Pool in Dry riverbed		Makary village	Mahavavy Kinkony Special Reserve	Mitsinjo	Boeny	Mahajanga	Madagascar	Africa	-16.1334	45.9578	19	GPS	04.12.2009	water net	Bergsten	Johannes	Jönsson	Niklas	Ranarilalatiana	Tolotra	Randriamihaja	Herisahala	J.
NHRS_JLKB 000065747	Copelatus	mahajanga		Female	1	NHRS	95	15.5	6.12903	JB802	MAD09-25	Pool in Dry riverbed		Makary village	Mahavavy Kinkony Special Reserve	Mitsinjo	Boeny	Mahajanga	Madagascar	Africa	-16.1334	45.9578	19	GPS	04.12.2009	water net	Bergsten	Johannes	Jönsson	Niklas	Ranarilalatiana	Tolotra	Randriamihaja	Herisahala	J.
NHRS_JLKB 000065748	Copelatus	mahajanga		Female	1	NHRS	87	15.5	5.6129		MAD09-33	Potholes		Anjohibe	Mahavavy Kinkony Special reserve	Mitsinjo	Boeny	Mahajanga	Madagascar	Africa	-16.0133	46.0038	24	GPS	06.12.2009	water net	Bergsten	Johannes	Jönsson	Niklas	Ranarilalatiana	Tolotra	Randriamihaja	Herisahala	J.
	Copelatus	mahajanga	Holotype	male	1	NMPC									Mahajanga Env.	MahajangaI/II	Boeny	Mahajanga	Madagascar	Africa					01–10.10.1996		Janis	I
BMNH_797876	Copelatus	marginipennis		Female	1	BMNH	92	15.5	5.93548	MSL294: A4	P57BI31	Holes of water, more or less standing water with vegetation flotting	Park Entrance		Marojejy National Park	Sambava	Sava	Antsiranana	Madagascar	Africa	-14.4573	49.7908	162	GPS	10.12.2007	Hand net, sieve	Isambert	Benjamin	et al.
BMNH_797894	Copelatus	marginipennis		Female	1	BMNH	98	15.5	6.32258	MSL294: B10	P61BI15	Big pond	on the road between the Park and the Hotel Feon'ny ala, close to the bridge		Andasibe National Park	Moramanga	Alaotra Mangoro	Toamasina	Madagascar	Africa	-18.9375	48.4167	940	GPS	06.01.2007	hand net, sieve	Isambert	Benjamin	et al.
BMNH_797906	Copelatus	marginipennis		Male	1	BMNH	90	15.5	5.80645	MSL294: C10	P58BI14	Small pool	on the track between Marofototra and the humid forest (east)	Masoala, east of Marofototra	Masoala National Park	Maroantsetra	Analanjirofo	Toamasina	Madagascar	Africa	-15.7587	49.9932	10	GPS	17.12.2006	hand net, sieve	Isambert	Benjamin	et al.
BMNH_797907	Copelatus	marginipennis		Male	1	BMNH	92	15.5	5.93548	MSL294: C11	P58BI14	Small pool	on the track between Marofototra and the humid forest (east)	Masoala, east of Marofototra	Masoala National Park	Maroantsetra	Analanjirofo	Toamasina	Madagascar	Africa	-15.7587	49.9932	10	GPS	17.12.2006	hand net, sieve	Isambert	Benjamin	et al.
BMNH_797908	Copelatus	marginipennis		Female	1	BMNH	82	15.5	5.29032	MSL294: C12	P58BI14	Small pool	on the track between Marofototra and the humid forest (east)	Masoala, east of Marofototra	Masoala National Park	Maroantsetra	Analanjirofo	Toamasina	Madagascar	Africa	-15.7587	49.9932	10	GPS	17.12.2006	hand net, sieve	Isambert	Benjamin	et al.
BMNH_797909	Copelatus	marginipennis		Male	1	BMNH	86	15.5	5.54839	MSL294: D1	P58BI14	Small pool	on the track between Marofototra and the humid forest (east)	Masoala, east of Marofototra	Masoala National Park	Maroantsetra	Analanjirofo	Toamasina	Madagascar	Africa	-15.7587	49.9932	10	GPS	17.12.2006	hand net, sieve	Isambert	Benjamin	et al.
BMNH_797910	Copelatus	marginipennis		Female	1	BMNH	85	15.5	5.48387	MSL294: D2	P58BI14	Small pool	on the track between Marofototra and the humid forest (east)	Masoala, east of Marofototra	Masoala National Park	Maroantsetra	Analanjirofo	Toamasina	Madagascar	Africa	-15.7587	49.9932	10	GPS	17.12.2006	hand net, sieve	Isambert	Benjamin	et al.
CASENT_8131891	Copelatus	marginipennis		Male	1	CAS	89	15.5	5.74194		BLF4343	Tropical dry forest on Tsingy	2.5 km 62° ENE Bekopaka, Ankidrodroa River		Tsingy de Bemaraha National Park	Antsalova	Melaky	Mahajanga	Madagascar	Africa	-19.1322	44.8147	100	GPS	11–15.11.2001	EF26 at light	Fisher	Brian	et al.
CASENT_8135006	Copelatus	marginipennis		Male	1	CAS	85	15.5	5.48387		BLF4508	Tropical dry forest	Dry forest, sandy soil, 11.0 km 346° NNW Soatana	Forêt de Tsimembo		Antsalova	Melaky	Mahajanga	Madagascar	Africa	-18.9952	44.4435	50	GPS	21–25.11.2001		Fisher	Brian	et al.
CASENT_8135007	Copelatus	marginipennis		Female	1	CAS	93	15.5	6		BLF9974		26.3 km 18° NNE Daraina	Forêt d'Ampondrabe		Vohemar	Sava	Antsiranana	Madagascar	Africa	-12.97	49.7	175	GPS	10–13.12.2003		Fisher	Brian	et al.
CASENT_8135015	Copelatus	marginipennis		Male	1	CAS	93	15.5	6		BLF4340	Tropical dry forest on Tsingy	2.5 km 62° ENE Bekopaka, Ankidrodroa River		Tsingy de Bemaraha National Park	Antsalova	Melaky	Mahajanga	Madagascar	Africa	-19.1323	44.8147	100	GPS	11–15.11.2001		Fisher	Brian	et al.
CASENT_8135016	Copelatus	marginipennis		Male	1	CAS	91	15.5	5.87097		BLF4340	Tropical dry forest on Tsingy	2.5 km 62° ENE Bekopaka, Ankidrodroa River		Tsingy de Bemaraha National Park	Antsalova	Melaky	Mahajanga	Madagascar	Africa	-19.1323	44.8147	100	GPS	11–15.11.2001		Fisher	Brian	et al.
NHRS_JLKB 000010567	Copelatus	marginipennis		Male	1	NHRS	87	15.5	5.6129		MAD09-07	Small pool on forest floor		Ampijoroa	Ankarafantsika National Park	Ambato-Boeny	Boeny	Mahajanga	Madagascar	Africa	-16.3034	46.8107	74	GPS	29.11.2009	blacklight 22 W	Bergsten	Johannes	Jönsson	Niklas	Ranarilalatiana	Tolotra	Randriamihaja	Herisahala	J.
NHRS_JLKB 000010568	Copelatus	marginipennis		Female	1	NHRS	88	15.5	5.67742		MAD09-07	Small pool on forest floor		Ampijoroa	Ankarafantsika National Park	Ambato-Boeny	Boeny	Mahajanga	Madagascar	Africa	-16.3034	46.8107	74	GPS	29.11.2009	blacklight 22 W	Bergsten	Johannes	Jönsson	Niklas	Ranarilalatiana	Tolotra	Randriamihaja	Herisahala	J.
NHRS_JLKB 000010569	Copelatus	marginipennis		Male	1	NHRS	98	15.5	6.32258		MAD09-07	Small pool on forest floor		Ampijoroa	Ankarafantsika National Park	Ambato-Boeny	Boeny	Mahajanga	Madagascar	Africa	-16.3034	46.8107	74	GPS	29.11.2009	blacklight 22 W	Bergsten	Johannes	Jönsson	Niklas	Ranarilalatiana	Tolotra	Randriamihaja	Herisahala	J.
NHRS_JLKB 000010570	Copelatus	marginipennis		Female	1	NHRS	90	15.5	5.80645		MAD09-07	Small pool on forest floor		Ampijoroa	Ankarafantsika National Park	Ambato-Boeny	Boeny	Mahajanga	Madagascar	Africa	-16.3034	46.8107	74	GPS	29.11.2009	blacklight 22 W	Bergsten	Johannes	Jönsson	Niklas	Ranarilalatiana	Tolotra	Randriamihaja	Herisahala	J.
NHRS_JLKB 000010571	Copelatus	marginipennis		Male	1	NHRS	95	15.5	6.12903		MAD09-07	Small pool on forest floor		Ampijoroa	Ankarafantsika National Park	Ambato-Boeny	Boeny	Mahajanga	Madagascar	Africa	-16.3034	46.8107	74	GPS	29.11.2009	blacklight 22 W	Bergsten	Johannes	Jönsson	Niklas	Ranarilalatiana	Tolotra	Randriamihaja	Herisahala	J.
NHRS_JLKB 000010572	Copelatus	marginipennis		Male	1	NHRS	98	15.5	6.32258		MAD09-28	Still stream		Mitsinjo	Mahavavy Kinkony Special Reserve	Mitsinjo	Boeny	Mahajanga	Madagascar	Africa	-16.0578	45.8058	22	GPS	05.12.2009	water net	Bergsten	Johannes	Jönsson	Niklas	Ranarilalatiana	Tolotra	Randriamihaja	Herisahala	J.
NHRS_JLKB 000010573	Copelatus	marginipennis		Female	1	NHRS	87	15.5	5.6129		MAD09-28	Still stream		Mitsinjo	Mahavavy Kinkony Special Reserve	Mitsinjo	Boeny	Mahajanga	Madagascar	Africa	-16.0578	45.8058	22	GPS	05.12.2009	water net	Bergsten	Johannes	Jönsson	Niklas	Ranarilalatiana	Tolotra	Randriamihaja	Herisahala	J.
NHRS_JLKB 000010574	Copelatus	marginipennis		Male	1	NHRS	88	15.5	5.67742		MAD09-28	Still stream		Mitsinjo	Mahavavy Kinkony Special Reserve	Mitsinjo	Boeny	Mahajanga	Madagascar	Africa	-16.0578	45.8058	22	GPS	05.12.2009	water net	Bergsten	Johannes	Jönsson	Niklas	Ranarilalatiana	Tolotra	Randriamihaja	Herisahala	J.
NHRS_JLKB 000010575	Copelatus	marginipennis		Female	1	NHRS	87	15.5	5.6129		MAD09-28	Still stream		Mitsinjo	Mahavavy Kinkony Special Reserve	Mitsinjo	Boeny	Mahajanga	Madagascar	Africa	-16.0578	45.8058	22	GPS	05.12.2009	water net	Bergsten	Johannes	Jönsson	Niklas	Ranarilalatiana	Tolotra	Randriamihaja	Herisahala	J.
NHRS_JLKB 000010576	Copelatus	marginipennis		Male	1	NHRS	94	15.5	6.06452		MAD09-28	Still stream		Mitsinjo	Mahavavy Kinkony Special Reserve	Mitsinjo	Boeny	Mahajanga	Madagascar	Africa	-16.0578	45.8058	22	GPS	05.12.2009	water net	Bergsten	Johannes	Jönsson	Niklas	Ranarilalatiana	Tolotra	Randriamihaja	Herisahala	J.
NHRS_JLKB 000010577	Copelatus	marginipennis		Female	1	NHRS	93	15.5	6		MAD09-28	Still stream		Mitsinjo	Mahavavy Kinkony Special Reserve	Mitsinjo	Boeny	Mahajanga	Madagascar	Africa	-16.0578	45.8058	22	GPS	05.12.2009	water net	Bergsten	Johannes	Jönsson	Niklas	Ranarilalatiana	Tolotra	Randriamihaja	Herisahala	J.
NHRS_JLKB 000010578	Copelatus	marginipennis		Male	1	NHRS	91	15.5	5.87097		MAD09-25	Pool in Dry riverbed		Makary village	Mahavavy Kinkony Special Reserve	Mitsinjo	Boeny	Mahajanga	Madagascar	Africa	-16.1334	45.9578	19	GPS	04.12.2009	water net	Bergsten	Johannes	Jönsson	Niklas	Ranarilalatiana	Tolotra	Randriamihaja	Herisahala	J.
NHRS_JLKB 000010579	Copelatus	marginipennis		Female	1	NHRS	90	15.5	5.80645		MAD09-25	Pool in Dry riverbed		Makary village	Mahavavy Kinkony Special Reserve	Mitsinjo	Boeny	Mahajanga	Madagascar	Africa	-16.1334	45.9578	19	GPS	04.12.2009	water net	Bergsten	Johannes	Jönsson	Niklas	Ranarilalatiana	Tolotra	Randriamihaja	Herisahala	J.
NHRS_JLKB 000010580	Copelatus	marginipennis		Male	1	NHRS	89	15.5	5.74194		MAD09-46	Small pool in Dry riverbed		Kirindy forest	Kirindy Reserve	Morondava	Menabe	Toliary	Madagascar	Africa	-20.0743	44.6631	52	GPS	12.12.2009	water net	Bergsten	Johannes	Jönsson	Niklas	Ranarilalatiana	Tolotra	Randriamihaja	Herisahala	J.
NHRS_JLKB 000010581	Copelatus	marginipennis		Male	1	NHRS	88	15.5	5.67742		MAD09-58	Small stream		Bekopaka	Tsingy de Bemaraha National Park	Antsalova	Melaky	Mahajanga	Madagascar	Africa	-19.0357	44.7751	66	GPS	15.12.2009	water net	Bergsten	Johannes	Jönsson	Niklas	Ranarilalatiana	Tolotra	Randriamihaja	Herisahala	J.
NHRS_JLKB 000010582	Copelatus	marginipennis		Female	1	NHRS	87	15.5	5.6129		MAD09-58	Small stream		Bekopaka	Tsingy de Bemaraha National Park	Antsalova	Melaky	Mahajanga	Madagascar	Africa	-19.0357	44.7751	66	GPS	15.12.2009	water net	Bergsten	Johannes	Jönsson	Niklas	Ranarilalatiana	Tolotra	Randriamihaja	Herisahala	J.
NHRS_JLKB 000010583	Copelatus	marginipennis		Male	1	NHRS	87	15.5	5.6129		MAD09-65	Pool in Tsingy		Antsalova	Tsingy de Bemaraha National Park	Antsalova	Melaky	Mahajanga	Madagascar	Africa	-18.7564	44.714	119	GPS	17.12.2009	water net	Bergsten	Johannes	Jönsson	Niklas	Ranarilalatiana	Tolotra	Randriamihaja	Herisahala	J.
NHRS_JLKB 000010584	Copelatus	marginipennis		Female	1	NHRS	90	15.5	5.80645		MAD09-65	Pool in Tsingy		Antsalova	Tsingy de Bemaraha National Park	Antsalova	Melaky	Mahajanga	Madagascar	Africa	-18.7564	44.714	119	GPS	17.12.2009	water net	Bergsten	Johannes	Jönsson	Niklas	Ranarilalatiana	Tolotra	Randriamihaja	Herisahala	J.
NHRS_JLKB 000010585	Copelatus	marginipennis		Male	1	NHRS	94	15.5	6.06452		MAD12-33	Dried up stream with some pools in the village	Stream under the bridge	RN6, Ambilomagodra		Ambanja	Diana	Antsiranana	Madagascar	Africa	-13.0078	49.1331	139	GPS	30.11.2012	GB nets	Bergsten	Johannes	Bukontaite	Rasa	Ranarilalatiana	Tolotra	Randriamihaja	Herisahala	J.
NHRS_JLKB 000010586	Copelatus	marginipennis		Male	1	NHRS	98	15.5	6.32258		MAD12-39	Stream with some pools	Antsoha stream, 200m from Andrafiabe	Andrafiabe near Ankarana National Park		Ambilobe	Diana	Antsiranana	Madagascar	Africa	-12.9302	49.0347	32	GPS	01.12.2012	GB nets	Bergsten	Johannes	Bukontaite	Rasa	Ranarilalatiana	Tolotra	Randriamihaja	Herisahala	J.
NHRS_JLKB 000010587	Copelatus	marginipennis		Male	1	NHRS	98	15.5	6.32258		MAD15-1	Pond with dead leaves	Non permanent pond near trail to "lac rouge"	Bas fond	Analamazaotra National Park	Moramanga	Alaotra Mangoro	Toamasina	Madagascar	Africa	-18.5627	48.2504	943	GPS	16.03.2015	Net, sieve	Ranarilalatiana	Tolotra	Randriamihaja	Jacquelin
NHRS_JLKB 000010588	Copelatus	marginipennis		Male	1	NHRS	102	15.5	6.58065		MAD15-1	Pond with dead leaves	Non permanent pond near trail to "lac rouge"	Bas fond	Analamazaotra National Park	Moramanga	Alaotra Mangoro	Toamasina	Madagascar	Africa	-18.5627	48.2504	943	GPS	16.03.2015	Net, sieve	Ranarilalatiana	Tolotra	Randriamihaja	Jacquelin
NHRS_JLKB 000010604	Copelatus	marginipennis		Male	1	NHRS	94	15.5	6.06452		MAD15-5	Pond (non permanent), with dead leaves and vegetation at margins	Non permanent pond at PK 18, at about 50 m east of the park road	PK18 Mantadia	Mantadia National Park	Moramanga	Alaotra Mangoro	Toamasina	Madagascar	Africa	-18.4609	48.261	973	GPS	17.03.2015	Net, sieve	Ranarilalatiana	Tolotra	Randriamihaja	Jacquelin
NHRS_JLKB 000010605	Copelatus	marginipennis		Male	1	NHRS	92	15.5	5.93548		MAD15-5	Pond (non permanent), with dead leaves and vegetation at margins	Non permanent pond at PK 18, at about 50 m east of the park road	PK18 Mantadia	Mantadia National Park	Moramanga	Alaotra Mangoro	Toamasina	Madagascar	Africa	-18.4609	48.261	973	GPS	17.03.2015	Net, sieve	Ranarilalatiana	Tolotra	Randriamihaja	Jacquelin
NHRS_JLKB 000010725	Copelatus	marginipennis		Female	1	NMW	84	15.5	5.41935		MD189				Montagne d'Ambre National Park	Diego-Suarez II	Diana	Antsiranana	Madagascar	Africa					29.03.2011		Gerecke	R
NHRS_JLKB 000010726	Copelatus	marginipennis		Female	1	NMW	93	15.5	6		E-Madagascar (10)			Ambatombe = Ambatobe near Andilamena		Andilamena	Alaotra MangoroTa	Toamasina	Madagascar	Africa			900		17.01.1995		Dunay		Janak
NHRS_JLKB 000010727	Copelatus	marginipennis		Male	1	NMW	92	15.5	5.93548					Sambirano river		Ambanja	Diana	Antsiranana	Madagascar	Africa					05–12.12.2001		Horak	J
NHRS_JLKB 000010728	Copelatus	marginipennis		Male	1	NMW	92	15.5	5.93548					Tampolo forest, Fenerive		Fenerive Est	Analanjirofo	Toamasina	Madagascar	Africa					28.12.1998		Moravec	J
NHRS_JLKB 000010729	Copelatus	marginipennis		Male	1	NHRS	96	15.5	6.19355	JB196	MAD09-07	Small pool on forest floor		Ampijoroa	Ankarafantsika National Park	Ambato-Boeny	Boeny	Mahajanga	Madagascar	Africa	-16.3034	46.8107	74	GPS	29.11.2009	blacklight 22 W	Bergsten	Johannes	Jönsson	Niklas	Ranarilalatiana	Tolotra	Randriamihaja	Herisahala	J.
NHRS_JLKB 000010730	Copelatus	marginipennis		Male	1	NHRS	94	15.5	6.06452	JB197	MAD09-46	Small pool in Dry riverbed		Kirindy forest	Kirindy Reserve	Morondava	Menabe	Toliary	Madagascar	Africa	-20.0743	44.6631	52	GPS	12.12.2009	water net	Bergsten	Johannes	Jönsson	Niklas	Ranarilalatiana	Tolotra	Randriamihaja	Herisahala	J.
NHRS_JLKB 000010731	Copelatus	marginipennis		Male	1	NHRS	98	15.5	6.32258	JB198	MAD09-13	bog/swamp		Ampijoroa	Ankarafantsika National Park	Ambato-Boeny	Boeny	Mahajanga	Madagascar	Africa	-16.3027	46.81	75		30.11.2009	blacklight 22 W	Bergsten	Johannes	Jönsson	Niklas	Ranarilalatiana	Tolotra	Randriamihaja	Herisahala	J.
NHRS_JLKB 000010732	Copelatus	marginipennis		Male	1	NHRS	94	15.5	6.06452	JB199	MAD09-07	Small pool on forest floor		Ampijoroa	Ankarafantsika National Park	Ambato-Boeny	Boeny	Mahajanga	Madagascar	Africa	-16.3034	46.8107	74	GPS	29.11.2009	blacklight 22 W	Bergsten	Johannes	Jönsson	Niklas	Ranarilalatiana	Tolotra	Randriamihaja	Herisahala	J.
NHRS_JLKB 000010733	Copelatus	marginipennis		Female	1	NHRS	92	15.5	5.93548	JB200	MAD09-59	Small stream		Bekopaka	Tsingy de Bemaraha National Park	Antsalova	Melaky	Mahajanga	Madagascar	Africa	-19.0342	44.775	41	GPS	15.12.2009	water net	Bergsten	Johannes	Jönsson	Niklas	Ranarilalatiana	Tolotra	Randriamihaja	Herisahala	J.
NHRS_JLKB 000010734	Copelatus	marginipennis		Male	1	NHRS	95	15.5	6.12903	JB201	MAD09-03	Small pool on forest floor		Ampijoroa	Ankarafantsika National Park	Ambato-Boeny	Boeny	Mahajanga	Madagascar	Africa	-16.3035	46.8107	87		29.11.2009	water net	Bergsten	Johannes	Jönsson	Niklas	Ranarilalatiana	Tolotra	Randriamihaja	Herisahala	J.
NHRS_JLKB 000010735	Copelatus	marginipennis		Male	1	NHRS	98	15.5	6.32258	JB202	MAD09-29	3 pools		Mitsinjo	Mahavavy Kinkony Special reserve	Mitsinjo	Boeny	Mahajanga	Madagascar	Africa	-16.0665	45.7767	24	GPS	05.12.2009	water net	Bergsten	Johannes	Jönsson	Niklas	Ranarilalatiana	Tolotra	Randriamihaja	Herisahala	J.
NHRS_JLKB 000010736	Copelatus	marginipennis		Male	1	NHRS	97	15.5	6.25806	JB203	MAD09-65	Pool in Tsingy		Antsalova	Tsingy de Bemaraha National Park	Antsalova	Melaky	Mahajanga	Madagascar	Africa	-18.7564	44.714	119	GPS	17.12.2009	water net	Bergsten	Johannes	Jönsson	Niklas	Ranarilalatiana	Tolotra	Randriamihaja	Herisahala	J.
NHRS_JLKB 000010737	Copelatus	marginipennis		Female	1	NHRS	80	15.5	5.16129	JB191	MAD09-14			Ampijoroa	Ankarafantsika National Park	Ambato-Boeny	Boeny	Mahajanga	Madagascar	Africa	-16.3142	46.8173	77		30.11.2009		Bergsten	Johannes	Jönsson	Niklas	Ranarilalatiana	Tolotra	Randriamihaja	Herisahala	J.
NHRS_JLKB 000010738	Copelatus	marginipennis		Female	1	NHRS	98	15.5	6.32258	JB192	MAD09-24	Wheel tracks		Makary village	Mahavavy Kinkony Special reserve	Mitsinjo	Boeny	Mahajanga	Madagascar	Africa	-16.1465	45.9493	9	GPS	04.12.2009	water net	Bergsten	Johannes	Jönsson	Niklas	Ranarilalatiana	Tolotra	Randriamihaja	Herisahala	J.
NHRS_JLKB 000010739	Copelatus	marginipennis		Female	1	NHRS	88	15.5	5.67742	JB193	MAD09-25	Pool in Dry riverbed		Makary village	Mahavavy Kinkony Special reserve	Mitsinjo	Boeny	Mahajanga	Madagascar	Africa	-16.1334	45.9578	19	GPS	04.12.2009	water net	Bergsten	Johannes	Jönsson	Niklas	Ranarilalatiana	Tolotra	Randriamihaja	Herisahala	J.
NHRS_JLKB 000010740	Copelatus	marginipennis		Female	1	NHRS	89	15.5	5.74194	JB194	MAD09-28	Still stream		Mitsinjo	Mahavavy Kinkony Special reserve	Mitsinjo	Boeny	Mahajanga	Madagascar	Africa	-16.0578	45.8058	22	GPS	05.12.2009	water net	Bergsten	Johannes	Jönsson	Niklas	Ranarilalatiana	Tolotra	Randriamihaja	Herisahala	J.
NHRS_JLKB 000010741	Copelatus	marginipennis		Female	1	NHRS	84	15.5	5.41935	JB189	MAD09-30	Small stream		Mitsinjo	Mahavavy Kinkony Special Reserve	Mitsinjo	Boeny	Mahajanga	Madagascar	Africa	-16.0565	45.7637	55	GPS	05.12.2009	water net	Bergsten	Johannes	Jönsson	Niklas	Ranarilalatiana	Tolotra	Randriamihaja	Herisahala	J.
NHRS_JLKB 000010742	Copelatus	marginipennis		Male	1	NHRS	90	15.5	5.80645		MAD09-07	Small pool on forest floor		Ampijoroa	Ankarafantsika National Park	Ambato-Boeny	Boeny	Mahajanga	Madagascar	Africa	-16.3034	46.8107	74	GPS	29.11.2009	blacklight 22 W	Bergsten	Johannes	Jönsson	Niklas	Ranarilalatiana	Tolotra	Randriamihaja	Herisahala	J.
NHRS_JLKB 000010743	Copelatus	marginipennis		Female	1	NHRS	88	15.5	5.67742		MAD09-07	Small pool on forest floor		Ampijoroa	Ankarafantsika National Park	Ambato-Boeny	Boeny	Mahajanga	Madagascar	Africa	-16.3034	46.8107	74	GPS	29.11.2009	blacklight 22 W	Bergsten	Johannes	Jönsson	Niklas	Ranarilalatiana	Tolotra	Randriamihaja	Herisahala	J.
NHRS_JLKB 000010744	Copelatus	marginipennis		Female	1	NHRS	90	15.5	5.80645		MAD09-24	Wheel tracks		Makary village	Mahavavy Kinkony Special reserve	Mitsinjo	Boeny	Mahajanga	Madagascar	Africa	-16.1465	45.9493	9	GPS	04.12.2009	water net	Bergsten	Johannes	Jönsson	Niklas	Ranarilalatiana	Tolotra	Randriamihaja	Herisahala	J.
NHRS_JLKB 000010745	Copelatus	marginipennis		Male	1	NHRS	97	15.5	6.25806		MAD09-24	Wheel tracks		Makary village	Mahavavy Kinkony Special reserve	Mitsinjo	Boeny	Mahajanga	Madagascar	Africa	-16.1465	45.9493	9	GPS	04.12.2009	water net	Bergsten	Johannes	Jönsson	Niklas	Ranarilalatiana	Tolotra	Randriamihaja	Herisahala	J.
NHRS_JLKB 000010746	Copelatus	marginipennis		Male	1	NHRS	96	15.5	6.19355		MAD09-25	Pool in Dry riverbed		Makary village	Mahavavy Kinkony Special reserve	Mitsinjo	Boeny	Mahajanga	Madagascar	Africa	-16.1334	45.9578	19	GPS	04.12.2009	water net	Bergsten	Johannes	Jönsson	Niklas	Ranarilalatiana	Tolotra	Randriamihaja	Herisahala	J.
NHRS_JLKB 000010747	Copelatus	marginipennis		Male	1	NHRS	92	15.5	5.93548		MAD09-28	Still stream		Mitsinjo	Mahavavy Kinkony Special reserve	Mitsinjo	Boeny	Mahajanga	Madagascar	Africa	-16.0578	45.8058	22	GPS	05.12.2009	water net	Bergsten	Johannes	Jönsson	Niklas	Ranarilalatiana	Tolotra	Randriamihaja	Herisahala	J.
NHRS_JLKB 000010748	Copelatus	marginipennis		Male	1	NHRS	93	15.5	6		MAD09-28	Still stream		Mitsinjo	Mahavavy Kinkony Special reserve	Mitsinjo	Boeny	Mahajanga	Madagascar	Africa	-16.0578	45.8058	22	GPS	05.12.2009	water net	Bergsten	Johannes	Jönsson	Niklas	Ranarilalatiana	Tolotra	Randriamihaja	Herisahala	J.
NHRS_JLKB 000010749	Copelatus	marginipennis		Female	1	NHRS	88	15.5	5.67742		MAD09-29	3 pools		Mitsinjo	Mahavavy Kinkony Special reserve	Mitsinjo	Boeny	Mahajanga	Madagascar	Africa	-16.0665	45.7767	24	GPS	05.12.2009	water net	Bergsten	Johannes	Jönsson	Niklas	Ranarilalatiana	Tolotra	Randriamihaja	Herisahala	J.
NHRS_JLKB 000010750	Copelatus	marginipennis		Male	1	NHRS	92	15.5	5.93548		MAD09-33	Potholes		Anjohibe	Mahavavy Kinkony Special reserve	Mitsinjo	Boeny	Mahajanga	Madagascar	Africa	-16.0133	46.0038	24	GPS	06.12.2009	water net	Bergsten	Johannes	Jönsson	Niklas	Ranarilalatiana	Tolotra	Randriamihaja	Herisahala	J.
NHRS_JLKB 000010751	Copelatus	marginipennis		Male	1	NHRS	99	15.5	6.3871		MAD09-46	Small pool in Dry riverbed		Kirindy forest	Kirindy Reserve	Morondava	Menabe	Toliary	Madagascar	Africa	-20.0743	44.6631	52	GPS	12.12.2009	water net	Bergsten	Johannes	Jönsson	Niklas	Ranarilalatiana	Tolotra	Randriamihaja	Herisahala	J.
NHRS_JLKB 000010752	Copelatus	marginipennis		Female	1	NHRS	85	15.5	5.48387		MAD09-58	Small stream		Bekopaka	Tsingy de Bemaraha National Park	Antsalova	Melaky	Mahajanga	Madagascar	Africa	-19.0357	44.7751	66	GPS	15.12.2009	water net	Bergsten	Johannes	Jönsson	Niklas	Ranarilalatiana	Tolotra	Randriamihaja	Herisahala	J.
NHRS_JLKB 000010753	Copelatus	marginipennis		Male	1	NHRS	93	15.5	6		MAD09-59	Small stream		Bekopaka	Tsingy de Bemaraha National Park	Antsalova	Melaky	Mahajanga	Madagascar	Africa	-19.0342	44.775	41	GPS	15.12.2009	water net	Bergsten	Johannes	Jönsson	Niklas	Ranarilalatiana	Tolotra	Randriamihaja	Herisahala	J.
NHRS_JLKB 000010754	Copelatus	marginipennis		Male	1	NHRS	93	15.5	6		MAD09-65	Pool in Tsingy		Antsalova	Tsingy de Bemaraha National Park	Antsalova	Melaky	Mahajanga	Madagascar	Africa	-18.7564	44.714	119	GPS	17.12.2009	water net	Bergsten	Johannes	Jönsson	Niklas	Ranarilalatiana	Tolotra	Randriamihaja	Herisahala	J.
NHRS_JLKB 000010794	Copelatus	marginipennis		Male	1	BMNH	87	15.5	5.6129		P58BI14	Small pool	on the track between Marofototra and the humid forest (east)	Masoala, east of Marofototra	Masoala National Park	Maroantsetra	Analanjirofo	Toamasina	Madagascar	Africa	-15.7587	49.9932	10	GPS	17.12.2006	hand net, sieve	Isambert	Benjamin	et al.
NHRS_JLKB 000010798	Copelatus	marginipennis			11	NHRS, DEUA & PBZT/MBC					MAD09-07	Small pool on forest floor		Ampijoroa	Ankarafantsika National Park	Ambato-Boeny	Boeny	Mahajanga	Madagascar	Africa	-16.3034	46.8107	74	GPS	29.11.2009	blacklight 22 W	Bergsten	Johannes	Jönsson	Niklas	Ranarilalatiana	Tolotra	Randriamihaja	Herisahala	J.
NHRS_JLKB 000010799	Copelatus	marginipennis			15	NHRS, DEUA & PBZT/MBC					MAD15-1	Pond with dead leaves	Non permanent pond near trail to "lac rouge"	Bas fond	Analamazaotra National Park	Moramanga	Alaotra Mangoro	Toamasina	Madagascar	Africa	-18.5627	48.2504	943	GPS	16.03.2015	Net, sieve	Ranarilalatiana	Tolotra	Randriamihaja	Jacquelin
NHRS_JLKB 000010800	Copelatus	marginipennis		Female	2	NHRS					MAD15-5	Pond (non permanent), with dead leaves and vegetation at margins	Non permanent pond at PK 18, at about 50 m east of the park road	PK18 Mantadia	Mantadia National Park	Moramanga	Alaotra Mangoro	Toamasina	Madagascar	Africa	-18.4609	48.261	973	GPS	17.03.2015	Net, sieve	Ranarilalatiana	Tolotra	Randriamihaja	Jacquelin
NHRS_JLKB 000010801	Copelatus	marginipennis		Female	2	NHRS					MAD12-39	Stream with some pools	Antsoha stream, 200m from Andrafiabe	Andrafiabe near Ankarana National Park		Ambilobe	Diana	Antsiranana	Madagascar	Africa	-12.9302	49.0347	32	GPS	01.12.2012	GB nets	Bergsten	Johannes	Bukontaite	Rasa	Ranarilalatiana	Tolotra	Randriamihaja	Herisahala	J.
NHRS_JLKB 000010802	Copelatus	marginipennis		Female	2	NHRS					MAD09-46	Small pool in Dry riverbed		Kirindy forest	Kirindy Reserve	Morondava	Menabe	Toliary	Madagascar	Africa	-20.0743	44.6631	52	GPS	12.12.2009	water net	Bergsten	Johannes	Jönsson	Niklas	Ranarilalatiana	Tolotra	Randriamihaja	Herisahala	J.
NHRS_JLKB 000010803	Copelatus	marginipennis			3	NHRS					MAD09-58	Small stream		Bekopaka	Tsingy de Bemaraha National Park	Antsalova	Melaky	Mahajanga	Madagascar	Africa	-19.0357	44.7751	66	GPS	15.12.2009	water net	Bergsten	Johannes	Jönsson	Niklas	Ranarilalatiana	Tolotra	Randriamihaja	Herisahala	J.
NHRS_JLKB 000010804	Copelatus	marginipennis		Female	2	NHRS					MAD09-59	Small stream		Bekopaka	Tsingy de Bemaraha National Park	Antsalova	Melaky	Mahajanga	Madagascar	Africa	-19.0342	44.775	41	GPS	15.12.2009	water net	Bergsten	Johannes	Jönsson	Niklas	Ranarilalatiana	Tolotra	Randriamihaja	Herisahala	J.
NHRS_JLKB 000010805	Copelatus	marginipennis			5	NHRS					MAD09-65	Pool in Tsingy		Antsalova	Tsingy de Bemaraha National Park	Antsalova	Melaky	Mahajanga	Madagascar	Africa	-18.7564	44.714	119	GPS	17.12.2009	water net	Bergsten	Johannes	Jönsson	Niklas	Ranarilalatiana	Tolotra	Randriamihaja	Herisahala	J.
NHRS_JLKB 000010806	Copelatus	marginipennis			11	NHRS, DEUA & PBZT/MBC					MAD09-24	Wheel tracks		Makary village	Mahavavy Kinkony Special reserve	Mitsinjo	Boeny	Mahajanga	Madagascar	Africa	-16.1465	45.9493	9	GPS	04.12.2009	water net	Bergsten	Johannes	Jönsson	Niklas	Ranarilalatiana	Tolotra	Randriamihaja	Herisahala	J.
NHRS_JLKB 000010807	Copelatus	marginipennis			18	NHRS, DEUA & PBZT/MBC					MAD09-25	Pool in Dry riverbed		Makary village	Mahavavy Kinkony Special reserve	Mitsinjo	Boeny	Mahajanga	Madagascar	Africa	-16.1334	45.9578	19	GPS	04.12.2009	water net	Bergsten	Johannes	Jönsson	Niklas	Ranarilalatiana	Tolotra	Randriamihaja	Herisahala	J.
NHRS_JLKB 000010808	Copelatus	marginipennis			79	NHRS, DEUA & PBZT/MBC					MAD09-28	Still stream		Mitsinjo	Mahavavy Kinkony Special reserve	Mitsinjo	Boeny	Mahajanga	Madagascar	Africa	-16.0578	45.8058	22	GPS	05.12.2009	water net	Bergsten	Johannes	Jönsson	Niklas	Ranarilalatiana	Tolotra	Randriamihaja	Herisahala	J.
NHRS_JLKB 000010809	Copelatus	marginipennis			4	NHRS					MAD09-29	3 pools		Mitsinjo	Mahavavy Kinkony Special reserve	Mitsinjo	Boeny	Mahajanga	Madagascar	Africa	-16.0665	45.7767	24	GPS	05.12.2009	water net	Bergsten	Johannes	Jönsson	Niklas	Ranarilalatiana	Tolotra	Randriamihaja	Herisahala	J.
NHRS_JLKB 000010810	Copelatus	marginipennis			6	NHRS					MAD09-33	Potholes		Anjohibe	Mahavavy Kinkony Special reserve	Mitsinjo	Boeny	Mahajanga	Madagascar	Africa	-16.0133	46.0038	24	GPS	06.12.2009	water net	Bergsten	Johannes	Jönsson	Niklas	Ranarilalatiana	Tolotra	Randriamihaja	Herisahala	J.
NHRS_JLKB 000010815	Copelatus	marginipennis		Male	1	NHRS	95	15.5	6.12903		MAD11-21	River and pools	RN2 Mangoro river 10 km W Moramanga	RN2, Mangoro river		Moramanga	Alaotra Mangoro	Toamasina	Madagascar	Africa	-18.9244	48.1827	940	GPS	06.11.2011	GBnets and sieves	Bergsten	Johannes	Bukontaite	Rasa	Ranarilalatiana	Tolotra	Randriamihaja	Herisahala	J.
NHRS_JLKB 000010821	Copelatus	marginipennis		Male	2	NHRS					MAD09-58	Small stream		Bekopaka	Tsingy de Bemaraha National Park	Antsalova	Melaky	Mahajanga	Madagascar	Africa	-19.0357	44.7751	66	GPS	15.12.2009	water net	Bergsten	Johannes	Jönsson	Niklas	Ranarilalatiana	Tolotra	Randriamihaja	Herisahala	J.
NHRS_JLKB 000010822	Copelatus	marginipennis		Female	1	NHRS					MAD11-25	dried up forest pond	100 m left from the main enterance of the park	Andasibe	Analamazaotra National Park	Moramanga	Alaotra Mangoro	Toamasina	Madagascar	Africa	-18.9355	48.4166	970	GPS	08.11.2011	GBnets and sieves	Bergsten	Johannes	Bukontaite	Rasa	Ranarilalatiana	Tolotra	Randriamihaja	Herisahala	J.
NHRS_JLKB 000010823	Copelatus	marginipennis			6	NHRS					MAD11-29	ditch by the main road	RN2 by S border of Analamazoatra reserve, 1 km E from Antsapanana	Antsapanana		Moramanga	Alaotra Mangoro	Toamasina	Madagascar	Africa	-18.9499	48.4233	980	GPS	09.11.2011	GB nets and sieves	Bergsten	Johannes	Bukontaite	Rasa	Ranarilalatiana	Tolotra	Randriamihaja	Herisahala	J.
NHRS_JLKB 000011122	Copelatus	marginipennis		Female	1	NHRS					MAD18-47	rainwater pools on path	small waterpools on path E. of Marofototra village, Masoala NP		Masoala National Park	Maroantsetra	Analanjirofo	Toamasina	Madagascar	Africa	-15.7606	49.9926	15	GPS	17.02.2018	GB Nets, white pan & sieves	Ranarilalatiana	Tolotra
NHRS_JLKB 000011123	Copelatus	marginipennis		Male	1	NHRS					MAD12-32		1km W Antsaba	Antsaba		Ambilobe	Diana	Antsiranana	Madagascar	Africa	-13.6347	48.7292	67	GPS	28.11.2012	GB nets	Bergsten	Johannes	Bukontaite	Rasa	Ranarilalatiana	Tolotra	Randriamihaja	Jacquelin	Herisahala
NHRS_JLKB 000065749	Copelatus	marginipennis		Female	1	NHRS	97	15.5	6.25806	JB809	MAD09-24	Wheel tracks		Makary village	Mahavavy Kinkony Special reserve	Mitsinjo	Boeny	Mahajanga	Madagascar	Africa	-16.1465	45.9493	9	GPS	04.12.2009	water net	Bergsten	Johannes	Jönsson	Niklas	Ranarilalatiana	Tolotra	Randriamihaja	Herisahala	J.
	Copelatus	marginipennis	Holotype (for aldabricus)	Male	1	BMNH								Aldabra Island					Seychelles	Africa					09.1908		Fryer	JCF
NHRS_JLKB 000065416	Copelatus	marginipennis	Lectotype	Male	1	MNHN	88	18.5	4.75676										Senegal	Africa
NHRS_JLKB 000065417	Copelatus	nodieri	Lectotype	Female	1	MNHN	89	15.5	5.74194					Khayes					Haut Senegal = Mali	Africa					11.12.1881		Nodier
NHRS_JLKB 000065418	Copelatus	nodieri	Paralectotype	Female	1	MNHN	89	15.5	5.74194					Khayes					Haut Senegal = Mali	Africa					11.12.1881		Nodier
NHRS_JLKB 000065419	Copelatus	nodieri var. somalicus	Paratype	Female	1	MNHN	83	15.5	5.35484					Beletamin (Giuba)					Somalia	Africa					04.1923
NHRS_JLKB 000010887	Copelatus	peridinus		Male	1	NHRS	96	15.5	6.19355		MAD14-14	Shallow partly dried out forest pond	150m East of park entrance		Analamazaotra National Park	Moramanga	Alaotra Mangoro	Toamasina	Madagascar	Africa	-18.9355	48.4166	930	GPS	27.11.2014	GBnets and sieves	Bergsten	Johannes	Bukontaite	Rasa	Ranarilalatiana	Tolotra	Randriamihaja	Herisahala	J.	Holmgren	Sandra
NHRS_JLKB 000010888	Copelatus	peridinus		Male	1	NHRS					MAD14-14	Shallow partly dried out forest pond	150m East of park entrance		Analamazaotra National Park	Moramanga	Alaotra Mangoro	Toamasina	Madagascar	Africa	-18.9355	48.4166	930	GPS	27.11.2014	GBnets and sieves	Bergsten	Johannes	Bukontaite	Rasa	Ranarilalatiana	Tolotra	Randriamihaja	Herisahala	J.	Holmgren	Sandra
NHRS_JLKB 000030316	Copelatus	peridinus		Male	1	MNHN	97	15.5	6.25806					P.K.57 Rte d'Anosibe		Moramanga	Alaotra Mangoro	Toamasina	Madagascar	Africa					02.1958		Vieu	R
NHRS_JLKB 000030317	Copelatus	peridinus		Female	1	MNHN	102	15.5	6.58065							Libumbashi=Elisabethville		Katanga	RDC	Africa					11.1951
NHRS_JLKB 000030318	Copelatus	peridinus		Male	1	MNHN	93	15.5	6					Lac Edouard: Vitshumbi		Congo Belge			RDC	Africa					27.11.1953	U.V.
NHRS_JLKB 000030319	Copelatus	peridinus		Male	1	MNHN	96	15.5	6.19355					Betongolo		Tananarive	Analamanga	Antananarivo	Madagascar	Africa					02.12.1946	Piège lumineux
NHRS_JLKB 000030320	Copelatus	peridinus		Male	1	MNHN	90	15.5	5.80645					Betongolo		Tananarive	Analamanga	Antananarivo	Madagascar	Africa					02.12.1946	Piège lumineux
NHRS_JLKB 000030321	Copelatus	peridinus		Male	1	MNHN	96	15.5	6.19355					Betongolo		Tananarive	Analamanga	Antananarivo	Madagascar	Africa					02.12.1946	Piège lumineux
NHRS_JLKB 000030322	Copelatus	peridinus		Female	1	MNHN	89	15.5	5.74194					Betongolo		Tananarive	Analamanga	Antananarivo	Madagascar	Africa					02.12.1946	Piège lumineux
NHRS_JLKB 000030323	Copelatus	peridinus		Female	1	MNHN	95	15.5	6.12903					Betongolo		Tananarive	Analamanga	Antananarivo	Madagascar	Africa					02.12.1946	Piège lumineux
NHRS_JLKB 000030324	Copelatus	peridinus		Female	1	MNHN	93	15.5	6					Betongolo		Tananarive	Analamanga	Antananarivo	Madagascar	Africa					02.12.1946	Piège lumineux
NHRS_JLKB 000030325	Copelatus	peridinus		Female	1	MNHN	90	15.5	5.80645					P.K.57 Rte d'Anosibe		Moramanga	Alaotra Mangoro	Toamasina	Madagascar	Africa					02.1958		Vieu	R
NHRS_JLKB 000030326	Copelatus	peridinus		Female	1	MNHN	94	15.5	6.06452					P.K.57 Rte d'Anosibe		Moramanga	Alaotra Mangoro	Toamasina	Madagascar	Africa					02.1958		Vieu	R
NHRS_JLKB 000030327	Copelatus	peridinus		Male	1	NMPC								Lokato=bifurcation to Lakato, near Andasibe-Mantadia National Park		Moramanga	Alaotra Mangoro	Toamasina	Madagascar	Africa					09–10.01.2007		Tryzna	M
NHRS_JLKB 000030328	Copelatus	peridinus		Female	1	NMPC								Lokato=bifurcation to Lakato, near Andasibe-Mantadia National Park		Moramanga	Alaotra Mangoro	Toamasina	Madagascar	Africa					09–10.01.2007		Tryzna	M
NHRS_JLKB 000065703	Copelatus	peridinus		Female	1	NHRS	93	15.5	6		MAD14-14	Shallow partly dried out forest pond	150m East of park entrance		Analamazaotra National Park	Moramanga	Alaotra Mangoro	Toamasina	Madagascar	Africa	-18.9355	48.4166	930	GPS	27.11.2014	GBnets and sieves	Bergsten	Johannes	Bukontaite	Rasa	Ranarilalatiana	Tolotra	Randriamihaja	Herisahala	J.	Holmgren	Sandra
NHRS_JLKB 000065737	Copelatus	peridinus		Male	1	NHRS	94	15.5	6.06452		MAD14-14	Shallow partly dried out forest pond	150m East of park entrance		Analamazaotra National Park	Moramanga	Alaotra Mangoro	Toamasina	Madagascar	Africa	-18.9355	48.4166	930	GPS	27.11.2014	GBnets and sieves	Bergsten	Johannes	Bukontaite	Rasa	Ranarilalatiana	Tolotra	Randriamihaja	Herisahala	J.	Holmgren	Sandra
BMNH_672727	Copelatus	pseudostriatus sp.n.	Paratype	Female	1	BMNH	87	15.5	5.6129	MSL027:A05	P32		Antetikalambazaha camp	Mangindrano	Tsaratanana Reserve	Bealanana	Sofia	Mahajanga	Madagascar	Africa					20–24.12.2004	Malaise trap [on original label, but most likely collected in water]	Lees	David	Ranaivosolo	Ravo
BMNH_672728	Copelatus	pseudostriatus sp.n.	Paratype	Female	1	BMNH	84	15.5	5.41935	MSL027:A06	P32		Antetikalambazaha camp	Mangindrano	Tsaratanana Reserve	Bealanana	Sofia	Mahajanga	Madagascar	Africa					20–24.12.2004	Malaise trap [on original label, but most likely collected in water]	Lees	David	Ranaivosolo	Ravo
BMNH_672729	Copelatus	pseudostriatus sp.n.	Holotype	Male	1	BMNH	82	15.5	5.29032	MSL027:A07	P32		Antetikalambazaha camp	Mangindrano	Tsaratanana Reserve	Bealanana	Sofia	Mahajanga	Madagascar	Africa					20–24.12.2004	Malaise trap [on original label, but most likely collected in water]	Lees	David	Ranaivosolo	Ravo
NHRS_JLKB 000010695	Copelatus	pulchellus		Male	1	NHRS	94	15.5	6.06452		MAD09-58	Small stream		Bekopaka	Tsingy de Bemaraha National Park	Antsalova	Melaky	Mahajanga	Madagascar	Africa	-19.0357	44.7751	66	GPS	15.12.2009	water net	Bergsten	Johannes	Jönsson	Niklas	Ranarilalatiana	Tolotra	Randriamihaja	Herisahala	J.
NHRS_JLKB 000030032	Copelatus	pulchellus	Holotype (for mimetes)	Male	1	MNHN	92	15.5	5.93548					Lambomakandro		Sakaraha	Atsimo Andrefana	Toliary	Madagascar	Africa					03.1956
NHRS_JLKB 000030259	Copelatus	pulchellus		Male	1	MNHN	85	15.5	5.48387							Diego-Suarez	Diana	Antsiranana	Madagascar	Africa					1893		Alluaud	Ch
NHRS_JLKB 000065733	Copelatus	pulchellus		Female	1	NHRS	89	15.5	5.74194		MAD09-25	Pool in Dry riverbed		Makary village	Mahavavy Kinkony Special reserve	Mitsinjo	Boeny	Mahajanga	Madagascar	Africa	-16.1334	45.9578	19	GPS	04.12.2009	water net	Bergsten	Johannes	Jönsson	Niklas	Ranarilalatiana	Tolotra	Randriamihaja	Herisahala	J.
NHRS_JLKB 000065420	Copelatus	pulchellus?	"Type" (for nomen nudum fimbriolatus Dejean, 1836)	Female	1	MNHN	80	15.5	5.16129										Ile de france = Mauritius	Africa
NHRS_JLKB 000010506	Copelatus	safiotra sp.n.	Paratype	Male	1	NHRS	71	15.5	4.58065		MAD14-70	forest stream	Camp site		Anjanaharibe Sud Reserve	Andapa	Sava	Antsiranana	Madagascar	Africa	-14.7414	49.4975	910	GPS	16.11.2014	GBnets and sieves	Bergsten	Johannes	Bukontaite	Rasa	Ranarilalatiana	Tolotra	Randriamihaja	Herisahala	J.	Holmgren	Sandra
NHRS_JLKB 000010507	Copelatus	safiotra sp.n.	Paratype	Female	1	NHRS	67	15.5	4.32258		MAD14-70	forest stream	Camp site		Anjanaharibe Sud Reserve	Andapa	Sava	Antsiranana	Madagascar	Africa	-14.7414	49.4975	910	GPS	16.11.2014	GBnets and sieves	Bergsten	Johannes	Bukontaite	Rasa	Ranarilalatiana	Tolotra	Randriamihaja	Herisahala	J.	Holmgren	Sandra
NHRS_JLKB 000010566	Copelatus	safiotra sp.n.	Paratype	Male	1	NHRS	73	15.5	4.70968		MAD14-70	forest stream	Camp site		Anjanaharibe Sud Reserve	Andapa	Sava	Antsiranana	Madagascar	Africa	-14.7414	49.4975	910	GPS	16.11.2014	GBnets and sieves	Bergsten	Johannes	Bukontaite	Rasa	Ranarilalatiana	Tolotra	Randriamihaja	Herisahala	J.	Holmgren	Sandra
NHRS_JLKB 000010589	Copelatus	safiotra sp.n.	Paratype	Male	1	NHRS	77	15.5	4.96774		MAD11-37	forest stream, waterfall in rain-forest	waterfall Andranomanamponga, 6 km from the entrance of park	Mantadia	Mantadia National Park	Moramanga	Alaotra Mangoro	Toamasina	Madagascar	Africa	-18.834	48.4378	1000	GPS	11.11.2011	GBnets and sieves	Bergsten	Johannes	Bukontaite	Rasa	Ranarilalatiana	Tolotra	Randriamihaja	Herisahala	J.
NHRS_JLKB 000010590	Copelatus	safiotra sp.n.	Paratype	Male	1	NHRS	76	15.5	4.90323		MAD11-37	forest stream, waterfall in rain-forest	waterfall Andranomanamponga, 6 km from the entrance of park	Mantadia	Mantadia National Park	Moramanga	Alaotra Mangoro	Toamasina	Madagascar	Africa	-18.834	48.4378	1000	GPS	11.11.2011	GBnets and sieves	Bergsten	Johannes	Bukontaite	Rasa	Ranarilalatiana	Tolotra	Randriamihaja	Herisahala	J.
NHRS_JLKB 000010591	Copelatus	safiotra sp.n.	Paratype	Male	1	NHRS	78	15.5	5.03226		MAD11-37	forest stream, waterfall in rain-forest	waterfall Andranomanamponga, 6 km from the entrance of park	Mantadia	Mantadia National Park	Moramanga	Alaotra Mangoro	Toamasina	Madagascar	Africa	-18.834	48.4378	1000	GPS	11.11.2011	GBnets and sieves	Bergsten	Johannes	Bukontaite	Rasa	Ranarilalatiana	Tolotra	Randriamihaja	Herisahala	J.
NHRS_JLKB 000010592	Copelatus	safiotra sp.n.	Paratype	Male	1	NHRS	75	15.5	4.83871		MAD11-37	forest stream, waterfall in rain-forest	waterfall Andranomanamponga, 6 km from the entrance of park	Mantadia	Mantadia National Park	Moramanga	Alaotra Mangoro	Toamasina	Madagascar	Africa	-18.834	48.4378	1000	GPS	11.11.2011	GBnets and sieves	Bergsten	Johannes	Bukontaite	Rasa	Ranarilalatiana	Tolotra	Randriamihaja	Herisahala	J.
NHRS_JLKB 000010593	Copelatus	safiotra sp.n.	Paratype	Female	1	NHRS	73	15.5	4.70968		MAD11-37	forest stream, waterfall in rain-forest	waterfall Andranomanamponga, 6 km from the entrance of park	Mantadia	Mantadia National Park	Moramanga	Alaotra Mangoro	Toamasina	Madagascar	Africa	-18.834	48.4378	1000	GPS	11.11.2011	GBnets and sieves	Bergsten	Johannes	Bukontaite	Rasa	Ranarilalatiana	Tolotra	Randriamihaja	Herisahala	J.
NHRS_JLKB 000010594	Copelatus	safiotra sp.n.	Paratype	Female	1	NHRS	73	15.5	4.70968		MAD11-37	forest stream, waterfall in rain-forest	waterfall Andranomanamponga, 6 km from the entrance of park	Mantadia	Mantadia National Park	Moramanga	Alaotra Mangoro	Toamasina	Madagascar	Africa	-18.834	48.4378	1000	GPS	11.11.2011	GBnets and sieves	Bergsten	Johannes	Bukontaite	Rasa	Ranarilalatiana	Tolotra	Randriamihaja	Herisahala	J.
NHRS_JLKB 000010595	Copelatus	safiotra sp.n.	Paratype	Male	1	NHRS	70	15.5	4.51613		MAD14-70	forest stream	Camp site		Anjanaharibe Sud Reserve	Andapa	Sava	Antsiranana	Madagascar	Africa	-14.7414	49.4975	910	GPS	16.11.2014	GBnets and sieves	Bergsten	Johannes	Bukontaite	Rasa	Ranarilalatiana	Tolotra	Randriamihaja	Herisahala	J.	Holmgren	Sandra
NHRS_JLKB 000010774	Copelatus	safiotra sp.n.	Paratype	1m,5f	6	NHRS, DEUA & PBZT/MBC					MAD11-37	forest stream, waterfall in rain-forest	waterfall Andranomanamponga, 6 km from the entrance of park	Mantadia	Mantadia National Park	Moramanga	Alaotra Mangoro	Toamasina	Madagascar	Africa	-18.834	48.4378	1000	GPS	11.11.2011	GBnets and sieves	Bergsten	Johannes	Bukontaite	Rasa	Ranarilalatiana	Tolotra	Randriamihaja	Herisahala	J.
NHRS_JLKB 000010775	Copelatus	safiotra sp.n.	Paratype		12	NHRS, DEUA & PBZT/MBC					MAD14-70	forest stream	Camp site		Anjanaharibe Sud Reserve	Andapa	Sava	Antsiranana	Madagascar	Africa	-14.7414	49.4975	910	GPS	16.11.2014	GBnets and sieves	Bergsten	Johannes	Bukontaite	Rasa	Ranarilalatiana	Tolotra	Randriamihaja	Herisahala	J.	Holmgren	Sandra
NHRS_JLKB 000010784	Copelatus	safiotra sp.n.	Paratype	Female	4	NHRS					MAD11-34	forest stream in rainforest	River Sahanody, 9 km from the entrance of park	Mantadia	Mantadia National Park	Moramanga	Alaotra Mangoro	Toamasina	Madagascar	Africa	-18.8097	48.4286	930	GPS	10.11.2011	GBnets and sieves	Bergsten	Johannes	Bukontaite	Rasa	Ranarilalatiana	Tolotra	Randriamihaja	Herisahala	J.
NHRS_JLKB 000010785	Copelatus	safiotra sp.n.	Paratype	Female	2	NHRS					MAD14-62	medium size sandy forest stream	stream next to Camp site		Anjanaharibe Sud Reserve	Andapa	Sava	Antsiranana	Madagascar	Africa	-14.7414	49.4975	910	GPS	14.11.2014	GBnets and sieves	Bergsten	Johannes	Bukontaite	Rasa	Ranarilalatiana	Tolotra	Randriamihaja	Herisahala	J.	Holmgren	Sandra
NHRS_JLKB 000010818	Copelatus	safiotra sp.n.	Paratype	Male	1	NHRS	77	15.5	4.96774		MAD18-87	smaller waterfilled goldigging hole w. dead leaves	Waterfilled goldigging holes by the green little bridge on path before, nd close to, Camp Bemoara	Sect. Antanandava	Zahamena National Park	Ambatondrazaka	Alaotra Mangoro	Toamasina	Madagascar	Africa	-17.5108	48.7287	1060	GPS	07.03.2018	GB Nets, white pan & sieves	Bergsten	Johannes	Ranarilalatiana	Tolotra
NHRS_JLKB 000010836	Copelatus	safiotra sp.n.	Paratype	Male	1	NHRS	77	15.5	4.96774		MAD18-87	smaller waterfilled goldigging hole w. dead leaves	Waterfilled goldigging holes by the green little bridge on path before, nd close to, Camp Bemoara	Sect. Antanandava	Zahamena National Park	Ambatondrazaka	Alaotra Mangoro	Toamasina	Madagascar	Africa	-17.5108	48.7287	1060	GPS	07.03.2018	GB Nets, white pan & sieves	Bergsten	Johannes	Ranarilalatiana	Tolotra
NHRS_JLKB 000010837	Copelatus	safiotra sp.n.	Paratype	Male	1	NHRS	74	15.5	4.77419		MAD18-87	smaller waterfilled goldigging hole w. dead leaves	Waterfilled goldigging holes by the green little bridge on path before, nd close to, Camp Bemoara	Sect. Antanandava	Zahamena National Park	Ambatondrazaka	Alaotra Mangoro	Toamasina	Madagascar	Africa	-17.5108	48.7287	1060	GPS	07.03.2018	GB Nets, white pan & sieves	Bergsten	Johannes	Ranarilalatiana	Tolotra
NHRS_JLKB 000010838	Copelatus	safiotra sp.n.	Paratype		29	NHRS, DEUA & PBZT/MBC					MAD18-87	smaller waterfilled goldigging hole w. dead leaves	Waterfilled goldigging holes by the green little bridge on path before, nd close to, Camp Bemoara	Sect. Antanandava	Zahamena National Park	Ambatondrazaka	Alaotra Mangoro	Toamasina	Madagascar	Africa	-17.5108	48.7287	1060	GPS	07.03.2018	GB Nets, white pan & sieves	Bergsten	Johannes	Ranarilalatiana	Tolotra
NHRS_JLKB 000010845	Copelatus	safiotra sp.n.	Paratype		3	NHRS					MAD14-70	forest stream	Camp site		Anjanaharibe Sud Reserve	Andapa	Sava	Antsiranana	Madagascar	Africa	-14.7414	49.4975	910	GPS	16.11.2014	GBnets and sieves	Bergsten	Johannes	Bukontaite	Rasa	Ranarilalatiana	Tolotra	Randriamihaja	Herisahala	J.	Holmgren	Sandra
NHRS_JLKB 000010846	Copelatus	safiotra sp.n.	Paratype	Male	1	NHRS	78	15.5	5.03226		MAD14-04	forest stream with sandy bottom	next to Sahamalaotra trail entrance		Ranomafana National Park	Lalangina	Matsiatra Ambony	Fianarantsoa	Madagascar	Africa	-21.2395	47.3947	1130	GPS	02.11.2014	GBnets and sieves	Bergsten	Johannes	Ranarilalatiana	Tolotra	Holmgren	Sandra
NHRS_JLKB 000010847	Copelatus	safiotra sp.n.	Paratype	Male	1	NHRS	77	15.5	4.96774		MAD12-03		300m from the entrance of canyon de Makis		Isalo National Park	Ihosy	Ihorombe	Fianarantsoa	Madagascar	Africa	-22.4866	45.3797		GPS	13.11.2012	Nets, sieves	Bukontaite	Rasa	Randriamihaja	Herisahala	J.
NHRS_JLKB 000010848	Copelatus	safiotra sp.n.	Paratype	Male	1	NHRS	80	15.5	5.16129		MAD12-03		300m from the entrance of canyon de Makis		Isalo National Park	Ihosy	Ihorombe	Fianarantsoa	Madagascar	Africa	-22.4866	45.3797		GPS	13.11.2012	Nets, sieves	Bukontaite	Rasa	Randriamihaja	Herisahala	J.
NHRS_JLKB 000010871	Copelatus	safiotra sp.n.	Paratype	Male	1	NHRS	72	15.5	4.64516		MAD18-100	Superb large foreststream w. sandy parts, rocks, gravel, Pandanus at edges, logs across	Manambato stream by Camp Cascade	Sect. Antanandava	Zahamena National Park	Ambatondrazaka	Alaotra Mangoro	Toamasina	Madagascar	Africa	-17.545	48.7237	1290	GPS	09.03.2018	GB Nets, white pan & sieves	Bergsten	Johannes	Ranarilalatiana	Tolotra
NHRS_JLKB 000065413	Copelatus	safiotra sp.n.	Paratype	Male	1	NHRS					MAD18-87	smaller waterfilled goldigging hole w. dead leaves	Waterfilled goldigging holes by the green little bridge on path before, nd close to, Camp Bemoara	Sect. Antanandava	Zahamena National Park	Ambatondrazaka	Alaotra Mangoro	Toamasina	Madagascar	Africa	-17.5108	48.7287	1060	GPS	07.03.2018	GB Nets, white pan & sieves	Bergsten	Johannes	Ranarilalatiana	Tolotra
NHRS_JLKB 000065414	Copelatus	safiotra sp.n.	Paratype	Male	1	NHRS					MAD14-70	forest stream	Camp site		Anjanaharibe Sud Reserve	Andapa	Sava	Antsiranana	Madagascar	Africa	-14.7414	49.4975	910	GPS	16.11.2014	GBnets and sieves	Bergsten	Johannes	Bukontaite	Rasa	Ranarilalatiana	Tolotra	Randriamihaja	Herisahala	J.	Holmgren	Sandra
NHRS_JLKB 000065415	Copelatus	safiotra sp.n.	Holotype	male	1	NHRS					MAD14-62	medium size sandy forest stream	stream next to Camp site		Anjanaharibe Sud Reserve	Andapa	Sava	Antsiranana	Madagascar	Africa	-14.7414	49.4975	910	GPS	14.11.2014	GBnets and sieves	Bergsten	Johannes	Bukontaite	Rasa	Ranarilalatiana	Tolotra	Randriamihaja	Herisahala	J.	Holmgren	Sandra
NHRS_JLKB 000065752	Copelatus	safiotra sp.n.	Paratype	3m,3f	6	NHRS					MAD18-87	smaller waterfilled goldigging hole w. dead leaves	Waterfilled goldigging holes by the green little bridge on path before, nd close to, Camp Bemoara	Sect. Antanandava	Zahamena National Park	Ambatondrazaka	Alaotra Mangoro	Toamasina	Madagascar	Africa	-17.5108	48.7287	1060	GPS	07.03.2018	GB Nets, white pan & sieves	Bergsten	Johannes	Ranarilalatiana	Tolotra
CASENT_8135000	Copelatus	sp.n.1 (Bemaraha)		Female	1	CAS	92	15.5	5.93548		BLF4432	Tropical dry forest on Tsingy	10.6 km 123° ESE Antsalova		Tsingy de Bemaraha National Park	Antsalova	Melaky	Mahajanga	Madagascar	Africa	-19.1323	44.8147	150	GPS	16–20.11.2001		Fisher	Brian	et al.
NHRS_JLKB 000065698	Copelatus	sp.n.2 (Andasibe)		Female	1	Wewalka	87	15.5	5.6129					Andasibe	Analamazaotra National Park	Moramanga	Alaotra Mangoro	Toamasina	Madagascar	Africa			938		17.01.2015		Berger		Dostal
NHRS_JLKB 000065762	Copelatus	sp.n.2 (Ranomafana)		Female	1	NMW	99	15.5	6.3871		PO221		Namorona riv., 1km de Vohiparara	Vohiparara		Lalangina	Matsiatra Ambony	Fianarantsoa	Madagascar	Africa	-21.2314	47.3786	1200		20.04.1994		Elouard	JM	Sartori	M
NHRS_JLKB 000010856	Copelatus	sp.n.3 (Ivohibe)		Female	1	NHRS	67	15.5	4.32258		MAD13-61	Small lake with dead leaes nd vegetation	Andranovory close to botanical transect R.S. Pic d'Ivohibe	Andranovory	Ivohibe Special Reserve	Ivohibe	Ihorombe	Fianarantsoa	Madagascar	Africa	-22.4751	46.9559	1106	GPS	10.12.2013	Net, sieve	Ranarilalatiana	Tolotra	Randriamihaja	Jacquelin
NHRS_JLKB 000065699	Copelatus	sp.n.3 (Ivohibe)		Female	1	NHRS	63	15.5	4.06452		MAD13-61	Small lake with dead leaes nd vegetation	Andranovory close to botanical transect R.S. Pic d'Ivohibe	Andranovory	Ivohibe Special Reserve	Ivohibe	Ihorombe	Fianarantsoa	Madagascar	Africa	-22.4751	46.9559	1106	GPS	10.12.2013	Net, sieve	Ranarilalatiana	Tolotra	Randriamihaja	Jacquelin
NHRS_JLKB 000065734	Copelatus	sp.n.3 (Ivohibe)		Female	1	NHRS	65	15.5	4.19355		MAD13-61	Small lake with dead leaes nd vegetation	Andranovory close to botanical transect R.S. Pic d'Ivohibe	Andranovory	Ivohibe Special Reserve	Ivohibe	Ihorombe	Fianarantsoa	Madagascar	Africa	-22.4751	46.9559	1106	GPS	10.12.2013	Net, sieve	Ranarilalatiana	Tolotra	Randriamihaja	Jacquelin
NHRS_JLKB 000010779	Copelatus	sp.n.3(4) (NToamasima)		Female	1	NHRS	64	15.5	4.12903		MAD11-52	River and side pool	RN5, 6 km N Toamasina under the bridge	RN5, Ivoloina		Toamasina II	Atsinanana	Toamasina	Madagascar	Africa	-18.0649	49.3786	0	GPS	15.11.2015	GB nets and sieves	Bergsten	Johannes	Bukontaite	Rasa	Ranarilalatiana	Tolotra	Randriamihaja	Herisahala	J.
NHRS_JLKB 000010811	Copelatus	sp.n.3(4) (NToamasima)		Female	1	NHRS	64	15.5	4.12903		MAD17-12	Forest stream, pools with dead leaves	Forest stream in south of nursery plants	Analalava forest	Analalava Reserve	Toamasina II	Atsinanana	Toamasina	Madagascar	Africa	-17.7106	49.45	39	GPS	09.03.2017	GB nets, sieves	Ranarilalatiana	Tolotra
NHRS_JLKB 000010512	Copelatus	vokoka sp.n.	Paratype	Male	1	NHRS	69	15.5	4.45161		MAD13-57	Big muddy pools with dead leaves inside the forest	Big pools at the side of big river Inganga + Anefitany (2conflued rivers)		Ivohibe Special Reserve	Ivohibe	Ihorombe	Fianarantsoa	Madagascar	Africa	-22.4573	46.9554	870	GPS	09.12.2013	Net, sieve	Ranarilalatiana	Tolotra	Randriamihaja	Jacquelin
NHRS_JLKB 000010513	Copelatus	vokoka sp.n.	Paratype	Female	1	NHRS	66	15.5	4.25806		MAD13-57	Big muddy pools with dead leaves inside the forest	Big pools at the side of big river Inganga + Anefitany (2conflued rivers)		Ivohibe Special Reserve	Ivohibe	Ihorombe	Fianarantsoa	Madagascar	Africa	-22.4573	46.9554	870	GPS	09.12.2013	Net, sieve	Ranarilalatiana	Tolotra	Randriamihaja	Jacquelin
NHRS_JLKB 000010782	Copelatus	vokoka sp.n.	Paratype	Female	3	NHRS					MAD13-57	Big muddy pools with dead leaves inside the forest	Big pools at the side of big river Inganga + Anefitany (2conflued rivers)		Ivohibe Special Reserve	Ivohibe	Ihorombe	Fianarantsoa	Madagascar	Africa	-22.4573	46.9554	870	GPS	09.12.2013	Net, sieve	Ranarilalatiana	Tolotra	Randriamihaja	Jacquelin
NHRS_JLKB 000010849	Copelatus	vokoka sp.n.	Holotype	Male	1	NHRS	68	15.5	4.3871		MAD13-55	Forestpools with dead leaves in rainforest	At the corner of the confluence of two rivers (Inganga and Anefitany)		Ivohibe Special Reserve	Ivohibe	Ihorombe	Fianarantsoa	Madagascar	Africa	-22.4567	46.9563	874	GPS	09.12.2013	Net, sieve	Ranarilalatiana	Tolotra	Randriamihaja	Jacquelin
NHRS_JLKB 000010850	Copelatus	vokoka sp.n.	Paratype	Male	1	NHRS	67	15.5	4.32258		MAD13-55	Forestpools with dead leaves in rainforest	At the corner of the confluence of two rivers (Inganga and Anefitany)		Ivohibe Special Reserve	Ivohibe	Ihorombe	Fianarantsoa	Madagascar	Africa	-22.4567	46.9563	874	GPS	09.12.2013	Net, sieve	Ranarilalatiana	Tolotra	Randriamihaja	Jacquelin
NHRS_JLKB 000010851	Copelatus	vokoka sp.n.	Paratype	Male	1	NHRS	66	15.5	4.25806		MAD13-55	Forestpools with dead leaves in rainforest	At the corner of the confluence of two rivers (Inganga and Anefitany)		Ivohibe Special Reserve	Ivohibe	Ihorombe	Fianarantsoa	Madagascar	Africa	-22.4567	46.9563	874	GPS	09.12.2013	Net, sieve	Ranarilalatiana	Tolotra	Randriamihaja	Jacquelin
NHRS_JLKB 000010852	Copelatus	vokoka sp.n.	Paratype	Male	1	NHRS	66	15.5	4.25806		MAD13-55	Forestpools with dead leaves in rainforest	At the corner of the confluence of two rivers (Inganga and Anefitany)		Ivohibe Special Reserve	Ivohibe	Ihorombe	Fianarantsoa	Madagascar	Africa	-22.4567	46.9563	874	GPS	09.12.2013	Net, sieve	Ranarilalatiana	Tolotra	Randriamihaja	Jacquelin
NHRS_JLKB 000010853	Copelatus	vokoka sp.n.	Paratype	Female	1	NHRS	65	15.5	4.19355		MAD13-55	Forestpools with dead leaves in rainforest	At the corner of the confluence of two rivers (Inganga and Anefitany)		Ivohibe Special Reserve	Ivohibe	Ihorombe	Fianarantsoa	Madagascar	Africa	-22.4567	46.9563	874	GPS	09.12.2013	Net, sieve	Ranarilalatiana	Tolotra	Randriamihaja	Jacquelin
NHRS_JLKB 000010854	Copelatus	vokoka sp.n.	Paratype	Female	1	NHRS	66	15.5	4.25806		MAD13-55	Forestpools with dead leaves in rainforest	At the corner of the confluence of two rivers (Inganga and Anefitany)		Ivohibe Special Reserve	Ivohibe	Ihorombe	Fianarantsoa	Madagascar	Africa	-22.4567	46.9563	874	GPS	09.12.2013	Net, sieve	Ranarilalatiana	Tolotra	Randriamihaja	Jacquelin
NHRS_JLKB 000010855	Copelatus	vokoka sp.n.	Paratype	6M,10F	16	NHRS, DEUA & PBZT/MBC					MAD13-55	Forestpools with dead leaves in rainforest	At the corner of the confluence of two rivers (Inganga and Anefitany)		Ivohibe Special Reserve	Ivohibe	Ihorombe	Fianarantsoa	Madagascar	Africa	-22.4567	46.9563	874	GPS	09.12.2013	Net, sieve	Ranarilalatiana	Tolotra	Randriamihaja	Jacquelin
NHRS_JLKB 000010857	Copelatus	vokoka sp.n.	Paratype	Male	1	NHRS	67	15.5	4.32258		MAD13-55	Forestpools with dead leaves in rainforest	At the corner of the confluence of two rivers (Inganga and Anefitany)		Ivohibe Special Reserve	Ivohibe	Ihorombe	Fianarantsoa	Madagascar	Africa	-22.4567	46.9563	874	GPS	09.12.2013	Net, sieve	Ranarilalatiana	Tolotra	Randriamihaja	Jacquelin
NHRS_JLKB 000065735	Copelatus	vokoka sp.n.	Paratype	Male	1	NHRS	63	15.5	4.06452		MAD13-55	Forestpools with dead leaves in rainforest	At the corner of the confluence of two rivers (Inganga and Anefitany)		Ivohibe Special Reserve	Ivohibe	Ihorombe	Fianarantsoa	Madagascar	Africa	-22.4567	46.9563	874	GPS	09.12.2013	Net, sieve	Ranarilalatiana	Tolotra	Randriamihaja	Jacquelin
NHRS_JLKB 000065736	Copelatus	vokoka sp.n.	Paratype	Male	1	NHRS	68	15.5	4.3871		MAD13-55	Forestpools with dead leaves in rainforest	At the corner of the confluence of two rivers (Inganga and Anefitany)		Ivohibe Special Reserve	Ivohibe	Ihorombe	Fianarantsoa	Madagascar	Africa	-22.4567	46.9563	874	GPS	09.12.2013	Net, sieve	Ranarilalatiana	Tolotra	Randriamihaja	Jacquelin
	Copelatus	vokoka sp.n.	Paratype		16	Manuel						Shallow shaded pond with large quantity of dead tree leaves and some Poaceae, in forest	ca. 3.3 km WSW Ranomafana		Ranomafana National Park	Lalangina	Matsiatra Ambony	Fianarantsoa	Madagascar	Africa	-21.268	47.424	993		28.12.2017		Ramahandrison	Andriamirado	Manuel	Michael
NHRS_JLKB 000030208	Madaglymbus	apicalis	Syntype	Male	1	MNHN	85	15.5	5.48387										Madagascar	Africa
NHRS_JLKB 000030225	Madaglymbus	unguicularis	Holotype	Male	1	MNHN	74	15.5	4.77419					Suberbieville					Madagascar	Africa					1908
